# Supplementary material for: Temporal change in chromatin accessibility predicts regulators of nodulation in Medicago truncatula
Source: BMC Biol. 2022 Nov 9;20:252. doi: 10.1186/s12915-022-01450-9 (PMC9647978; doi:10.1186/s12915-022-01450-9)
Supplement: Supplementary file 2 — Additional file 2: Table S1. DRMN module assignments (all genes, all time points). Table S2. Inferred module-network edge-weights from DRMN. Table S3. Module motif enrichments. Table S4. MTG-LASSO target predictions. Table S5. RNAi validation results. [file 12915_2022_1450_MOESM2_ESM.xlsx]

## Sheet: Legend
Summary of supplementary data tables:
Table S1:	Table of DRMN module assignments (all genes, all time points)
Table S2:	Table of inferred module network edge weights (results from DRMN)
Table S3:	Table of module motif enrichments (q values from hyper-geometric tests)
Table S4:	Table of MTG-LASSO target predictions.
Table S5	Table RNAi validation results, nodule counts and relative expression presented in Figures 8 and S15

## Sheet: Table S1 
Gene	CommonName	Control	15min	30min	1hr	2hr	4hr	8hr	24hr
MtrunA17Chr5g0443751	MtrunA17Chr5g0443751	3	3	3	3	3	2	2	2
MtrunA17Chr4g0044811	MtrunA17Chr4g0044811	6	6	6	6	6	6	6	6
MtrunA17Chr2g0291531	MtrunA17Chr2g0291531	3	3	3	3	3	3	3	3
MtrunA17Chr3g0121071	MtrunA17Chr3g0121071	3	3	3	3	3	3	3	3
MtrunA17Chr1g0153141	MtrunA17Chr1g0153141	5	5	5	5	5	5	5	5
MtrunA17Chr1g0184851	MtrunA17Chr1g0184851	5	5	5	5	5	5	5	5
MtrunA17Chr2g0323201	MtrunA17Chr2g0323201	1	2	2	2	2	2	2	2
MtrunA17Chr5g0426861	MtrunA17Chr5g0426861	1	1	1	1	1	1	1	1
MtrunA17Chr3g0086471	MtrunA17Chr3g0086471	1	1	1	1	1	1	1	1
MtrunA17Chr8g0366301	SYP22	7	7	7	7	7	7	7	7
MtrunA17Chr5g0428841	MtrunA17Chr5g0428841	5	5	5	5	5	5	5	5
MtrunA17Chr4g0054361	MtrunA17Chr4g0054361	1	1	2	2	2	2	2	2
MtrunA17Chr4g0050861	MtrunA17Chr4g0050861	1	1	1	1	1	1	1	1
MtrunA17Chr5g0395161	MtrunA17Chr5g0395161	5	5	5	5	5	5	5	5
MtrunA17Chr1g0158821	MtrunA17Chr1g0158821	6	6	6	6	6	6	6	6
MtrunA17Chr4g0040471	MtrunA17Chr4g0040471	7	7	7	7	7	7	7	7
MtrunA17Chr1g0213001	MtrunA17Chr1g0213001	6	6	6	6	6	6	6	6
MtrunA17Chr1g0170031	MtrunA17Chr1g0170031	7	7	7	7	7	7	7	7
MtrunA17Chr7g0251471	MtrunA17Chr7g0251471	1	1	1	1	1	1	1	1
MtrunA17Chr5g0445341	MtrunA17Chr5g0445341	1	1	1	1	1	1	1	1
MtrunA17Chr4g0031571	MtrunA17Chr4g0031571	6	6	6	6	5	4	4	4
MtrunA17Chr2g0309441	MtrunA17Chr2g0309441	5	5	5	5	5	5	5	5
MtrunA17Chr1g0178071	MtrunA17Chr1g0178071	3	3	3	3	3	3	3	3
MtrunA17Chr3g0144121	MtrunA17Chr3g0144121	3	3	3	3	3	3	3	3
MtrunA17Chr7g0218841	MtrunA17Chr7g0218841	3	3	3	3	3	2	2	3
MtrunA17Chr3g0104501	MtrunA17Chr3g0104501	1	1	1	1	1	1	1	1
MtrunA17Chr7g0258381	MtrunA17Chr7g0258381	3	3	3	3	3	3	3	3
MtrunA17Chr2g0295091	MtrunA17Chr2g0295091	7	7	7	7	7	7	7	7
MtrunA17Chr1g0190181	MtrunA17Chr1g0190181	4	4	3	3	3	3	3	3
MtrunA17Chr8g0375021	MtrunA17Chr8g0375021	6	6	6	6	6	6	6	6
MtrunA17Chr5g0432471	MtrunA17Chr5g0432471	5	5	5	5	5	4	4	4
MtrunA17Chr5g0396721	MtrunA17Chr5g0396721	1	1	1	1	1	1	1	1
MtrunA17Chr4g0002121	MtrunA17Chr4g0002121	5	5	5	5	6	6	6	6
MtrunA17Chr1g0195001	MtrunA17Chr1g0195001	5	5	5	5	5	5	5	5
MtrunA17Chr6g0458451	MtrunA17Chr6g0458451	6	6	6	6	6	6	6	6
MtrunA17Chr4g0006811	MtrunA17Chr4g0006811	1	1	1	1	2	2	1	1
MtrunA17Chr5g0445691	MtrunA17Chr5g0445691	1	1	1	1	1	2	1	1
MtrunA17Chr6g0449771	MtrunA17Chr6g0449771	3	3	3	3	3	3	3	3
MtrunA17Chr1g0209821	MtrunA17Chr1g0209821	6	6	5	5	3	3	3	3
MtrunA17Chr2g0322551	MtrunA17Chr2g0322551	6	6	6	6	6	6	6	6
MtrunA17Chr8g0376421	MtrunA17Chr8g0376421	5	3	3	3	1	2	2	2
MtrunA17Chr3g0115331	MtrunA17Chr3g0115331	2	2	2	2	2	2	2	2
MtrunA17Chr8g0390871	MtrunA17Chr8g0390871	1	1	1	1	1	1	1	1
MtrunA17Chr1g0146671	MtrunA17Chr1g0146671	2	2	2	2	2	2	2	2
MtrunA17Chr7g0239211	MtrunA17Chr7g0239211	2	2	2	2	2	2	2	2
MtrunA17Chr7g0258651	FAD2-2	7	7	7	7	7	7	7	7
MtrunA17Chr5g0446531	MtrunA17Chr5g0446531	6	6	6	6	6	6	6	6
MtrunA17Chr6g0469871	MtrunA17Chr6g0469871	1	2	2	2	2	2	2	2
MtrunA17Chr7g0255381	MtrunA17Chr7g0255381	1	1	1	1	1	1	1	1
MtrunA17Chr4g0045641	MtrunA17Chr4g0045641	7	7	7	7	7	7	7	7
MtrunA17Chr6g0479171	MtrunA17Chr6g0479171	1	1	1	1	1	1	1	2
MtrunA17Chr6g0472481	MtrunA17Chr6g0472481	3	3	3	3	2	1	1	1
MtrunA17Chr5g0415021	MtrunA17Chr5g0415021	3	3	3	3	3	3	3	3
MtrunA17Chr5g0396091	MtrunA17Chr5g0396091	1	1	1	1	1	1	1	2
MtrunA17Chr2g0277381	MtrunA17Chr2g0277381	6	6	6	6	6	6	6	6
MtrunA17Chr6g0458981	MtrunA17Chr6g0458981	7	7	7	7	7	7	7	7
MtrunA17Chr4g0030191	MtrunA17Chr4g0030191	5	5	5	5	6	6	6	6
MtrunA17Chr6g0452381	MtrunA17Chr6g0452381	4	4	4	4	4	4	4	3
MtrunA17Chr7g0222311	MtrunA17Chr7g0222311	1	1	1	2	2	2	2	2
MtrunA17Chr8g0361821	MtrunA17Chr8g0361821	6	6	6	6	6	6	6	6
MtrunA17Chr8g0369111	MtrunA17Chr8g0369111	6	6	6	6	6	6	6	6
MtrunA17Chr1g0152231	MtrunA17Chr1g0152231	3	3	3	3	3	3	3	3
MtrunA17Chr7g0219711	MtrunA17Chr7g0219711	5	5	5	5	5	5	5	5
MtrunA17Chr8g0372081	MtrunA17Chr8g0372081	7	7	7	7	7	7	7	7
MtrunA17Chr1g0211631	MtrunA17Chr1g0211631	5	5	5	5	5	5	5	5
MtrunA17Chr5g0446581	MtrunA17Chr5g0446581	1	1	1	1	1	1	1	1
MtrunA17Chr2g0284401	MtrunA17Chr2g0284401	3	3	3	3	3	3	3	3
MtrunA17Chr2g0280981	MtrunA17Chr2g0280981	1	1	1	1	1	1	1	1
MtrunA17Chr1g0185891	MtrunA17Chr1g0185891	5	5	5	5	5	5	5	5
MtrunA17Chr4g0038791	MtrunA17Chr4g0038791	4	4	4	4	4	5	5	5
MtrunA17Chr1g0183131	MtrunA17Chr1g0183131	7	7	7	7	7	7	7	7
MtrunA17Chr2g0327001	MtrunA17Chr2g0327001	3	3	3	3	3	3	3	3
MtrunA17Chr1g0190231	MtrunA17Chr1g0190231	3	3	3	3	3	4	4	4
MtrunA17Chr5g0447181	MtrunA17Chr5g0447181	5	5	5	5	5	5	5	5
MtrunA17Chr1g0194751	MtrunA17Chr1g0194751	3	3	3	3	3	3	3	3
MtrunA17Chr1g0212831	MtrunA17Chr1g0212831	1	1	1	1	1	1	1	1
MtrunA17Chr2g0299661	MtrunA17Chr2g0299661	5	5	5	5	5	5	5	5
MtrunA17Chr2g0295321	MtrunA17Chr2g0295321	1	1	1	1	1	1	1	1
MtrunA17Chr2g0310091	MtrunA17Chr2g0310091	6	6	6	6	6	6	6	6
MtrunA17Chr5g0444561	MtrunA17Chr5g0444561	1	1	1	1	1	1	1	1
MtrunA17Chr7g0250401	MtrunA17Chr7g0250401	4	4	4	4	4	4	4	4
MtrunA17Chr7g0220811	MtrunA17Chr7g0220811	5	5	5	5	5	4	4	5
MtrunA17Chr7g0227841	MtrunA17Chr7g0227841	2	2	2	2	2	2	2	2
MtrunA17Chr4g0030221	MtrunA17Chr4g0030221	5	5	5	5	5	5	5	5
MtrunA17Chr1g0198401	MtrunA17Chr1g0198401	1	1	1	1	2	2	2	2
MtrunA17Chr3g0142601	MtrunA17Chr3g0142601	1	1	1	1	1	1	1	1
MtrunA17Chr6g0452031	MtrunA17Chr6g0452031	1	1	1	1	1	1	1	1
MtrunA17Chr4g0047641	MtrunA17Chr4g0047641	1	1	1	1	1	1	1	1
MtrunA17Chr3g0145381	MtrunA17Chr3g0145381	3	3	3	3	3	3	3	3
MtrunA17Chr3g0111051	MtrunA17Chr3g0111051	4	4	4	4	4	4	4	4
MtrunA17Chr4g0073441	MtrunA17Chr4g0073441	5	5	5	5	5	5	5	5
MtrunA17Chr5g0435261	MtrunA17Chr5g0435261	4	4	5	5	5	3	3	3
MtrunA17Chr6g0483381	MtrunA17Chr6g0483381	5	5	6	6	6	6	6	6
MtrunA17Chr1g0193761	MtrunA17Chr1g0193761	6	6	6	6	6	6	6	6
MtrunA17Chr4g0033551	MtrunA17Chr4g0033551	2	2	2	2	2	2	2	3
MtrunA17Chr2g0294051	MtrunA17Chr2g0294051	1	1	1	1	2	2	2	2
MtrunA17Chr8g0361721	MtrunA17Chr8g0361721	7	7	7	7	7	7	7	7
MtrunA17Chr7g0256121	MtrunA17Chr7g0256121	4	4	4	4	4	4	4	6
MtrunA17Chr2g0282581	MtrunA17Chr2g0282581	4	4	4	4	4	4	4	4
MtrunA17Chr4g0022551	MtrunA17Chr4g0022551	5	5	5	5	5	5	5	5
MtrunA17Chr3g0110901	MtrunA17Chr3g0110901	3	1	1	1	1	1	1	1
MtrunA17Chr1g0175201	MtrunA17Chr1g0175201	7	7	7	7	7	7	7	7
MtrunA17Chr6g0451601	FTRC	6	6	6	6	6	6	6	6
MtrunA17Chr6g0479791	MtrunA17Chr6g0479791	1	1	1	1	1	1	1	1
MtrunA17Chr2g0310321	MtrunA17Chr2g0310321	1	3	3	3	3	1	2	3
MtrunA17Chr8g0347661	MtrunA17Chr8g0347661	1	1	1	1	1	1	1	1
MtrunA17Chr2g0291611	MtrunA17Chr2g0291611	7	7	7	7	7	7	7	7
MtrunA17Chr6g0487861	MtrunA17Chr6g0487861	1	1	1	1	1	1	1	1
MtrunA17Chr5g0430161	MtrunA17Chr5g0430161	3	3	3	3	3	3	3	3
MtrunA17CPg0493351	MtrunA17CPg0493351	3	3	3	3	3	3	3	3
MtrunA17Chr4g0033881	MtrunA17Chr4g0033881	3	3	3	3	3	3	3	3
MtrunA17Chr4g0068611	MtrunA17Chr4g0068611	3	3	3	3	3	3	3	3
MtrunA17Chr7g0270241	MtrunA17Chr7g0270241	3	3	3	3	3	3	3	3
MtrunA17Chr4g0027421	MtrunA17Chr4g0027421	1	1	1	1	1	1	1	1
MtrunA17Chr5g0443031	MtrunA17Chr5g0443031	4	4	4	4	4	4	4	4
MtrunA17Chr3g0119231	MtrunA17Chr3g0119231	7	7	7	7	7	7	7	7
MtrunA17Chr3g0143551	MtrunA17Chr3g0143551	1	1	1	1	1	1	2	1
MtrunA17Chr1g0155271	MtrunA17Chr1g0155271	5	5	5	5	5	5	5	5
MtrunA17Chr2g0333031	MtrunA17Chr2g0333031	5	5	5	5	5	5	5	5
MtrunA17Chr6g0461411	MtrunA17Chr6g0461411	3	3	3	3	3	3	4	4
MtrunA17Chr1g0149271	MtrunA17Chr1g0149271	3	3	3	3	3	3	3	3
MtrunA17Chr2g0277291	MtrunA17Chr2g0277291	1	1	1	1	1	1	1	1
MtrunA17Chr1g0211101	MtrunA17Chr1g0211101	3	3	3	3	3	3	3	3
MtrunA17Chr2g0283671	MtrunA17Chr2g0283671	2	2	2	2	2	2	2	2
MtrunA17Chr1g0199441	MtrunA17Chr1g0199441	7	7	7	7	7	7	7	7
MtrunA17Chr3g0133921	MtrunA17Chr3g0133921	3	3	3	3	3	3	3	3
MtrunA17Chr1g0172661	MtrunA17Chr1g0172661	1	1	1	2	1	1	1	1
MtrunA17Chr8g0383781	MtrunA17Chr8g0383781	5	5	5	5	5	5	5	5
MtrunA17Chr3g0101021	MtrunA17Chr3g0101021	3	3	3	3	3	3	3	3
MtrunA17Chr8g0346131	MtrunA17Chr8g0346131	3	3	3	3	3	3	3	3
MtrunA17Chr6g0450951	MtSWEET5b	2	1	1	1	1	1	1	2
MtrunA17Chr1g0149571	MtrunA17Chr1g0149571	6	6	6	6	6	6	6	6
MtrunA17Chr2g0286001	MtrunA17Chr2g0286001	3	3	3	3	3	3	3	3
MtrunA17Chr7g0265311	MtrunA17Chr7g0265311	6	6	6	6	7	7	7	7
MtrunA17Chr5g0399371	MtrunA17Chr5g0399371	5	5	5	5	5	4	4	4
MtrunA17Chr1g0187131	MtrunA17Chr1g0187131	5	5	5	5	5	5	5	5
MtrunA17Chr7g0237521	MtrunA17Chr7g0237521	3	3	3	3	3	3	3	3
MtrunA17Chr7g0271191	MtrunA17Chr7g0271191	2	2	2	2	2	3	3	3
MtrunA17Chr6g0480121	MtrunA17Chr6g0480121	3	3	3	3	3	3	3	3
MtrunA17Chr4g0062751	HDA15	6	6	6	6	6	6	6	6
MtrunA17Chr8g0348661	MtrunA17Chr8g0348661	4	4	4	4	4	4	4	4
MtrunA17Chr5g0408931	MtrunA17Chr5g0408931	3	3	3	3	3	3	3	3
MtrunA17Chr4g0042831	MtrunA17Chr4g0042831	6	6	6	6	6	6	6	6
MtrunA17Chr4g0064961	MtrunA17Chr4g0064961	1	1	1	1	1	1	1	1
MtrunA17Chr5g0448091	MtrunA17Chr5g0448091	7	7	7	7	7	7	7	7
MtrunA17Chr2g0329521	MtrunA17Chr2g0329521	1	1	1	1	1	1	1	1
MtrunA17Chr5g0394631	MtrunA17Chr5g0394631	4	4	4	4	4	3	3	3
MtrunA17Chr4g0035481	MtrunA17Chr4g0035481	7	7	7	7	7	7	7	7
MtrunA17Chr3g0118861	MtrunA17Chr3g0118861	1	1	1	1	1	1	1	1
MtrunA17Chr4g0016801	MtrunA17Chr4g0016801	1	1	1	1	1	1	1	1
MtrunA17Chr2g0320841	MtrunA17Chr2g0320841	1	1	1	1	1	1	1	1
MtrunA17Chr8g0374131	MtrunA17Chr8g0374131	4	4	4	4	4	4	4	4
MtrunA17Chr1g0168711	MtrunA17Chr1g0168711	7	7	7	7	7	7	7	7
MtrunA17Chr7g0252711	MtrunA17Chr7g0252711	4	4	4	4	4	4	4	4
MtrunA17Chr4g0026701	MtrunA17Chr4g0026701	5	5	5	5	4	4	4	5
MtrunA17Chr1g0187791	MtrunA17Chr1g0187791	3	3	3	3	3	3	3	3
MtrunA17Chr1g0171311	MtrunA17Chr1g0171311	4	4	4	4	4	4	4	4
MtrunA17Chr1g0165111	MtrunA17Chr1g0165111	7	7	7	7	7	7	7	7
MtrunA17Chr6g0465911	MtrunA17Chr6g0465911	4	4	3	3	1	1	1	3
MtrunA17Chr5g0399951	MtrunA17Chr5g0399951	6	6	6	6	6	6	6	6
MtrunA17Chr1g0188561	MtrunA17Chr1g0188561	4	4	4	4	4	4	4	4
MtrunA17Chr2g0328691	MtrunA17Chr2g0328691	1	1	1	1	1	2	1	1
MtrunA17Chr2g0332811	MtrunA17Chr2g0332811	1	1	1	1	1	1	1	1
MtrunA17Chr4g0038071	MtrunA17Chr4g0038071	3	3	3	3	3	3	3	3
MtrunA17Chr4g0076161	MtrunA17Chr4g0076161	2	2	2	2	2	2	2	2
MtrunA17Chr4g0031901	MtrunA17Chr4g0031901	6	6	6	6	5	5	5	5
MtrunA17Chr1g0210111	PP2AA2	7	7	7	7	7	7	7	7
MtrunA17Chr7g0263411	MtrunA17Chr7g0263411	1	2	1	1	1	1	1	1
MtrunA17Chr3g0128311	MtrunA17Chr3g0128311	7	7	7	7	7	7	7	7
MtrunA17Chr8g0364041	MtrunA17Chr8g0364041	6	6	6	6	6	6	6	6
MtrunA17Chr5g0398021	MtrunA17Chr5g0398021	1	1	1	1	1	1	1	1
MtrunA17Chr2g0287351	MtrunA17Chr2g0287351	1	1	1	1	1	1	1	1
MtrunA17Chr2g0325311	MtrunA17Chr2g0325311	1	1	1	1	1	1	1	1
MtrunA17Chr3g0137121	MtrunA17Chr3g0137121	5	5	5	5	5	4	4	4
MtrunA17Chr3g0135511	MtrunA17Chr3g0135511	2	2	2	2	2	3	3	3
MtrunA17Chr7g0215351	MtrunA17Chr7g0215351	7	7	7	7	7	7	7	7
MtrunA17Chr7g0260851	MtrunA17Chr7g0260851	1	1	1	2	1	1	1	1
MtrunA17Chr1g0174361	MtrunA17Chr1g0174361	3	3	3	3	3	3	3	3
MtrunA17Chr2g0330711	MtrunA17Chr2g0330711	1	1	1	1	1	1	1	1
MtrunA17Chr1g0187861	MtrunA17Chr1g0187861	6	6	6	6	6	6	6	6
MtrunA17Chr2g0286911	MtrunA17Chr2g0286911	5	5	5	5	5	5	5	5
MtrunA17Chr7g0228201	MtrunA17Chr7g0228201	1	2	2	2	2	2	2	2
MtrunA17Chr8g0367531	MtrunA17Chr8g0367531	3	3	3	3	3	3	3	3
MtrunA17Chr1g0185791	MtrunA17Chr1g0185791	5	5	5	5	5	6	6	6
MtrunA17Chr8g0370931	MtrunA17Chr8g0370931	4	4	4	4	4	4	4	4
MtrunA17Chr3g0129041	MtrunA17Chr3g0129041	5	5	5	5	5	4	4	6
MtrunA17Chr5g0419071	MtrunA17Chr5g0419071	2	2	2	2	2	2	2	2
MtrunA17Chr1g0169391	MtrunA17Chr1g0169391	3	3	3	3	3	3	3	3
MtrunA17Chr2g0306811	MtrunA17Chr2g0306811	3	3	3	3	3	3	3	3
MtrunA17Chr7g0218431	MtrunA17Chr7g0218431	1	1	1	1	1	1	1	1
MtrunA17Chr4g0027071	MtrunA17Chr4g0027071	3	3	3	3	3	3	3	3
MtrunA17Chr3g0138161	MtrunA17Chr3g0138161	5	5	5	5	5	5	5	5
MtrunA17Chr3g0130351	MtrunA17Chr3g0130351	3	3	3	3	3	3	3	3
MtrunA17Chr4g0067701	MtrunA17Chr4g0067701	5	5	5	5	5	5	5	5
MtrunA17Chr3g0140141	MtrunA17Chr3g0140141	4	4	4	4	4	4	4	4
MtrunA17Chr4g0029501	MtrunA17Chr4g0029501	3	3	3	3	3	3	4	4
MtrunA17Chr3g0103311	MtrunA17Chr3g0103311	1	1	1	1	1	1	1	1
MtrunA17Chr4g0065701	MtrunA17Chr4g0065701	2	2	1	1	1	1	1	1
MtrunA17Chr7g0249781	MtrunA17Chr7g0249781	6	6	6	6	6	6	6	6
MtrunA17Chr5g0402961	MtrunA17Chr5g0402961	3	3	3	3	3	3	3	3
MtrunA17Chr2g0318091	MtrunA17Chr2g0318091	2	1	1	1	1	1	1	2
MtrunA17Chr2g0290011	MtrunA17Chr2g0290011	2	2	2	2	2	2	2	2
MtrunA17Chr7g0269481	MtrunA17Chr7g0269481	1	1	1	1	1	1	1	1
MtrunA17Chr3g0129591	MtrunA17Chr3g0129591	4	4	4	4	4	4	4	4
MtrunA17Chr4g0020221	MtrunA17Chr4g0020221	1	1	2	2	2	2	2	2
MtrunA17Chr7g0242801	MtrunA17Chr7g0242801	4	4	4	4	4	4	4	4
MtrunA17Chr3g0114811	MtrunA17Chr3g0114811	6	6	6	6	6	6	6	6
MtrunA17Chr6g0467511	MtrunA17Chr6g0467511	1	1	1	1	1	1	1	1
MtrunA17Chr8g0356911	MtrunA17Chr8g0356911	3	3	3	3	3	3	3	3
MtrunA17Chr7g0236731	MtrunA17Chr7g0236731	1	1	1	1	1	2	1	1
MtrunA17Chr6g0484711	MtrunA17Chr6g0484711	5	5	5	5	5	5	5	5
MtrunA17Chr3g0085411	MtrunA17Chr3g0085411	1	1	1	1	2	1	1	1
MtrunA17Chr3g0138291	MtrunA17Chr3g0138291	5	5	5	5	5	4	4	6
MtrunA17Chr7g0233521	MtrunA17Chr7g0233521	1	1	1	1	1	1	1	1
MtrunA17Chr4g0016371	MtrunA17Chr4g0016371	3	3	3	3	3	3	3	3
MtrunA17Chr7g0276351	MtrunA17Chr7g0276351	4	4	4	4	4	4	4	4
MtrunA17Chr3g0081651	MtrunA17Chr3g0081651	7	7	7	7	7	7	7	7
MtrunA17Chr2g0305391	MtrunA17Chr2g0305391	1	2	1	1	1	1	1	1
MtrunA17Chr8g0392161	MtrunA17Chr8g0392161	1	1	1	1	1	1	1	1
MtrunA17Chr5g0437321	MtrunA17Chr5g0437321	3	3	3	3	3	3	3	3
MtrunA17Chr3g0116521	MtrunA17Chr3g0116521	5	5	5	5	5	6	6	6
MtrunA17Chr3g0122611	MtrunA17Chr3g0122611	2	2	2	2	2	2	2	2
MtrunA17Chr7g0235271	MtrunA17Chr7g0235271	1	1	1	1	1	1	1	1
MtrunA17Chr5g0438111	MtrunA17Chr5g0438111	6	6	6	6	6	6	6	6
MtrunA17Chr1g0205531	MtrunA17Chr1g0205531	4	4	4	4	4	4	4	4
MtrunA17Chr2g0301891	MtrunA17Chr2g0301891	5	5	5	5	5	5	5	5
MtrunA17Chr1g0162011	MtrunA17Chr1g0162011	6	6	6	6	6	6	6	6
MtrunA17Chr2g0284871	MtrunA17Chr2g0284871	1	1	1	1	1	1	1	1
MtrunA17Chr1g0181961	MtrunA17Chr1g0181961	3	3	3	3	3	3	3	3
MtrunA17Chr1g0185421	MtrunA17Chr1g0185421	1	1	1	1	1	1	1	1
MtrunA17Chr7g0224781	MtrunA17Chr7g0224781	1	1	1	1	1	1	1	1
MtrunA17Chr7g0248781	MtrunA17Chr7g0248781	2	1	1	1	1	2	2	1
MtrunA17Chr1g0163941	MtrunA17Chr1g0163941	4	4	4	4	4	4	4	4
MtrunA17Chr2g0331041	MtrunA17Chr2g0331041	3	3	3	3	3	3	3	3
MtrunA17Chr2g0319321	MtrunA17Chr2g0319321	1	1	1	1	1	1	3	1
MtrunA17Chr3g0138831	MtrunA17Chr3g0138831	1	1	1	1	1	2	1	1
MtrunA17Chr8g0334911	MtrunA17Chr8g0334911	3	3	3	3	3	3	3	3
MtrunA17Chr4g0032611	MtrunA17Chr4g0032611	3	3	3	3	3	3	3	3
MtrunA17Chr8g0380541	MtrunA17Chr8g0380541	6	6	6	6	6	6	6	6
MtrunA17Chr2g0293511	MtrunA17Chr2g0293511	1	1	1	1	1	2	1	1
MtrunA17Chr1g0185631	MtrunA17Chr1g0185631	5	5	5	5	5	5	5	5
MtrunA17Chr4g0008441	MtrunA17Chr4g0008441	6	6	6	6	6	6	6	6
MtrunA17Chr7g0237061	MtrunA17Chr7g0237061	1	1	1	1	1	1	1	1
MtrunA17Chr6g0449231	MtrunA17Chr6g0449231	7	7	7	7	7	6	6	6
MtrunA17Chr2g0303941	MtrunA17Chr2g0303941	1	2	2	2	2	2	2	1
MtrunA17Chr3g0133111	MtrunA17Chr3g0133111	3	3	3	3	3	3	3	3
MtrunA17Chr8g0343351	MtrunA17Chr8g0343351	2	2	2	2	2	2	2	2
MtrunA17CPg0492901	psbK	4	4	4	4	4	4	4	4
MtrunA17Chr8g0363321	MtrunA17Chr8g0363321	1	1	1	1	1	1	1	1
MtrunA17Chr7g0273451	MtrunA17Chr7g0273451	2	1	1	1	1	1	1	1
MtrunA17Chr7g0237801	MtrunA17Chr7g0237801	5	5	5	5	5	5	5	5
MtrunA17Chr7g0248431	MtrunA17Chr7g0248431	2	2	2	2	2	2	2	2
MtrunA17Chr7g0243031	MtrunA17Chr7g0243031	3	3	3	3	3	3	3	3
MtrunA17Chr8g0388891	MtrunA17Chr8g0388891	7	7	7	7	7	7	7	7
MtrunA17Chr5g0434671	MtrunA17Chr5g0434671	6	6	6	6	6	6	6	6
MtrunA17Chr2g0308571	MtrunA17Chr2g0308571	1	2	2	1	1	2	2	2
MtrunA17Chr2g0300761	MtrunA17Chr2g0300761	2	1	1	1	2	2	2	2
MtrunA17Chr4g0073351	MtrunA17Chr4g0073351	7	7	7	7	6	6	6	6
MtrunA17Chr4g0060861	MtrunA17Chr4g0060861	3	3	3	1	1	2	2	1
MtrunA17Chr3g0079871	MtrunA17Chr3g0079871	2	2	2	2	2	2	2	2
MtrunA17Chr4g0005671	MtrunA17Chr4g0005671	1	1	1	1	2	1	1	1
MtrunA17Chr7g0231381	MtrunA17Chr7g0231381	1	2	1	1	1	1	1	1
MtrunA17Chr1g0159221	MtrunA17Chr1g0159221	5	5	5	5	5	5	5	5
MtrunA17Chr1g0148841	MtrunA17Chr1g0148841	4	4	4	4	3	3	3	3
MtrunA17Chr7g0257591	MtrunA17Chr7g0257591	5	5	5	5	5	5	5	5
MtrunA17Chr7g0230381	MtrunA17Chr7g0230381	5	5	5	5	5	5	5	5
MtrunA17Chr8g0372271	MtrunA17Chr8g0372271	4	4	4	4	1	3	3	3
MtrunA17Chr1g0159081	MtrunA17Chr1g0159081	1	1	1	1	1	1	1	2
MtrunA17Chr2g0304441	MtrunA17Chr2g0304441	1	1	1	1	1	1	2	3
MtrunA17Chr3g0118001	MtrunA17Chr3g0118001	5	5	5	5	5	5	5	5
MtrunA17Chr1g0151011	MtrunA17Chr1g0151011	2	2	2	3	3	3	3	3
MtrunA17Chr7g0234601	MtrunA17Chr7g0234601	7	7	7	7	7	7	7	7
MtrunA17Chr1g0163051	MtrunA17Chr1g0163051	4	4	4	4	4	4	4	4
MtrunA17Chr4g0014421	MtrunA17Chr4g0014421	4	4	4	4	4	4	4	4
MtrunA17Chr5g0439791	MtrunA17Chr5g0439791	2	2	2	2	2	2	2	2
MtrunA17Chr7g0274221	MtrunA17Chr7g0274221	2	1	1	1	1	1	1	1
MtrunA17Chr7g0271201	MtrunA17Chr7g0271201	5	5	5	5	5	5	5	5
MtrunA17Chr5g0425971	MtrunA17Chr5g0425971	7	7	7	7	7	7	7	7
MtrunA17Chr3g0100031	MtrunA17Chr3g0100031	1	1	1	1	1	1	1	1
MtrunA17Chr1g0158571	MtrunA17Chr1g0158571	1	1	1	1	1	1	1	1
MtrunA17Chr7g0231031	MtrunA17Chr7g0231031	1	2	2	2	3	3	3	3
MtrunA17Chr2g0297031	MtrunA17Chr2g0297031	4	4	4	4	4	4	5	5
MtrunA17Chr1g0196121	MtrunA17Chr1g0196121	3	3	3	3	3	3	3	3
MtrunA17Chr3g0132241	MtrunA17Chr3g0132241	1	1	1	1	1	2	1	1
MtrunA17Chr8g0389141	MtrunA17Chr8g0389141	5	5	5	5	5	5	5	5
MtrunA17Chr6g0470761	MtrunA17Chr6g0470761	3	3	3	3	3	3	3	3
MtrunA17Chr8g0337791	MtrunA17Chr8g0337791	1	1	1	1	1	1	1	1
MtrunA17Chr2g0332021	MtrunA17Chr2g0332021	3	1	3	3	3	2	1	1
MtrunA17Chr1g0166661	MtrunA17Chr1g0166661	4	4	4	4	4	4	4	4
MtrunA17Chr3g0123251	MtrunA17Chr3g0123251	7	7	7	7	7	7	7	7
MtrunA17Chr4g0010331	MtrunA17Chr4g0010331	2	2	2	2	3	3	3	3
MtrunA17Chr8g0335791	MtrunA17Chr8g0335791	7	7	7	7	7	7	7	7
MtrunA17Chr2g0303231	MtrunA17Chr2g0303231	4	4	4	4	4	4	4	4
MtrunA17Chr8g0343821	MtrunA17Chr8g0343821	5	5	5	5	5	5	5	5
MtrunA17Chr5g0401321	MtrunA17Chr5g0401321	5	5	5	5	5	5	5	5
MtrunA17Chr3g0124611	MtrunA17Chr3g0124611	4	4	4	4	4	4	4	4
MtrunA17Chr2g0296781	MtrunA17Chr2g0296781	1	1	1	1	1	1	1	1
MtrunA17Chr2g0288891	MtrunA17Chr2g0288891	3	3	3	3	3	3	3	3
MtrunA17Chr8g0388231	MtrunA17Chr8g0388231	4	4	4	4	4	4	4	4
MtrunA17Chr8g0368011	MtrunA17Chr8g0368011	6	6	6	6	6	6	6	6
MtrunA17Chr4g0053641	MtrunA17Chr4g0053641	1	1	1	1	1	1	1	1
MtrunA17Chr6g0477231	MtrunA17Chr6g0477231	1	1	1	2	3	4	4	2
MtrunA17Chr1g0191471	MtrunA17Chr1g0191471	1	1	1	1	1	1	1	1
MtrunA17Chr3g0120501	MtrunA17Chr3g0120501	2	2	2	2	2	2	2	2
MtrunA17Chr8g0347301	MtrunA17Chr8g0347301	7	7	7	7	7	7	7	7
MtrunA17Chr1g0196691	MtrunA17Chr1g0196691	7	7	7	7	7	7	7	7
MtrunA17Chr1g0150761	MtrunA17Chr1g0150761	1	1	1	1	1	1	1	1
MtrunA17Chr2g0297781	MtrunA17Chr2g0297781	6	6	6	6	6	6	6	4
MtrunA17Chr7g0242781	MtrunA17Chr7g0242781	2	2	2	2	2	2	2	2
MtrunA17Chr5g0405431	MtrunA17Chr5g0405431	1	1	1	1	1	1	1	1
MtrunA17Chr1g0159481	MtrunA17Chr1g0159481	6	6	6	6	6	6	6	6
MtrunA17Chr3g0096401	MtrunA17Chr3g0096401	1	1	1	1	1	1	1	1
MtrunA17Chr1g0201941	MtrunA17Chr1g0201941	6	6	6	6	6	6	6	6
MtrunA17Chr2g0285861	MtrunA17Chr2g0285861	6	6	6	6	6	6	6	6
MtrunA17Chr1g0210911	MtrunA17Chr1g0210911	3	3	3	3	3	3	3	3
MtrunA17Chr8g0341461	MtrunA17Chr8g0341461	4	4	4	4	4	4	4	4
MtrunA17Chr4g0012861	MtrunA17Chr4g0012861	5	5	5	5	5	5	5	5
MtrunA17Chr2g0333371	MtrunA17Chr2g0333371	1	1	1	1	1	1	1	1
MtrunA17Chr1g0200011	MtrunA17Chr1g0200011	4	4	4	4	4	4	4	4
MtrunA17Chr3g0108551	MtrunA17Chr3g0108551	6	6	6	6	6	6	6	6
MtrunA17Chr6g0480821	MtrunA17Chr6g0480821	1	1	1	1	1	1	1	1
MtrunA17Chr1g0167531	NCR057	1	1	1	1	1	1	1	1
MtrunA17Chr3g0087101	MtrunA17Chr3g0087101	3	3	3	3	3	3	3	3
MtrunA17Chr3g0078081	MtrunA17Chr3g0078081	2	2	2	2	2	2	2	2
MtrunA17Chr7g0245061	MtrunA17Chr7g0245061	5	5	5	5	5	4	4	4
MtrunA17Chr8g0336681	MtrunA17Chr8g0336681	2	2	2	2	2	2	2	3
MtrunA17Chr8g0386051	MtrunA17Chr8g0386051	3	1	4	4	4	4	4	4
MtrunA17Chr3g0080821	MtrunA17Chr3g0080821	6	6	6	6	6	6	6	6
MtrunA17Chr3g0121671	MtrunA17Chr3g0121671	5	5	5	5	5	5	5	5
MtrunA17Chr3g0106061	MtrunA17Chr3g0106061	2	2	2	2	2	2	3	3
MtrunA17Chr5g0394171	MtrunA17Chr5g0394171	3	3	3	3	3	4	4	4
MtrunA17Chr7g0267521	MtrunA17Chr7g0267521	5	5	5	5	5	5	5	5
MtrunA17Chr2g0307801	MtrunA17Chr2g0307801	1	1	1	1	1	1	1	1
MtrunA17Chr3g0086271	MtrunA17Chr3g0086271	4	4	4	4	4	4	4	4
MtrunA17Chr8g0357811	MtrunA17Chr8g0357811	6	6	6	6	6	6	6	6
MtrunA17Chr5g0399031	MtAPT2	7	7	7	7	7	7	7	7
MtrunA17Chr2g0319661	MtrunA17Chr2g0319661	3	3	3	3	3	3	3	3
MtrunA17Chr2g0326501	MtrunA17Chr2g0326501	1	1	1	2	2	1	1	1
MtrunA17Chr8g0382991	MtrunA17Chr8g0382991	6	6	6	6	6	6	6	6
MtrunA17Chr2g0325991	MtrunA17Chr2g0325991	6	6	6	6	6	6	6	6
MtrunA17Chr4g0028471	MtrunA17Chr4g0028471	7	7	7	7	7	7	7	7
MtrunA17Chr8g0372551	MtrunA17Chr8g0372551	7	7	7	7	7	7	7	7
MtrunA17Chr3g0093581	MtrunA17Chr3g0093581	4	4	4	4	4	4	4	4
MtrunA17Chr8g0373861	MtrunA17Chr8g0373861	4	4	4	4	4	4	4	4
MtrunA17Chr1g0161971	MtrunA17Chr1g0161971	4	4	4	4	4	4	3	3
MtrunA17Chr8g0380841	MtrunA17Chr8g0380841	2	2	2	2	2	2	2	2
MtrunA17Chr3g0125561	MtrunA17Chr3g0125561	5	5	5	5	5	6	6	6
MtrunA17Chr4g0051601	MtrunA17Chr4g0051601	4	4	4	4	4	4	4	4
MtrunA17Chr5g0418321	MtrunA17Chr5g0418321	4	4	4	4	4	4	4	4
MtrunA17Chr5g0412001	MtrunA17Chr5g0412001	2	2	2	2	2	2	2	2
MtrunA17Chr3g0128051	MtrunA17Chr3g0128051	7	7	7	7	7	7	7	7
MtrunA17Chr5g0418061	MtrunA17Chr5g0418061	3	3	3	3	3	3	3	3
MtrunA17Chr1g0156351	MtrunA17Chr1g0156351	1	1	3	3	3	1	1	1
MtrunA17Chr3g0109201	MtrunA17Chr3g0109201	2	2	2	2	2	2	2	2
MtrunA17Chr4g0026061	MtrunA17Chr4g0026061	7	7	7	7	7	7	7	7
MtrunA17Chr7g0214351	MtrunA17Chr7g0214351	3	3	3	3	3	3	3	3
MtrunA17Chr8g0379761	MtrunA17Chr8g0379761	5	5	5	5	5	5	5	5
MtrunA17Chr7g0244331	MtrunA17Chr7g0244331	3	3	3	3	3	3	3	3
MtrunA17Chr2g0312581	MtrunA17Chr2g0312581	5	5	5	5	5	5	5	5
MtrunA17Chr3g0129901	MtrunA17Chr3g0129901	6	6	6	6	6	6	6	6
MtrunA17Chr3g0093631	MtrunA17Chr3g0093631	1	1	1	1	1	1	1	1
MtrunA17Chr1g0213321	MtrunA17Chr1g0213321	6	6	6	6	6	6	6	6
MtrunA17Chr8g0354391	MtrunA17Chr8g0354391	2	1	1	2	2	2	2	2
MtrunA17Chr1g0146471	ENOD93	6	6	6	6	6	6	6	6
MtrunA17Chr3g0142501	MtrunA17Chr3g0142501	5	5	5	5	5	6	6	6
MtrunA17Chr4g0057601	MtrunA17Chr4g0057601	5	5	5	5	5	5	5	5
MtrunA17Chr7g0215401	MtrunA17Chr7g0215401	1	1	1	1	1	1	1	1
MtrunA17Chr2g0313231	MtrunA17Chr2g0313231	1	1	1	1	1	1	1	1
MtrunA17Chr1g0203091	MtrunA17Chr1g0203091	6	6	6	6	6	6	6	6
MtrunA17Chr5g0444211	MtrunA17Chr5g0444211	1	1	1	1	1	1	1	1
MtrunA17Chr4g0075671	MtrunA17Chr4g0075671	1	2	2	2	2	2	1	1
MtrunA17Chr8g0385501	MtrunA17Chr8g0385501	6	6	6	6	6	6	6	6
MtrunA17Chr1g0195571	MtrunA17Chr1g0195571	6	6	6	6	6	6	6	6
MtrunA17Chr5g0427601	MtrunA17Chr5g0427601	1	1	1	1	1	1	1	1
MtrunA17Chr5g0396971	MtrunA17Chr5g0396971	7	7	7	7	7	7	7	7
MtrunA17Chr2g0279141	CAMTA1	6	6	6	6	6	6	6	6
MtrunA17Chr7g0240541	MtrunA17Chr7g0240541	3	3	3	3	4	5	5	5
MtrunA17Chr8g0381081	MtrunA17Chr8g0381081	3	3	3	3	3	3	3	3
MtrunA17Chr5g0413351	MtrunA17Chr5g0413351	6	6	6	6	6	6	6	6
MtrunA17Chr1g0202321	MtrunA17Chr1g0202321	3	3	3	3	3	3	3	3
MtrunA17Chr1g0161021	MtrunA17Chr1g0161021	4	4	4	4	4	4	4	4
MtrunA17Chr3g0085991	MtrunA17Chr3g0085991	5	5	5	5	5	5	5	5
MtrunA17Chr3g0089231	MtrunA17Chr3g0089231	1	1	1	1	3	1	1	1
MtrunA17Chr4g0074101	MtrunA17Chr4g0074101	1	1	2	2	1	1	1	1
MtrunA17Chr4g0070481	MtrunA17Chr4g0070481	5	5	5	5	5	5	5	5
MtrunA17Chr3g0122931	MtrunA17Chr3g0122931	1	1	1	1	1	1	1	1
MtrunA17Chr2g0295521	MtrunA17Chr2g0295521	7	7	7	7	7	7	7	7
MtrunA17Chr8g0387861	MtrunA17Chr8g0387861	3	3	3	3	3	3	3	3
MtrunA17Chr8g0352941	MtrunA17Chr8g0352941	2	2	2	2	2	2	2	2
MtrunA17Chr6g0471351	MtrunA17Chr6g0471351	5	5	5	5	6	6	6	6
MtrunA17Chr4g0004881	MtrunA17Chr4g0004881	1	2	2	2	2	2	2	2
MtrunA17Chr2g0290171	MtrunA17Chr2g0290171	1	1	1	1	1	1	1	1
MtrunA17Chr4g0073681	MtrunA17Chr4g0073681	4	4	4	4	4	4	4	4
MtrunA17Chr3g0111291	MtrunA17Chr3g0111291	1	1	1	1	1	1	1	1
MtrunA17Chr2g0315171	MtrunA17Chr2g0315171	6	6	6	6	6	6	6	6
MtrunA17Chr8g0351761	MtrunA17Chr8g0351761	6	6	6	6	6	6	6	6
MtrunA17Chr8g0381331	MtrunA17Chr8g0381331	3	3	3	3	3	3	3	3
MtrunA17Chr5g0446031	MtrunA17Chr5g0446031	3	3	3	3	3	3	3	3
MtrunA17Chr4g0065451	MtrunA17Chr4g0065451	3	3	3	3	3	3	3	3
MtrunA17Chr4g0046861	MtrunA17Chr4g0046861	1	1	1	2	3	3	3	3
MtrunA17Chr4g0042361	MtrunA17Chr4g0042361	4	4	4	3	3	3	3	3
MtrunA17Chr1g0193161	MtrunA17Chr1g0193161	5	5	5	5	5	5	5	5
MtrunA17Chr7g0241781	MtrunA17Chr7g0241781	3	3	3	3	3	3	3	3
MtrunA17Chr7g0222901	MtrunA17Chr7g0222901	7	7	7	7	7	7	7	7
MtrunA17Chr4g0039821	MtrunA17Chr4g0039821	4	4	3	3	3	3	3	4
MtrunA17Chr4g0010191	MtrunA17Chr4g0010191	7	7	7	7	7	7	7	7
MtrunA17Chr1g0194221	psbA	2	2	2	2	2	2	2	1
MtrunA17Chr8g0344141	MtrunA17Chr8g0344141	5	5	5	5	5	5	5	5
MtrunA17Chr3g0095351	MtrunA17Chr3g0095351	1	1	1	1	1	1	1	1
MtrunA17Chr1g0203631	MtrunA17Chr1g0203631	3	3	3	3	3	3	3	3
MtrunA17Chr3g0080351	MtrunA17Chr3g0080351	5	5	5	5	5	5	5	5
MtrunA17Chr1g0210671	MtrunA17Chr1g0210671	2	1	1	2	2	2	2	2
MtrunA17Chr1g0205671	MtrunA17Chr1g0205671	2	2	2	2	2	2	2	2
MtrunA17Chr3g0088541	MtrunA17Chr3g0088541	4	4	4	4	4	4	4	4
MtrunA17Chr5g0430361	MtrunA17Chr5g0430361	1	1	1	1	1	1	1	1
MtrunA17Chr4g0004261	MtrunA17Chr4g0004261	4	4	4	4	4	4	4	5
MtrunA17Chr7g0245881	MtrunA17Chr7g0245881	1	3	3	3	3	3	3	3
MtrunA17Chr6g0456821	MtrunA17Chr6g0456821	4	4	4	4	4	4	4	4
MtrunA17Chr8g0351351	MtrunA17Chr8g0351351	1	1	1	1	1	1	1	1
MtrunA17Chr4g0013901	MtrunA17Chr4g0013901	3	3	3	3	3	2	2	1
MtrunA17Chr3g0099521	MtrunA17Chr3g0099521	1	1	1	1	1	1	1	1
MtrunA17Chr1g0201891	MtrunA17Chr1g0201891	7	7	7	7	7	7	7	7
MtrunA17Chr1g0155071	MtrunA17Chr1g0155071	6	6	6	6	6	6	6	6
MtrunA17Chr4g0069101	MtrunA17Chr4g0069101	3	3	3	3	3	3	3	3
MtrunA17Chr7g0247011	MtrunA17Chr7g0247011	2	2	2	2	2	3	3	3
MtrunA17Chr3g0139061	MtrunA17Chr3g0139061	6	6	6	6	6	6	6	6
MtrunA17Chr4g0015431	psbZ	1	1	1	1	1	1	1	1
MtrunA17Chr8g0352231	MtrunA17Chr8g0352231	4	4	4	4	4	4	4	4
MtrunA17Chr4g0043091	MtrunA17Chr4g0043091	7	7	7	7	7	7	7	7
MtrunA17Chr2g0283471	PDC1	7	7	7	7	6	5	5	5
MtrunA17Chr3g0092511	MtrunA17Chr3g0092511	1	1	1	1	1	1	1	1
MtrunA17Chr3g0117921	MtrunA17Chr3g0117921	2	2	2	2	2	2	2	2
MtrunA17Chr2g0311691	MtrunA17Chr2g0311691	2	2	2	2	2	2	2	2
MtrunA17Chr4g0056151	MtrunA17Chr4g0056151	5	5	5	5	5	5	5	5
MtrunA17Chr3g0139411	MtrunA17Chr3g0139411	3	3	3	3	3	3	3	3
MtrunA17Chr5g0412581	MtrunA17Chr5g0412581	7	7	7	7	7	7	7	7
MtrunA17Chr5g0428231	MtrunA17Chr5g0428231	3	3	3	3	3	3	3	3
MtrunA17Chr5g0414511	MtrunA17Chr5g0414511	4	4	4	4	4	4	4	4
MtrunA17Chr4g0003691	MtrunA17Chr4g0003691	7	7	7	7	7	7	7	7
MtrunA17Chr2g0323811	MtrunA17Chr2g0323811	7	7	7	7	7	7	7	7
MtrunA17Chr7g0225251	MtrunA17Chr7g0225251	6	6	6	6	6	6	6	6
MtrunA17Chr5g0444821	MtrunA17Chr5g0444821	4	4	4	4	4	4	4	4
MtrunA17Chr8g0369001	MtrunA17Chr8g0369001	3	3	3	3	3	3	3	3
MtrunA17Chr7g0221541	MtrunA17Chr7g0221541	4	4	4	4	4	3	3	3
MtrunA17Chr1g0199131	MtrunA17Chr1g0199131	3	3	3	3	3	3	3	4
MtrunA17Chr4g0037641	MtrunA17Chr4g0037641	6	6	6	6	6	6	6	6
MtrunA17Chr5g0424721	MtrunA17Chr5g0424721	2	2	2	2	2	1	1	1
MtrunA17Chr7g0271811	MtrunA17Chr7g0271811	5	5	5	5	5	5	5	5
MtrunA17Chr3g0134621	MtrunA17Chr3g0134621	7	7	7	7	7	7	7	7
MtrunA17Chr6g0477091	MtrunA17Chr6g0477091	5	5	5	5	5	5	5	5
MtrunA17Chr1g0147101	MtrunA17Chr1g0147101	7	7	7	7	7	7	7	7
MtrunA17Chr7g0250881	MtrunA17Chr7g0250881	5	5	5	5	5	5	5	5
MtrunA17Chr1g0146991	MtrunA17Chr1g0146991	1	1	1	1	1	1	1	1
MtrunA17Chr7g0265501	RPL24	7	7	7	7	7	7	7	7
MtrunA17Chr4g0072221	MtrunA17Chr4g0072221	6	6	6	6	6	6	6	6
MtrunA17Chr8g0387471	MtrunA17Chr8g0387471	6	6	6	6	6	6	6	6
MtrunA17Chr3g0110651	MtrunA17Chr3g0110651	1	1	1	1	1	1	1	1
MtrunA17Chr3g0081691	MtrunA17Chr3g0081691	3	3	3	3	3	3	3	3
MtrunA17Chr5g0436101	MtrunA17Chr5g0436101	1	1	1	1	1	1	1	1
MtrunA17Chr5g0431541	MtrunA17Chr5g0431541	3	3	3	3	3	3	3	3
MtrunA17Chr6g0487341	MtrunA17Chr6g0487341	1	2	2	1	1	1	1	1
MtrunA17Chr1g0155921	MtrunA17Chr1g0155921	4	4	4	4	4	4	4	4
MtrunA17Chr6g0451881	MtrunA17Chr6g0451881	4	4	4	4	4	4	4	4
MtrunA17Chr7g0247901	MtrunA17Chr7g0247901	5	5	5	5	5	5	5	5
MtrunA17Chr6g0455701	MtrunA17Chr6g0455701	1	1	1	1	1	1	1	1
MtrunA17Chr3g0102201	MtrunA17Chr3g0102201	4	4	4	4	4	4	4	4
MtrunA17Chr4g0055711	MtrunA17Chr4g0055711	3	3	3	3	3	2	2	2
MtrunA17Chr8g0365811	MtrunA17Chr8g0365811	4	4	4	4	4	4	4	4
MtrunA17Chr3g0119781	MtrunA17Chr3g0119781	5	5	5	5	5	5	5	5
MtrunA17Chr1g0201001	MtrunA17Chr1g0201001	5	5	5	5	5	5	5	5
MtrunA17Chr8g0364201	MtrunA17Chr8g0364201	7	7	7	7	7	7	7	7
MtrunA17Chr1g0204071	MtrunA17Chr1g0204071	2	2	2	2	2	2	2	2
MtrunA17Chr5g0423511	MtrunA17Chr5g0423511	7	7	7	7	7	7	7	7
MtrunA17Chr1g0166341	MtrunA17Chr1g0166341	5	5	5	5	5	5	5	5
MtrunA17Chr3g0084311	MtrunA17Chr3g0084311	7	7	7	7	7	7	7	7
MtrunA17Chr1g0170421	MtrunA17Chr1g0170421	2	2	2	2	2	2	2	2
MtrunA17Chr6g0448911	MtrunA17Chr6g0448911	5	5	5	5	5	5	5	5
MtrunA17Chr2g0296991	MtrunA17Chr2g0296991	7	7	7	7	7	7	7	7
MtrunA17Chr4g0044011	MtrunA17Chr4g0044011	3	3	3	3	3	3	3	3
MtrunA17Chr5g0404381	MtrunA17Chr5g0404381	6	6	6	6	6	6	6	6
MtrunA17Chr3g0145871	MtrunA17Chr3g0145871	1	1	1	1	1	1	1	1
MtrunA17Chr1g0200751	MtrunA17Chr1g0200751	2	2	2	2	2	2	2	2
MtrunA17Chr8g0360181	MtrunA17Chr8g0360181	6	6	6	6	6	6	6	6
MtrunA17Chr4g0042161	MtrunA17Chr4g0042161	7	7	7	7	7	7	7	7
MtrunA17Chr6g0486881	MtrunA17Chr6g0486881	3	3	3	3	3	3	3	3
MtrunA17Chr1g0157561	MtrunA17Chr1g0157561	2	2	2	2	1	1	1	1
MtrunA17Chr4g0009341	MtrunA17Chr4g0009341	1	2	2	2	2	2	2	2
MtrunA17Chr1g0207521	MtrunA17Chr1g0207521	5	5	5	4	4	4	4	4
MtrunA17Chr8g0393341	MtrunA17Chr8g0393341	2	2	2	2	2	2	2	2
MtrunA17Chr6g0462561	MtrunA17Chr6g0462561	1	1	1	2	1	1	1	1
MtrunA17Chr3g0080121	MtrunA17Chr3g0080121	1	1	1	1	1	1	1	1
MtrunA17Chr8g0361581	MtrunA17Chr8g0361581	1	1	1	2	2	2	2	1
MtrunA17Chr7g0223941	MtrunA17Chr7g0223941	6	6	6	6	6	6	6	6
MtrunA17Chr4g0059811	MtrunA17Chr4g0059811	4	4	4	4	4	4	4	4
MtrunA17Chr5g0409531	MtrunA17Chr5g0409531	1	1	1	1	1	1	2	2
MtrunA17Chr7g0250261	MtrunA17Chr7g0250261	1	1	1	1	1	1	3	1
MtrunA17Chr6g0478851	MtrunA17Chr6g0478851	2	2	2	2	2	2	2	2
MtrunA17Chr4g0075991	MtrunA17Chr4g0075991	4	4	4	4	4	4	4	4
MtrunA17Chr6g0454071	MtrunA17Chr6g0454071	5	5	5	5	5	5	5	5
MtrunA17Chr8g0374581	MtrunA17Chr8g0374581	1	1	1	1	1	1	1	1
MtrunA17Chr1g0183811	MtrunA17Chr1g0183811	1	2	1	1	2	2	1	1
MtrunA17Chr4g0065541	MtrunA17Chr4g0065541	4	4	4	4	4	4	4	4
MtrunA17Chr7g0262211	MtrunA17Chr7g0262211	4	4	4	4	4	4	4	4
MtrunA17Chr8g0360231	MtrunA17Chr8g0360231	4	4	4	4	4	4	4	4
MtrunA17Chr5g0422391	MtrunA17Chr5g0422391	5	5	5	5	5	5	5	5
MtrunA17Chr4g0031291	PPF-1	7	7	7	7	7	7	7	7
MtrunA17Chr6g0453481	MtrunA17Chr6g0453481	5	5	5	5	5	6	6	6
MtrunA17Chr7g0245501	MtrunA17Chr7g0245501	6	6	6	6	6	6	6	6
MtrunA17Chr1g0208181	MtrunA17Chr1g0208181	6	6	6	6	6	5	5	5
MtrunA17Chr8g0350401	MtrunA17Chr8g0350401	5	5	5	5	5	5	5	5
MtrunA17Chr7g0218141	MtrunA17Chr7g0218141	1	1	2	2	2	2	2	1
MtrunA17Chr7g0241431	MtrunA17Chr7g0241431	1	1	1	1	1	1	1	1
MtrunA17Chr1g0204691	MtrunA17Chr1g0204691	2	2	2	2	3	3	3	5
MtrunA17Chr4g0065181	MtrunA17Chr4g0065181	4	4	4	4	4	3	3	3
MtrunA17Chr5g0441871	MtrunA17Chr5g0441871	1	2	2	2	2	2	2	2
MtrunA17Chr3g0116721	MtrunA17Chr3g0116721	1	1	1	1	1	1	1	2
MtrunA17Chr4g0041791	MtrunA17Chr4g0041791	5	5	5	5	5	5	5	5
MtrunA17Chr1g0185221	MtrunA17Chr1g0185221	3	3	3	3	3	4	4	4
MtrunA17Chr5g0397641	MtrunA17Chr5g0397641	1	1	1	1	1	1	1	1
MtrunA17Chr2g0280351	MtrunA17Chr2g0280351	1	1	1	1	2	2	1	1
MtrunA17Chr2g0321501	MtrunA17Chr2g0321501	7	7	7	7	7	7	7	7
MtrunA17Chr4g0001641	MtrunA17Chr4g0001641	5	5	5	1	1	1	1	1
MtrunA17Chr3g0112401	MtrunA17Chr3g0112401	6	6	6	6	6	6	6	6
MtrunA17Chr1g0208231	MtrunA17Chr1g0208231	6	6	6	6	6	6	6	6
MtrunA17Chr8g0375181	MtrunA17Chr8g0375181	3	3	3	3	3	3	3	3
MtrunA17Chr4g0049221	MtrunA17Chr4g0049221	2	2	2	2	2	2	2	1
MtrunA17Chr4g0070811	MtrunA17Chr4g0070811	1	2	1	1	1	1	2	2
MtrunA17Chr5g0443651	MtrunA17Chr5g0443651	3	3	3	3	4	5	5	3
MtrunA17Chr8g0392961	MtrunA17Chr8g0392961	5	5	5	5	5	5	5	6
MtrunA17Chr1g0176961	MtrunA17Chr1g0176961	6	6	6	6	6	6	6	6
MtrunA17Chr1g0180541	MtrunA17Chr1g0180541	4	4	4	4	4	4	4	4
MtrunA17Chr2g0281581	MtrunA17Chr2g0281581	6	6	6	6	6	6	6	6
MtrunA17Chr6g0462741	MtrunA17Chr6g0462741	3	3	3	3	2	2	2	2
MtrunA17Chr5g0437651	MtrunA17Chr5g0437651	1	1	1	1	1	1	1	1
MtrunA17Chr3g0116891	MtrunA17Chr3g0116891	1	1	1	1	1	1	1	1
MtrunA17Chr4g0075331	MtrunA17Chr4g0075331	1	1	1	1	1	1	1	1
MtrunA17Chr7g0238371	MtRBOHF	5	5	5	5	5	5	5	5
MtrunA17Chr5g0396111	MtrunA17Chr5g0396111	4	4	4	4	4	4	4	4
MtrunA17Chr7g0267191	MtrunA17Chr7g0267191	4	4	4	4	4	4	4	4
MtrunA17Chr3g0144081	MtrunA17Chr3g0144081	1	1	1	1	1	1	1	1
MtrunA17Chr4g0046411	MtrunA17Chr4g0046411	3	3	3	3	3	3	3	3
MtrunA17Chr4g0031431	MtrunA17Chr4g0031431	7	7	7	7	7	7	7	7
MtrunA17Chr6g0453221	MtrunA17Chr6g0453221	6	6	6	6	6	6	6	6
MtrunA17Chr2g0327901	MtrunA17Chr2g0327901	4	4	4	4	4	3	3	3
MtrunA17Chr5g0433791	MtrunA17Chr5g0433791	1	2	2	2	2	2	2	2
MtrunA17Chr7g0226231	MtrunA17Chr7g0226231	3	3	3	3	3	3	3	4
MtrunA17Chr5g0403171	MtrunA17Chr5g0403171	1	1	2	2	2	1	1	1
MtrunA17Chr5g0447021	MtrunA17Chr5g0447021	5	5	5	5	5	5	5	5
MtrunA17Chr4g0036801	MtrunA17Chr4g0036801	1	3	3	3	3	3	3	3
MtrunA17Chr4g0045851	MtrunA17Chr4g0045851	6	6	6	6	6	6	6	6
MtrunA17Chr6g0476531	MtrunA17Chr6g0476531	1	1	1	1	1	1	1	1
MtrunA17Chr1g0190371	MtrunA17Chr1g0190371	5	5	5	5	5	5	5	5
MtrunA17Chr7g0266241	MtrunA17Chr7g0266241	4	4	4	4	4	4	4	4
MtrunA17Chr1g0195631	MtrunA17Chr1g0195631	3	3	3	3	3	3	3	3
MtrunA17Chr3g0114761	MtrunA17Chr3g0114761	5	5	5	5	3	3	3	3
MtrunA17Chr6g0488901	MtrunA17Chr6g0488901	7	7	7	7	7	7	7	7
MtrunA17Chr7g0254991	MtrunA17Chr7g0254991	5	5	5	5	5	5	5	5
MtrunA17Chr4g0024581	MtrunA17Chr4g0024581	2	2	1	2	2	2	2	1
MtrunA17Chr1g0199961	MtrunA17Chr1g0199961	7	7	7	7	7	6	6	6
MtrunA17Chr3g0141561	MtrunA17Chr3g0141561	4	4	4	4	4	4	4	4
MtrunA17Chr7g0223051	MtrunA17Chr7g0223051	3	3	3	3	3	3	3	3
MtrunA17Chr7g0256591	MtrunA17Chr7g0256591	2	2	2	2	2	2	2	3
MtrunA17Chr8g0346811	MtrunA17Chr8g0346811	4	4	4	4	4	4	4	4
MtrunA17Chr7g0239021	MtrunA17Chr7g0239021	4	4	4	4	4	4	4	4
MtrunA17Chr5g0434301	MtrunA17Chr5g0434301	5	5	5	5	5	5	5	5
MtrunA17Chr4g0039581	MtrunA17Chr4g0039581	3	3	3	3	3	3	3	3
MtrunA17Chr8g0384711	MtrunA17Chr8g0384711	2	2	2	2	2	2	2	2
MtrunA17Chr7g0255641	MtrunA17Chr7g0255641	4	4	4	4	4	4	4	4
MtrunA17Chr8g0362691	MtrunA17Chr8g0362691	3	3	3	3	3	3	3	3
MtrunA17Chr8g0389301	MtrunA17Chr8g0389301	3	3	3	3	3	3	3	3
MtrunA17Chr3g0114491	MtrunA17Chr3g0114491	4	4	4	4	4	4	4	4
MtrunA17Chr7g0220991	MtrunA17Chr7g0220991	2	2	2	2	1	1	1	1
MtrunA17Chr6g0464741	MtrunA17Chr6g0464741	3	3	3	3	3	2	2	2
MtrunA17Chr1g0183081	MtrunA17Chr1g0183081	4	4	4	4	4	4	4	4
MtrunA17Chr4g0073891	MtrunA17Chr4g0073891	7	7	7	7	7	7	7	7
MtrunA17Chr2g0332221	MtrunA17Chr2g0332221	5	5	6	6	5	4	4	4
MtrunA17Chr1g0185911	MtNF-YB9	5	5	5	5	5	5	5	5
MtrunA17Chr2g0280821	MtrunA17Chr2g0280821	5	5	5	5	5	5	5	5
MtrunA17Chr2g0322741	MtrunA17Chr2g0322741	7	7	7	7	7	7	7	7
MtrunA17Chr2g0309181	MtrunA17Chr2g0309181	5	5	5	5	5	4	4	4
MtrunA17Chr8g0379351	MtrunA17Chr8g0379351	3	3	3	3	2	2	2	2
MtrunA17Chr5g0446771	MtrunA17Chr5g0446771	6	6	6	6	6	6	6	6
MtrunA17Chr1g0173871	MtrunA17Chr1g0173871	2	2	2	2	2	2	2	2
MtrunA17Chr6g0478071	MtrunA17Chr6g0478071	2	1	2	2	2	2	1	3
MtrunA17Chr8g0371661	MtrunA17Chr8g0371661	6	6	6	6	6	6	6	6
MtrunA17Chr7g0273921	MtrunA17Chr7g0273921	4	4	4	4	4	4	4	4
MtrunA17Chr5g0431931	MtrunA17Chr5g0431931	1	1	1	1	1	1	1	1
MtrunA17Chr2g0302521	MtrunA17Chr2g0302521	1	1	1	2	1	1	1	1
MtrunA17Chr1g0198611	MtrunA17Chr1g0198611	1	1	1	1	1	1	1	1
MtrunA17Chr4g0043931	MtrunA17Chr4g0043931	5	5	5	5	5	5	5	5
MtrunA17Chr3g0142031	MtrunA17Chr3g0142031	3	3	3	3	3	3	3	3
MtrunA17Chr8g0347141	MtrunA17Chr8g0347141	2	2	2	2	2	2	2	2
MtrunA17Chr8g0342311	OSCPSY	2	2	2	2	2	2	2	2
MtrunA17Chr5g0405631	MtrunA17Chr5g0405631	3	3	3	3	2	2	1	1
MtrunA17Chr2g0332591	MtrunA17Chr2g0332591	7	7	7	7	7	7	7	7
MtrunA17Chr6g0448891	MtrunA17Chr6g0448891	7	7	7	7	7	7	7	7
MtrunA17Chr6g0460241	MtrunA17Chr6g0460241	3	3	3	3	3	3	3	3
MtrunA17Chr1g0148311	MtrunA17Chr1g0148311	3	3	3	3	3	2	2	2
MtrunA17Chr7g0253771	MtrunA17Chr7g0253771	5	5	5	5	5	5	5	5
MtrunA17Chr5g0398721	MtrunA17Chr5g0398721	3	3	3	3	3	2	2	2
MtrunA17Chr4g0022321	MtrunA17Chr4g0022321	5	5	5	5	4	4	4	4
MtrunA17Chr5g0441091	MtrunA17Chr5g0441091	3	3	3	3	3	3	3	3
MtrunA17Chr2g0325431	MtrunA17Chr2g0325431	4	4	4	4	4	4	4	4
MtrunA17Chr3g0140761	MtrunA17Chr3g0140761	4	4	4	4	4	4	4	4
MtrunA17Chr8g0358951	MtrunA17Chr8g0358951	5	5	5	5	5	5	5	5
MtrunA17Chr5g0409981	MtrunA17Chr5g0409981	7	7	7	7	7	7	7	7
MtrunA17Chr3g0139991	MtrunA17Chr3g0139991	6	6	6	6	6	6	6	6
MtrunA17Chr3g0135231	MtrunA17Chr3g0135231	3	3	3	3	3	3	3	3
MtrunA17Chr7g0265291	MtrunA17Chr7g0265291	3	3	3	3	3	3	3	3
MtrunA17Chr7g0226901	MtrunA17Chr7g0226901	1	1	1	1	1	1	1	1
MtrunA17Chr8g0375271	MtrunA17Chr8g0375271	5	5	5	5	5	5	5	5
MtrunA17Chr8g0341661	MtrunA17Chr8g0341661	5	5	5	5	5	5	5	5
MtrunA17Chr3g0100541	MtCaML1b	1	2	2	2	2	2	1	1
MtrunA17Chr4g0066151	MtrunA17Chr4g0066151	4	4	4	4	3	4	4	4
MtrunA17Chr8g0379471	MtrunA17Chr8g0379471	2	2	2	2	2	2	2	2
MtrunA17Chr2g0302291	MtrunA17Chr2g0302291	1	1	1	1	1	1	2	1
MtrunA17Chr8g0347491	MtrunA17Chr8g0347491	5	5	5	5	5	5	5	5
MtrunA17Chr2g0333171	MtrunA17Chr2g0333171	1	1	1	1	1	2	2	2
MtrunA17Chr2g0289021	MtrunA17Chr2g0289021	4	4	4	4	4	4	4	4
MtrunA17Chr1g0182331	MtrunA17Chr1g0182331	7	7	7	7	7	7	7	7
MtrunA17Chr5g0405181	MtrunA17Chr5g0405181	4	4	4	4	4	4	4	4
MtrunA17Chr8g0375961	MtrunA17Chr8g0375961	7	7	7	7	7	7	7	7
MtrunA17Chr8g0349781	MtrunA17Chr8g0349781	6	6	6	6	6	6	6	6
MtrunA17Chr3g0106261	MtrunA17Chr3g0106261	6	6	6	6	6	6	6	6
MtrunA17Chr8g0346361	MtrunA17Chr8g0346361	1	1	1	1	1	1	1	1
MtrunA17Chr5g0404581	MtrunA17Chr5g0404581	5	5	5	5	4	4	4	4
MtrunA17Chr5g0428171	MtrunA17Chr5g0428171	1	1	1	1	1	1	1	1
MtrunA17Chr5g0416161	MtrunA17Chr5g0416161	5	5	5	5	5	5	5	5
MtrunA17Chr1g0171431	MtrunA17Chr1g0171431	4	4	4	4	4	4	4	4
MtrunA17Chr6g0461591	MtrunA17Chr6g0461591	4	4	4	4	4	4	4	4
MtrunA17Chr4g0062381	MtrunA17Chr4g0062381	3	3	3	3	3	3	3	3
MtrunA17Chr5g0399231	MtrunA17Chr5g0399231	7	7	7	7	7	7	7	7
MtrunA17Chr6g0465031	MtrunA17Chr6g0465031	2	2	2	2	2	2	2	2
MtrunA17Chr6g0480591	MtrunA17Chr6g0480591	6	6	6	6	6	6	6	6
MtrunA17Chr7g0264971	MtrunA17Chr7g0264971	6	6	6	6	6	5	5	5
MtrunA17Chr1g0170051	MtrunA17Chr1g0170051	4	4	4	4	4	4	4	4
MtrunA17Chr3g0102941	MtrunA17Chr3g0102941	2	2	2	2	2	2	2	2
MtrunA17Chr5g0448111	MtrunA17Chr5g0448111	1	2	2	2	2	2	2	2
MtrunA17Chr3g0144861	MtrunA17Chr3g0144861	4	4	4	4	5	5	5	5
MtrunA17Chr7g0216811	MtrunA17Chr7g0216811	7	7	7	7	7	7	7	7
MtrunA17Chr7g0270781	MtrunA17Chr7g0270781	5	5	5	5	5	5	5	5
MtrunA17Chr8g0383591	MtrunA17Chr8g0383591	6	6	5	5	5	3	2	2
MtrunA17Chr6g0484031	MtrunA17Chr6g0484031	5	5	5	5	5	5	5	5
MtrunA17Chr4g0063471	MtrunA17Chr4g0063471	6	6	6	6	6	6	6	6
MtrunA17Chr5g0398181	MtKNOX4	6	6	6	6	6	6	6	6
MtrunA17Chr5g0394401	MtrunA17Chr5g0394401	3	3	3	3	3	3	3	4
MtrunA17Chr3g0143071	MtrunA17Chr3g0143071	5	5	5	5	5	6	6	6
MtrunA17Chr7g0252691	MtrunA17Chr7g0252691	6	6	6	6	6	6	6	6
MtrunA17Chr7g0265121	MtrunA17Chr7g0265121	7	7	7	7	4	3	3	3
MtrunA17Chr1g0188151	MtrunA17Chr1g0188151	2	1	2	2	2	2	2	2
MtrunA17Chr7g0268521	MtrunA17Chr7g0268521	1	1	1	1	1	1	1	1
MtrunA17Chr6g0449851	MtrunA17Chr6g0449851	1	1	1	1	1	1	1	1
MtrunA17Chr6g0461621	MtrunA17Chr6g0461621	1	1	1	1	1	1	1	1
MtrunA17Chr7g0224211	MtrunA17Chr7g0224211	2	2	1	1	1	2	1	1
MtrunA17Chr5g0440321	MtrunA17Chr5g0440321	4	4	4	4	4	4	4	4
MtrunA17Chr2g0328241	MtrunA17Chr2g0328241	2	2	2	2	2	2	2	2
MtrunA17Chr5g0397981	MtrunA17Chr5g0397981	5	5	5	5	5	4	4	4
MtrunA17CPg0492991	rps2	5	5	5	5	5	5	5	5
MtrunA17Chr5g0411631	DMI2/NORK	6	6	6	6	6	6	6	6
MtrunA17Chr5g0403911	MtrunA17Chr5g0403911	5	5	5	5	5	6	6	6
MtrunA17Chr7g0263601	MtNF-YB2	6	6	6	6	6	6	6	6
MtrunA17Chr7g0264651	MtrunA17Chr7g0264651	5	5	5	5	5	5	5	5
MtrunA17Chr2g0306991	MtrunA17Chr2g0306991	4	4	4	4	4	4	4	4
MtrunA17Chr1g0189201	MtrunA17Chr1g0189201	1	1	1	2	2	1	1	1
MtrunA17Chr2g0287141	MtrunA17Chr2g0287141	4	4	4	4	3	3	3	3
MtrunA17Chr5g0418511	MtrunA17Chr5g0418511	3	3	3	3	3	3	3	3
MtrunA17Chr1g0153461	MtrunA17Chr1g0153461	1	2	2	2	3	3	3	3
MtrunA17Chr7g0249081	MtrunA17Chr7g0249081	5	5	5	5	5	5	5	5
MtrunA17Chr6g0454911	MtrunA17Chr6g0454911	4	4	4	4	4	4	4	4
MtrunA17Chr6g0481641	MtrunA17Chr6g0481641	2	2	2	2	2	2	2	2
MtrunA17Chr7g0254411	MtrunA17Chr7g0254411	3	3	3	3	3	3	3	3
MtrunA17Chr4g0036031	MtrunA17Chr4g0036031	5	5	5	5	5	5	5	5
MtrunA17Chr4g0026511	MtrunA17Chr4g0026511	1	2	2	1	1	1	1	1
MtrunA17Chr7g0271781	MtrunA17Chr7g0271781	6	6	6	6	6	6	6	6
MtrunA17Chr1g0183171	MtrunA17Chr1g0183171	5	5	5	5	5	5	5	5
MtrunA17Chr2g0277731	MtrunA17Chr2g0277731	6	6	6	6	6	6	6	6
MtrunA17Chr7g0230951	MtrunA17Chr7g0230951	1	1	1	1	1	1	1	1
MtrunA17Chr4g0010911	MtrunA17Chr4g0010911	1	1	1	1	1	1	1	1
MtrunA17Chr4g0047741	MtrunA17Chr4g0047741	6	6	6	6	6	7	7	7
MtrunA17Chr5g0400461	MtrunA17Chr5g0400461	4	4	4	4	4	4	4	4
MtrunA17Chr3g0089031	MtrunA17Chr3g0089031	5	5	5	5	5	6	6	6
MtrunA17Chr1g0202121	MtrunA17Chr1g0202121	1	1	1	2	1	1	1	2
MtrunA17Chr6g0484691	MtrunA17Chr6g0484691	6	6	6	6	6	6	6	6
MtrunA17Chr7g0234061	MtrunA17Chr7g0234061	4	4	4	4	4	4	4	4
MtrunA17Chr1g0164691	MtrunA17Chr1g0164691	1	1	1	1	1	1	1	2
MtrunA17Chr7g0233281	MtrunA17Chr7g0233281	7	7	7	7	7	7	7	7
MtrunA17Chr4g0055191	MtrunA17Chr4g0055191	4	4	4	4	4	4	4	4
MtrunA17Chr4g0057441	MtrunA17Chr4g0057441	3	3	3	3	3	3	3	3
MtrunA17Chr1g0162931	MtrunA17Chr1g0162931	1	1	1	1	1	2	2	1
MtrunA17Chr8g0383961	MtRRA13	1	2	2	2	2	2	2	2
MtrunA17Chr7g0260951	MtrunA17Chr7g0260951	6	6	6	6	6	6	6	6
MtrunA17MTg0490501	MtrunA17MTg0490501	1	1	1	1	1	1	1	1
MtrunA17Chr2g0301171	MtrunA17Chr2g0301171	3	3	3	3	2	2	2	2
MtrunA17Chr8g0382241	MtrunA17Chr8g0382241	4	4	4	4	4	3	3	3
MtrunA17Chr7g0271431	MtrunA17Chr7g0271431	4	4	4	4	4	4	4	4
MtrunA17Chr6g0485341	MtrunA17Chr6g0485341	5	5	5	5	3	3	3	3
MtrunA17Chr4g0012211	MtrunA17Chr4g0012211	1	1	1	1	1	1	1	1
MtrunA17Chr7g0262551	MtrunA17Chr7g0262551	4	4	4	4	4	5	5	5
MtrunA17Chr6g0470551	MtrunA17Chr6g0470551	4	4	4	4	4	4	4	4
MtrunA17Chr7g0269721	MtrunA17Chr7g0269721	4	4	4	4	4	4	4	4
MtrunA17Chr1g0169581	MtrunA17Chr1g0169581	1	1	1	1	1	1	1	1
MtrunA17Chr7g0234391	MtrunA17Chr7g0234391	3	3	3	3	3	3	3	3
MtrunA17Chr1g0164521	MtrunA17Chr1g0164521	5	5	5	4	4	4	4	4
MtrunA17Chr6g0467301	MtrunA17Chr6g0467301	1	1	1	1	1	1	1	1
MtrunA17Chr1g0202691	MtrunA17Chr1g0202691	1	1	1	1	1	1	1	2
MtrunA17Chr6g0484961	MtrunA17Chr6g0484961	5	5	5	5	5	4	4	4
MtrunA17Chr3g0123861	MtrunA17Chr3g0123861	7	7	7	7	7	7	7	7
MtrunA17Chr3g0085201	MtrunA17Chr3g0085201	2	2	2	2	2	2	2	2
MtrunA17Chr3g0089781	MtrunA17Chr3g0089781	1	1	1	1	1	1	1	1
MtrunA17Chr3g0137161	MtrunA17Chr3g0137161	1	1	1	1	1	1	1	1
MtrunA17Chr3g0138311	MtrunA17Chr3g0138311	6	6	6	6	5	5	5	5
MtrunA17Chr1g0175661	MtrunA17Chr1g0175661	6	6	6	6	6	6	6	6
MtrunA17Chr7g0249621	MtPLT4	3	3	3	3	3	3	3	3
MtrunA17Chr1g0174111	MtrunA17Chr1g0174111	4	4	4	4	4	4	4	4
MtrunA17Chr3g0142851	MtrunA17Chr3g0142851	5	5	5	5	5	4	4	5
MtrunA17Chr3g0088781	MtrunA17Chr3g0088781	3	3	3	3	3	3	3	3
MtrunA17Chr4g0037811	DIM	7	7	7	7	7	7	7	7
MtrunA17Chr8g0385191	MtrunA17Chr8g0385191	3	3	3	3	4	4	4	4
MtrunA17Chr1g0205471	MtrunA17Chr1g0205471	3	3	3	3	3	3	3	3
MtrunA17Chr4g0004061	MtrunA17Chr4g0004061	5	5	5	5	5	5	6	6
MtrunA17Chr2g0294901	MtrunA17Chr2g0294901	1	1	1	1	1	1	1	1
MtrunA17Chr3g0144371	MtrunA17Chr3g0144371	4	4	4	4	4	4	4	4
MtrunA17Chr7g0236501	MtrunA17Chr7g0236501	4	4	4	4	4	4	4	4
MtrunA17Chr7g0233751	MtrunA17Chr7g0233751	1	2	2	2	2	1	1	1
MtrunA17Chr2g0305211	MtrunA17Chr2g0305211	1	1	1	1	1	1	1	2
MtrunA17Chr4g0060121	MtrunA17Chr4g0060121	4	4	4	4	4	4	4	4
MtrunA17Chr3g0130671	MtrunA17Chr3g0130671	7	7	7	7	7	6	6	6
MtrunA17Chr3g0119251	MtrunA17Chr3g0119251	2	1	1	1	1	1	2	2
MtrunA17Chr8g0344431	MtrunA17Chr8g0344431	4	4	4	4	4	4	4	4
MtrunA17Chr3g0078591	MtrunA17Chr3g0078591	7	7	7	7	7	7	7	7
MtrunA17Chr5g0438091	MtrunA17Chr5g0438091	4	4	4	4	4	4	4	4
MtrunA17Chr3g0108371	MtrunA17Chr3g0108371	7	7	7	7	7	7	7	7
MtrunA17Chr4g0029331	MtrunA17Chr4g0029331	6	6	6	6	5	6	6	6
MtrunA17Chr8g0358181	MtrunA17Chr8g0358181	6	6	6	6	6	6	6	6
MtrunA17Chr5g0407111	MtrunA17Chr5g0407111	3	3	3	3	3	3	3	3
MtrunA17Chr4g0064241	MtrunA17Chr4g0064241	2	1	1	1	1	1	1	2
MtrunA17Chr8g0342871	MtrunA17Chr8g0342871	5	5	5	5	5	5	5	5
MtrunA17Chr7g0238031	MtrunA17Chr7g0238031	2	2	2	2	2	2	1	1
MtrunA17Chr7g0254481	MtrunA17Chr7g0254481	6	6	6	6	6	6	6	6
MtrunA17Chr5g0437511	MtrunA17Chr5g0437511	4	4	4	4	4	4	4	4
MtrunA17Chr1g0162201	MtrunA17Chr1g0162201	7	7	7	7	7	7	7	7
MtrunA17Chr4g0015631	MtrunA17Chr4g0015631	1	1	1	1	1	1	1	1
MtrunA17Chr8g0391121	MtrunA17Chr8g0391121	5	5	5	5	5	5	5	5
MtrunA17Chr6g0459461	MtrunA17Chr6g0459461	3	3	3	3	3	3	3	3
MtrunA17Chr7g0230221	MtrunA17Chr7g0230221	2	2	2	2	2	2	2	2
MtrunA17Chr4g0061291	MtrunA17Chr4g0061291	3	3	3	3	3	3	3	3
MtrunA17Chr3g0136781	MtrunA17Chr3g0136781	6	6	6	6	6	6	6	6
MtrunA17Chr8g0353521	MtrunA17Chr8g0353521	2	2	2	2	2	2	2	2
MtrunA17Chr7g0273551	MtrunA17Chr7g0273551	1	1	1	1	1	1	1	1
MtrunA17Chr3g0099051	MtrunA17Chr3g0099051	5	5	5	5	5	5	5	5
MtrunA17Chr3g0137781	MtrunA17Chr3g0137781	6	6	6	6	6	5	5	5
MtrunA17Chr6g0482521	MtrunA17Chr6g0482521	4	4	4	4	4	4	4	4
MtrunA17Chr2g0278561	MtrunA17Chr2g0278561	2	2	2	2	2	2	2	2
MtrunA17Chr7g0268891	MtrunA17Chr7g0268891	5	5	5	5	5	5	5	5
MtrunA17Chr8g0384571	MtrunA17Chr8g0384571	1	2	2	1	1	2	2	2
MtrunA17Chr3g0131781	MtrunA17Chr3g0131781	4	4	4	4	4	4	4	4
MtrunA17Chr4g0015981	rps19	4	4	4	4	4	4	4	4
MtrunA17Chr3g0125831	MtrunA17Chr3g0125831	5	5	5	5	5	5	5	5
MtrunA17Chr8g0378461	MtrunA17Chr8g0378461	5	5	5	5	5	5	5	5
MtrunA17Chr4g0008181	MtrunA17Chr4g0008181	1	1	1	1	1	1	1	1
MtrunA17Chr1g0197441	MtrunA17Chr1g0197441	7	7	7	7	7	7	7	7
MtrunA17Chr3g0141001	MtrunA17Chr3g0141001	6	6	6	6	6	6	6	6
MtrunA17Chr3g0092351	MtrunA17Chr3g0092351	3	3	3	3	3	3	3	3
MtrunA17Chr8g0353291	MtrunA17Chr8g0353291	3	3	3	3	3	3	3	3
MtrunA17Chr3g0109421	MtrunA17Chr3g0109421	3	3	3	3	3	2	2	2
MtrunA17Chr2g0326661	MtrunA17Chr2g0326661	6	6	6	6	6	5	5	5
MtrunA17Chr3g0081451	MtrunA17Chr3g0081451	1	1	1	1	1	1	1	1
MtrunA17Chr8g0382781	MtrunA17Chr8g0382781	5	5	5	5	5	5	5	5
MtrunA17Chr3g0131251	MtrunA17Chr3g0131251	5	5	5	5	6	6	6	6
MtrunA17Chr7g0217281	MtrunA17Chr7g0217281	1	1	1	2	1	1	1	1
MtrunA17Chr3g0127571	MtrunA17Chr3g0127571	6	6	6	6	6	6	6	6
MtrunA17Chr2g0302881	MtrunA17Chr2g0302881	1	1	1	1	1	1	1	1
MtrunA17Chr1g0196711	MtrunA17Chr1g0196711	4	4	4	4	4	4	4	4
MtrunA17Chr4g0034381	MtrunA17Chr4g0034381	5	5	5	5	5	5	5	5
MtrunA17Chr3g0105251	MtrunA17Chr3g0105251	3	3	3	3	3	3	3	3
MtrunA17Chr1g0166581	MtrunA17Chr1g0166581	4	4	4	4	4	4	4	4
MtrunA17Chr5g0441951	MtrunA17Chr5g0441951	5	5	5	5	4	3	3	3
MtrunA17Chr1g0151601	MtrunA17Chr1g0151601	1	1	1	1	1	1	1	1
MtrunA17Chr4g0052251	MtrunA17Chr4g0052251	3	3	3	3	3	3	3	3
MtrunA17Chr5g0439051	MtrunA17Chr5g0439051	3	3	3	3	3	3	3	3
MtrunA17Chr1g0191841	MtrunA17Chr1g0191841	5	5	5	5	5	5	5	5
MtrunA17Chr7g0232571	MtrunA17Chr7g0232571	1	2	2	2	2	2	2	1
MtrunA17Chr2g0312281	MtrunA17Chr2g0312281	6	6	6	6	6	5	5	5
MtrunA17Chr3g0105211	MtrunA17Chr3g0105211	1	1	1	1	1	1	1	1
MtrunA17Chr2g0279761	MtrunA17Chr2g0279761	2	2	2	2	2	2	2	2
MtrunA17Chr1g0157761	MtrunA17Chr1g0157761	1	1	1	3	3	3	3	3
MtrunA17Chr2g0297591	MtrunA17Chr2g0297591	1	1	1	1	1	2	1	1
MtrunA17Chr4g0013581	MtrunA17Chr4g0013581	6	6	6	6	6	6	6	6
MtrunA17Chr5g0424251	MtrunA17Chr5g0424251	3	3	3	3	3	3	3	3
MtrunA17Chr1g0169801	MtrunA17Chr1g0169801	1	1	1	1	1	1	1	1
MtrunA17Chr4g0055151	MtrunA17Chr4g0055151	6	6	6	6	6	6	6	6
MtrunA17Chr8g0383921	MtrunA17Chr8g0383921	3	2	2	2	2	2	1	2
MtrunA17Chr1g0201571	MtrunA17Chr1g0201571	5	5	5	4	4	4	4	4
MtrunA17Chr5g0413961	MtrunA17Chr5g0413961	5	5	5	5	5	6	6	6
MtrunA17Chr5g0410301	MtrunA17Chr5g0410301	1	1	1	1	1	1	1	1
MtrunA17Chr7g0234831	MtrunA17Chr7g0234831	5	5	5	5	5	5	5	5
MtrunA17Chr2g0307101	MtrunA17Chr2g0307101	3	3	3	3	3	3	3	3
MtrunA17Chr7g0243591	MtrunA17Chr7g0243591	1	1	1	1	1	1	1	1
MtrunA17Chr2g0292411	MtNF-YA6	6	6	6	6	6	6	6	6
MtrunA17Chr4g0052871	MtrunA17Chr4g0052871	1	1	1	1	1	1	1	1
MtrunA17Chr3g0120711	MtrunA17Chr3g0120711	4	4	4	4	4	6	6	3
MtrunA17Chr6g0453601	MtrunA17Chr6g0453601	5	5	5	5	5	5	5	6
MtrunA17Chr4g0054281	MtrunA17Chr4g0054281	3	3	3	3	3	3	3	3
MtrunA17Chr1g0200221	MtrunA17Chr1g0200221	5	5	5	5	5	5	5	5
MtrunA17Chr3g0087311	MtrunA17Chr3g0087311	2	2	2	2	2	2	2	2
MtrunA17Chr7g0245741	VRC6	1	1	1	1	2	1	1	1
MtrunA17Chr2g0313881	MtrunA17Chr2g0313881	2	2	2	2	2	2	2	2
MtrunA17Chr3g0124001	MtrunA17Chr3g0124001	5	5	5	5	5	5	5	5
MtrunA17Chr3g0082891	MtrunA17Chr3g0082891	3	3	3	3	3	3	3	3
MtrunA17Chr2g0296241	MtrunA17Chr2g0296241	3	3	3	3	3	3	3	3
MtrunA17Chr1g0191151	MtrunA17Chr1g0191151	1	1	1	1	1	1	1	1
MtrunA17Chr3g0090461	MtrunA17Chr3g0090461	1	1	2	1	1	1	1	1
MtrunA17Chr2g0317411	MtrunA17Chr2g0317411	7	7	7	7	7	7	7	7
MtrunA17Chr4g0030721	MtrunA17Chr4g0030721	1	1	1	1	1	1	1	1
MtrunA17Chr2g0312421	MtrunA17Chr2g0312421	2	1	1	1	1	1	1	1
MtrunA17Chr2g0328881	MtrunA17Chr2g0328881	5	5	5	5	5	5	5	5
MtrunA17Chr7g0214251	MtrunA17Chr7g0214251	5	5	5	5	5	5	5	5
MtrunA17Chr2g0290811	MtrunA17Chr2g0290811	4	4	5	5	5	4	4	3
MtrunA17Chr6g0452511	MtrunA17Chr6g0452511	1	2	2	2	2	2	2	2
MtrunA17Chr4g0009631	MtrunA17Chr4g0009631	6	6	6	6	6	6	6	6
MtrunA17Chr1g0150261	MtrunA17Chr1g0150261	2	2	2	2	2	2	2	2
MtrunA17Chr7g0245291	MtrunA17Chr7g0245291	5	5	5	5	5	5	5	5
MtrunA17Chr7g0254101	MtrunA17Chr7g0254101	4	4	4	4	4	4	4	4
MtrunA17Chr8g0386151	MtrunA17Chr8g0386151	4	4	4	4	4	4	4	4
MtrunA17Chr8g0350171	MtrunA17Chr8g0350171	3	3	4	4	4	4	4	4
MtrunA17Chr4g0003401	MtrunA17Chr4g0003401	1	1	1	1	1	3	3	3
MtrunA17Chr7g0241531	MtrunA17Chr7g0241531	5	5	5	5	5	5	5	5
MtrunA17Chr1g0194521	MtrunA17Chr1g0194521	4	4	4	4	4	4	4	4
MtrunA17Chr7g0240631	MtrunA17Chr7g0240631	6	6	6	6	7	7	7	7
MtrunA17Chr1g0156141	MtrunA17Chr1g0156141	2	2	2	2	2	2	2	2
MtrunA17Chr7g0247581	MtrunA17Chr7g0247581	2	1	1	1	1	2	1	1
MtrunA17Chr5g0432821	MtrunA17Chr5g0432821	7	7	7	7	6	6	6	6
MtrunA17Chr5g0397741	MtrunA17Chr5g0397741	6	6	6	6	6	6	6	6
MtrunA17Chr4g0030091	MtrunA17Chr4g0030091	3	3	3	3	3	3	3	3
MtrunA17Chr4g0040821	MtrunA17Chr4g0040821	4	4	4	4	4	3	3	3
MtrunA17Chr3g0126711	MtrunA17Chr3g0126711	1	2	1	1	1	1	1	1
MtrunA17Chr3g0078541	MtrunA17Chr3g0078541	2	2	2	2	3	3	3	3
MtrunA17Chr6g0473761	MtrunA17Chr6g0473761	1	1	1	1	1	1	1	1
MtrunA17Chr2g0306761	MtrunA17Chr2g0306761	2	2	2	2	2	2	2	3
MtrunA17Chr2g0291141	MtrunA17Chr2g0291141	1	1	1	1	1	1	1	1
MtrunA17Chr1g0153511	MtrunA17Chr1g0153511	2	2	2	2	2	2	2	2
MtrunA17Chr4g0074801	MtrunA17Chr4g0074801	2	1	1	1	1	2	1	1
MtrunA17Chr4g0043131	MtrunA17Chr4g0043131	6	6	6	6	6	6	6	6
MtrunA17Chr7g0266001	MtrunA17Chr7g0266001	1	1	1	1	1	1	1	1
MtrunA17Chr4g0012711	MtrunA17Chr4g0012711	1	1	1	1	1	1	1	1
MtrunA17Chr3g0122871	MtrunA17Chr3g0122871	2	2	2	2	2	2	2	1
MtrunA17Chr5g0415471	MtrunA17Chr5g0415471	2	2	2	2	2	2	2	2
MtrunA17Chr6g0476731	MtrunA17Chr6g0476731	4	4	4	4	4	4	4	4
MtrunA17Chr6g0479501	MtrunA17Chr6g0479501	3	3	3	3	3	3	3	3
MtrunA17Chr4g0000071	MtrunA17Chr4g0000071	6	6	6	6	6	6	6	6
MtrunA17Chr7g0219561	MtrunA17Chr7g0219561	5	5	5	5	5	5	5	5
MtrunA17Chr7g0217501	MtrunA17Chr7g0217501	4	4	4	4	4	4	4	4
MtrunA17Chr1g0195431	85P	5	5	5	5	5	5	5	5
MtrunA17Chr2g0315811	MtrunA17Chr2g0315811	2	2	2	2	2	2	2	2
MtrunA17Chr3g0125061	MtrunA17Chr3g0125061	4	4	4	4	6	7	7	7
MtrunA17Chr7g0246981	MtrunA17Chr7g0246981	5	5	5	5	5	4	4	4
MtrunA17Chr3g0098491	MtrunA17Chr3g0098491	2	2	1	1	2	1	1	2
MtrunA17Chr5g0443241	MtrunA17Chr5g0443241	2	2	2	2	2	2	2	2
MtrunA17Chr7g0251121	MtrunA17Chr7g0251121	6	6	6	6	5	5	5	5
MtrunA17Chr7g0223331	MtrunA17Chr7g0223331	4	4	5	5	5	4	3	3
MtrunA17Chr7g0244781	MtrunA17Chr7g0244781	2	2	2	2	2	2	1	1
MtrunA17Chr5g0447551	MtrunA17Chr5g0447551	2	2	2	2	2	2	2	2
MtrunA17Chr2g0299291	MtrunA17Chr2g0299291	1	1	1	1	1	1	1	1
MtrunA17Chr4g0070471	MtrunA17Chr4g0070471	6	6	6	6	6	6	6	6
MtrunA17Chr2g0288331	MtrunA17Chr2g0288331	3	3	3	3	3	3	3	3
MtrunA17Chr6g0476881	MtrunA17Chr6g0476881	2	1	1	1	1	2	2	2
MtrunA17Chr1g0194381	MtrunA17Chr1g0194381	6	6	6	6	6	6	6	6
MtrunA17Chr1g0190601	MtrunA17Chr1g0190601	5	5	5	5	5	5	5	5
MtrunA17Chr2g0301231	MtrunA17Chr2g0301231	1	1	1	2	2	1	1	1
MtrunA17Chr1g0152641	MtrunA17Chr1g0152641	4	4	4	4	4	4	4	4
MtrunA17Chr8g0345421	MtrunA17Chr8g0345421	5	5	5	5	5	5	5	5
MtrunA17Chr1g0193551	MtrunA17Chr1g0193551	1	1	1	1	1	1	1	1
MtrunA17Chr1g0197871	MtrunA17Chr1g0197871	1	1	1	1	1	1	1	1
MtrunA17Chr7g0240661	MtrunA17Chr7g0240661	3	3	3	3	3	3	3	4
MtrunA17Chr2g0298741	MtrunA17Chr2g0298741	2	2	2	2	2	2	2	2
MtrunA17Chr2g0294241	MtrunA17Chr2g0294241	4	4	4	4	4	3	3	3
MtrunA17Chr8g0381271	MtrunA17Chr8g0381271	6	6	6	6	6	6	6	6
MtrunA17Chr3g0077301	MtrunA17Chr3g0077301	1	1	2	2	2	2	2	1
MtrunA17Chr4g0074371	MtrunA17Chr4g0074371	3	3	3	3	3	3	3	3
MtrunA17Chr8g0390311	MtrunA17Chr8g0390311	1	2	2	2	2	2	2	2
MtrunA17Chr6g0478671	MtrunA17Chr6g0478671	3	3	3	3	2	2	2	2
MtrunA17Chr2g0311241	MtrunA17Chr2g0311241	2	2	2	2	2	2	2	2
MtrunA17Chr6g0469151	MtrunA17Chr6g0469151	1	1	1	1	1	1	1	1
MtrunA17Chr3g0095141	MtrunA17Chr3g0095141	2	2	2	2	2	1	2	1
MtrunA17Chr2g0285121	MtrunA17Chr2g0285121	2	2	2	2	2	2	1	1
MtrunA17Chr4g0047211	MtrunA17Chr4g0047211	2	1	2	2	2	2	2	2
MtrunA17Chr6g0474771	MtrunA17Chr6g0474771	1	1	4	4	4	3	3	1
MtrunA17Chr7g0240091	MtrunA17Chr7g0240091	5	5	5	5	5	5	5	5
MtrunA17Chr1g0177171	MtrunA17Chr1g0177171	7	7	7	7	6	6	6	6
MtrunA17Chr4g0041011	MtrunA17Chr4g0041011	6	6	6	6	5	5	5	5
MtrunA17Chr4g0038341	MtrunA17Chr4g0038341	3	3	3	3	3	3	3	3
MtrunA17Chr5g0413141	MtrunA17Chr5g0413141	2	2	2	2	2	2	2	2
MtrunA17Chr6g0456981	MtrunA17Chr6g0456981	3	3	3	3	2	3	4	4
MtrunA17Chr4g0042531	MtrunA17Chr4g0042531	3	3	3	3	3	3	3	3
MtrunA17Chr3g0124821	MtrunA17Chr3g0124821	7	7	7	7	7	7	7	7
MtrunA17Chr8g0353241	MtrunA17Chr8g0353241	4	4	4	4	4	5	5	5
MtrunA17Chr8g0353881	MtrunA17Chr8g0353881	7	7	7	7	7	7	7	7
MtrunA17Chr4g0005941	MtrunA17Chr4g0005941	7	7	7	7	7	7	7	7
MtrunA17Chr3g0110281	MtrunA17Chr3g0110281	6	6	6	6	6	6	6	6
MtrunA17Chr5g0425391	MtrunA17Chr5g0425391	5	5	5	5	5	4	4	4
MtrunA17Chr5g0420141	MtrunA17Chr5g0420141	4	4	4	4	4	4	4	4
MtrunA17Chr6g0478701	MtrunA17Chr6g0478701	5	5	5	5	5	5	5	5
MtrunA17Chr5g0445951	MtrunA17Chr5g0445951	1	1	1	1	1	1	1	1
MtrunA17Chr1g0192601	MtrunA17Chr1g0192601	3	3	3	3	3	3	3	3
MtrunA17Chr4g0053391	MtrunA17Chr4g0053391	1	1	1	1	1	1	1	1
MtrunA17Chr2g0293731	MtrunA17Chr2g0293731	1	1	1	2	2	2	2	1
MtrunA17Chr8g0337121	MtrunA17Chr8g0337121	5	5	5	5	5	5	5	5
MtrunA17Chr6g0474481	MtrunA17Chr6g0474481	1	1	1	1	1	1	1	1
MtrunA17Chr3g0111481	MtrunA17Chr3g0111481	4	4	4	4	4	4	4	4
MtrunA17Chr7g0222061	atpE	1	1	1	1	2	1	1	1
MtrunA17Chr8g0361281	MtrunA17Chr8g0361281	3	3	3	3	2	2	2	2
MtrunA17Chr3g0117881	MtrunA17Chr3g0117881	1	1	1	1	1	2	2	1
MtrunA17Chr1g0197121	MtrunA17Chr1g0197121	4	4	4	4	4	4	4	4
MtrunA17Chr5g0425641	MtrunA17Chr5g0425641	1	1	1	1	1	1	1	1
MtrunA17Chr3g0139201	MtrunA17Chr3g0139201	6	6	6	6	6	6	6	6
MtrunA17Chr7g0255931	MtrunA17Chr7g0255931	6	6	6	6	6	5	5	5
MtrunA17Chr1g0171631	MtrunA17Chr1g0171631	2	2	2	2	2	1	1	2
MtrunA17Chr2g0278001	MtrunA17Chr2g0278001	2	2	2	2	2	2	2	2
MtrunA17Chr4g0072691	MtrunA17Chr4g0072691	7	7	7	7	7	7	7	7
MtrunA17Chr3g0099311	MtrunA17Chr3g0099311	4	4	4	4	4	4	4	4
MtrunA17CPg0492231	ndhD	2	2	2	2	2	2	2	2
MtrunA17Chr1g0210351	MtrunA17Chr1g0210351	3	3	3	3	3	3	3	3
MtrunA17Chr4g0069731	MtrunA17Chr4g0069731	6	6	6	6	6	6	6	6
MtrunA17Chr5g0428371	MtrunA17Chr5g0428371	1	1	1	1	2	1	1	1
MtrunA17Chr8g0345491	MtrunA17Chr8g0345491	5	5	5	5	5	5	5	5
MtrunA17Chr1g0196831	MtrunA17Chr1g0196831	1	2	2	2	2	2	2	1
MtrunA17Chr6g0487121	MtrunA17Chr6g0487121	1	2	2	2	1	1	2	1
MtrunA17Chr2g0297921	MtrunA17Chr2g0297921	5	5	5	5	5	4	4	4
MtrunA17Chr4g0001061	MtrunA17Chr4g0001061	4	4	4	4	4	4	4	4
MtrunA17Chr5g0430531	MtrunA17Chr5g0430531	3	3	3	3	3	3	3	3
MtrunA17Chr8g0356101	MtrunA17Chr8g0356101	1	1	1	1	1	1	1	1
MtrunA17Chr1g0208411	MtrunA17Chr1g0208411	3	3	3	3	3	2	2	2
MtrunA17Chr2g0316731	MtrunA17Chr2g0316731	5	5	5	5	6	6	6	6
MtrunA17Chr3g0134781	MtrunA17Chr3g0134781	3	3	3	3	3	3	3	3
MtrunA17Chr6g0460991	MtrunA17Chr6g0460991	5	5	5	5	5	5	5	5
MtrunA17Chr1g0178751	MtrunA17Chr1g0178751	1	1	1	1	2	2	2	1
MtrunA17Chr8g0338401	MtrunA17Chr8g0338401	2	2	2	2	2	2	2	1
MtrunA17Chr1g0212261	MtrunA17Chr1g0212261	1	1	2	1	1	1	1	1
MtrunA17Chr1g0154171	MtrunA17Chr1g0154171	5	5	5	5	5	5	5	5
MtrunA17Chr1g0184441	MtrunA17Chr1g0184441	2	2	2	2	2	2	2	2
MtrunA17Chr3g0101961	MtrunA17Chr3g0101961	1	1	1	1	1	1	1	1
MtrunA17Chr7g0265721	MtrunA17Chr7g0265721	3	3	3	3	3	3	3	3
MtrunA17Chr5g0412791	MtrunA17Chr5g0412791	2	2	2	2	2	3	3	3
MtrunA17Chr7g0225591	MtrunA17Chr7g0225591	6	6	6	6	6	6	6	6
MtrunA17Chr2g0319081	MtrunA17Chr2g0319081	2	2	2	2	2	2	2	2
MtrunA17Chr1g0171181	MtrunA17Chr1g0171181	6	6	6	6	6	6	6	6
MtrunA17Chr6g0461021	MtrunA17Chr6g0461021	7	7	7	7	7	7	7	7
MtrunA17Chr1g0206951	MtrunA17Chr1g0206951	1	1	3	3	2	2	2	2
MtrunA17Chr4g0047961	MtrunA17Chr4g0047961	4	4	4	4	4	4	4	4
MtrunA17Chr4g0076331	MtrunA17Chr4g0076331	1	1	1	1	1	1	1	1
MtrunA17Chr8g0377951	MtrunA17Chr8g0377951	2	2	2	2	2	2	2	2
MtrunA17Chr7g0264091	MtrunA17Chr7g0264091	5	5	5	5	5	5	5	5
MtrunA17Chr1g0201631	MtrunA17Chr1g0201631	5	5	5	5	5	5	5	5
MtrunA17Chr5g0424111	MtrunA17Chr5g0424111	5	5	5	5	5	5	5	5
MtrunA17Chr3g0084501	MtrunA17Chr3g0084501	1	1	1	1	1	1	1	1
MtrunA17Chr4g0063671	MtrunA17Chr4g0063671	6	6	6	6	6	6	6	6
MtrunA17Chr1g0211001	MtrunA17Chr1g0211001	1	1	1	1	1	1	1	1
MtrunA17Chr7g0225041	MtrunA17Chr7g0225041	3	3	3	3	3	3	3	3
MtrunA17Chr1g0183371	MtrunA17Chr1g0183371	1	1	2	1	1	1	1	2
MtrunA17Chr5g0431661	MtrunA17Chr5g0431661	6	6	6	6	6	6	6	6
MtrunA17Chr4g0040361	MtrunA17Chr4g0040361	3	3	3	3	3	3	3	3
MtrunA17Chr4g0076591	MtrunA17Chr4g0076591	4	4	4	4	4	4	4	4
MtrunA17Chr6g0455511	MtrunA17Chr6g0455511	1	2	1	1	2	2	3	3
MtrunA17Chr7g0251941	MtrunA17Chr7g0251941	1	2	2	1	1	1	1	1
MtrunA17Chr3g0102431	MtrunA17Chr3g0102431	4	4	4	4	4	4	4	4
MtrunA17Chr5g0408251	MtrunA17Chr5g0408251	4	4	4	4	4	4	4	4
MtrunA17Chr5g0403281	MtrunA17Chr5g0403281	3	3	3	3	3	2	2	2
MtrunA17Chr4g0064021	MtrunA17Chr4g0064021	6	6	6	6	6	6	6	6
MtrunA17Chr2g0291801	MtrunA17Chr2g0291801	4	4	4	4	4	4	4	4
MtrunA17Chr4g0058771	MtrunA17Chr4g0058771	5	5	5	5	5	5	5	5
MtrunA17Chr7g0226581	MtrunA17Chr7g0226581	2	2	2	2	2	2	2	2
MtrunA17Chr8g0358441	MtrunA17Chr8g0358441	5	5	5	5	5	5	5	5
MtrunA17Chr7g0253891	MtrunA17Chr7g0253891	3	3	3	3	2	2	2	2
MtrunA17Chr4g0043681	MtrunA17Chr4g0043681	5	5	5	5	5	5	5	5
MtrunA17Chr7g0248111	MtrunA17Chr7g0248111	5	5	5	5	5	5	5	5
MtrunA17Chr8g0361111	MtrunA17Chr8g0361111	7	7	7	7	7	7	7	7
MtrunA17Chr4g0071641	MtrunA17Chr4g0071641	3	3	3	3	3	3	3	3
MtrunA17Chr4g0042271	MtrunA17Chr4g0042271	5	5	5	5	5	5	5	5
MtrunA17Chr8g0357761	MtrunA17Chr8g0357761	3	3	3	3	3	3	3	3
MtrunA17Chr6g0448981	MtrunA17Chr6g0448981	5	5	5	5	5	4	4	4
MtrunA17Chr3g0111151	MtrunA17Chr3g0111151	1	1	1	1	1	1	1	1
MtrunA17Chr6g0478601	MtrunA17Chr6g0478601	6	6	6	6	6	6	6	6
MtrunA17Chr7g0237611	MtrunA17Chr7g0237611	3	3	3	3	3	3	3	3
MtrunA17Chr8g0367141	MtrunA17Chr8g0367141	2	2	2	2	2	2	2	2
MtrunA17Chr6g0488201	MtrunA17Chr6g0488201	3	3	3	3	3	3	3	3
MtrunA17Chr1g0183991	MtrunA17Chr1g0183991	1	2	2	2	1	1	1	1
MtrunA17Chr5g0422451	MtrunA17Chr5g0422451	1	1	1	4	4	3	4	4
MtrunA17Chr5g0402881	MtrunA17Chr5g0402881	1	1	2	1	1	1	2	2
MtrunA17Chr8g0393131	MtrunA17Chr8g0393131	5	5	5	5	5	5	5	5
MtrunA17Chr1g0207771	MtrunA17Chr1g0207771	2	2	2	2	2	2	2	3
MtrunA17Chr8g0344811	MtrunA17Chr8g0344811	6	6	6	6	5	5	5	5
MtrunA17Chr4g0032821	MtrunA17Chr4g0032821	1	1	1	1	1	1	1	1
MtrunA17Chr4g0070991	DGAT1B	5	5	5	5	5	5	5	5
MtrunA17Chr2g0287431	MtrunA17Chr2g0287431	4	4	5	5	5	5	5	5
MtrunA17Chr5g0446981	MtrunA17Chr5g0446981	6	6	6	6	6	6	6	6
MtrunA17Chr8g0366811	MtrunA17Chr8g0366811	4	4	4	4	3	3	3	3
MtrunA17Chr5g0432361	MtrunA17Chr5g0432361	1	1	1	1	1	1	1	1
MtrunA17Chr5g0396831	MtrunA17Chr5g0396831	1	1	1	1	1	1	3	3
MtrunA17Chr5g0409701	MtrunA17Chr5g0409701	4	4	4	4	4	4	4	4
MtrunA17Chr1g0198031	MtrunA17Chr1g0198031	4	4	4	4	4	4	4	4
MtrunA17Chr4g0075811	MtrunA17Chr4g0075811	3	3	3	3	3	3	3	3
MtrunA17Chr1g0165631	MtrunA17Chr1g0165631	7	7	7	7	7	7	7	7
MtrunA17Chr1g0177911	MtrunA17Chr1g0177911	1	1	1	1	1	1	1	1
MtrunA17Chr6g0458291	MtrunA17Chr6g0458291	1	1	1	1	2	1	1	1
MtrunA17Chr7g0222801	MtrunA17Chr7g0222801	2	2	2	2	2	2	2	2
MtrunA17Chr7g0262021	MtrunA17Chr7g0262021	4	4	4	4	4	4	4	4
MtrunA17Chr4g0040581	MtrunA17Chr4g0040581	4	4	4	4	4	4	4	4
MtrunA17Chr2g0321711	MtrunA17Chr2g0321711	5	5	5	5	5	5	5	5
MtrunA17Chr8g0373121	MtrunA17Chr8g0373121	2	2	2	3	3	3	3	1
MtrunA17Chr6g0463311	MtrunA17Chr6g0463311	4	4	4	4	3	3	3	3
MtrunA17Chr3g0112611	MtrunA17Chr3g0112611	1	1	1	1	1	1	1	1
MtrunA17Chr4g0027951	MtrunA17Chr4g0027951	1	1	1	1	2	1	2	1
MtrunA17Chr8g0350231	MtrunA17Chr8g0350231	4	4	4	4	4	3	3	3
MtrunA17Chr2g0314801	MtrunA17Chr2g0314801	5	5	5	5	5	5	5	5
MtrunA17Chr2g0305051	MtrunA17Chr2g0305051	4	4	4	4	4	4	4	4
MtrunA17Chr3g0138661	MtrunA17Chr3g0138661	5	5	5	5	5	5	5	5
MtrunA17Chr2g0281871	MtrunA17Chr2g0281871	3	3	3	3	3	2	2	2
MtrunA17Chr6g0466891	MtrunA17Chr6g0466891	7	7	7	7	7	7	7	7
MtrunA17Chr8g0374791	MtrunA17Chr8g0374791	2	1	1	1	1	1	1	1
MtrunA17Chr3g0103471	MtrunA17Chr3g0103471	2	1	1	1	1	1	1	1
MtrunA17Chr7g0227351	MtrunA17Chr7g0227351	4	4	4	4	4	4	4	4
MtrunA17Chr3g0132431	MtrunA17Chr3g0132431	1	1	1	1	1	1	1	2
MtrunA17Chr6g0485891	MtrunA17Chr6g0485891	3	3	3	3	2	2	2	2
MtrunA17Chr4g0065081	MtrunA17Chr4g0065081	2	2	2	2	2	3	3	3
MtrunA17Chr8g0362241	MtrunA17Chr8g0362241	1	1	1	1	1	1	1	1
MtrunA17Chr7g0254811	MtrunA17Chr7g0254811	1	1	1	1	1	1	1	1
MtrunA17Chr3g0136541	MtrunA17Chr3g0136541	1	1	1	1	1	1	1	1
MtrunA17Chr1g0181261	MtrunA17Chr1g0181261	3	3	3	3	4	4	4	4
MtrunA17Chr2g0284311	MtrunA17Chr2g0284311	5	5	5	5	5	5	5	5
MtrunA17Chr5g0434401	MtrunA17Chr5g0434401	5	5	5	5	5	5	5	5
MtrunA17Chr7g0239721	MtrunA17Chr7g0239721	6	6	6	6	6	6	6	6
MtrunA17Chr4g0039281	MtrunA17Chr4g0039281	6	6	6	6	6	6	6	6
MtrunA17Chr6g0482321	MtrunA17Chr6g0482321	3	3	3	3	2	2	2	2
MtrunA17Chr6g0457111	MtrunA17Chr6g0457111	4	4	4	4	4	4	4	4
MtrunA17Chr1g0184961	MtrunA17Chr1g0184961	1	1	1	1	1	1	1	1
MtrunA17Chr2g0313511	MtrunA17Chr2g0313511	1	1	1	1	1	1	1	1
MtrunA17Chr7g0231511	MtrunA17Chr7g0231511	1	1	1	1	1	1	1	1
MtrunA17Chr4g0035881	MtrunA17Chr4g0035881	1	1	1	1	1	1	1	1
MtrunA17Chr8g0346181	MtrunA17Chr8g0346181	5	5	5	5	5	6	6	6
MtrunA17Chr6g0479261	MtrunA17Chr6g0479261	4	4	4	4	3	3	3	3
MtrunA17Chr6g0468361	MtrunA17Chr6g0468361	1	1	1	1	1	1	1	1
MtrunA17Chr8g0370471	MtrunA17Chr8g0370471	1	2	2	2	2	2	2	1
MtrunA17Chr5g0396301	MtrunA17Chr5g0396301	4	4	4	4	4	3	3	3
MtrunA17Chr7g0272951	MtrunA17Chr7g0272951	2	1	1	1	1	2	2	2
MtrunA17Chr5g0430981	MtrunA17Chr5g0430981	1	1	1	1	1	1	1	1
MtrunA17Chr6g0458831	MtrunA17Chr6g0458831	1	1	1	1	1	1	1	1
MtrunA17Chr3g0114511	MtrunA17Chr3g0114511	1	1	1	1	1	1	1	2
MtrunA17Chr5g0404491	MtrunA17Chr5g0404491	3	3	3	3	3	1	2	2
MtrunA17Chr4g0024791	miR171	2	2	3	3	3	3	3	3
MtrunA17Chr4g0046601	MtrunA17Chr4g0046601	7	7	7	7	7	7	7	7
MtrunA17Chr4g0042981	MtrunA17Chr4g0042981	7	7	7	7	7	6	6	4
MtrunA17Chr2g0327711	MtrunA17Chr2g0327711	1	1	1	1	1	1	1	1
MtrunA17Chr5g0433181	MtrunA17Chr5g0433181	4	4	4	4	4	4	4	4
MtrunA17Chr4g0039131	MtrunA17Chr4g0039131	3	3	3	3	3	3	3	3
MtrunA17Chr2g0331941	MtrunA17Chr2g0331941	5	5	5	5	5	6	6	6
MtrunA17Chr8g0337041	MtrunA17Chr8g0337041	5	5	5	5	5	5	5	5
MtrunA17Chr7g0265921	MtrunA17Chr7g0265921	6	6	6	6	6	6	6	6
MtrunA17Chr2g0323621	MtrunA17Chr2g0323621	1	1	1	1	1	1	1	1
MtrunA17Chr1g0189871	MtrunA17Chr1g0189871	2	2	2	2	2	2	2	2
MtrunA17Chr5g0447611	MtrunA17Chr5g0447611	1	1	1	1	1	1	1	1
MtrunA17Chr5g0442221	MtrunA17Chr5g0442221	5	5	5	5	5	5	5	5
MtrunA17Chr4g0062881	MtrunA17Chr4g0062881	2	2	2	2	2	2	2	2
MtrunA17Chr3g0131011	MtrunA17Chr3g0131011	1	1	1	1	1	1	1	1
MtrunA17CPg0492431	MtrunA17CPg0492431	2	2	2	2	2	2	2	2
MtrunA17Chr8g0389511	MtrunA17Chr8g0389511	3	3	3	3	3	3	3	3
MtrunA17Chr4g0047551	MtrunA17Chr4g0047551	5	5	5	5	5	5	5	5
MtrunA17Chr7g0227971	MtrunA17Chr7g0227971	1	1	2	1	1	1	1	1
MtrunA17Chr8g0377171	MtrunA17Chr8g0377171	5	5	5	5	5	5	5	5
MtrunA17Chr5g0411811	MtrunA17Chr5g0411811	1	1	1	1	1	1	1	1
MtrunA17Chr4g0061501	MtrunA17Chr4g0061501	2	2	2	2	2	2	2	2
MtrunA17Chr6g0455861	MtrunA17Chr6g0455861	1	1	1	1	1	1	1	1
MtrunA17Chr2g0309021	MtrunA17Chr2g0309021	2	2	2	2	2	2	2	2
MtrunA17Chr1g0148431	MtrunA17Chr1g0148431	1	1	1	1	1	1	1	1
MtrunA17Chr3g0144541	MtrunA17Chr3g0144541	1	1	1	1	1	1	1	1
MtrunA17Chr3g0141791	MtrunA17Chr3g0141791	3	3	3	3	3	2	2	3
MtrunA17Chr5g0403701	MtrunA17Chr5g0403701	3	3	3	3	3	3	3	3
MtrunA17Chr7g0252301	MtrunA17Chr7g0252301	3	3	3	3	3	3	3	3
MtrunA17Chr7g0239181	MtrunA17Chr7g0239181	1	1	1	1	1	1	1	1
MtrunA17Chr7g0263811	MtrunA17Chr7g0263811	2	2	2	2	2	2	2	1
MtrunA17Chr3g0143791	MtrunA17Chr3g0143791	5	5	5	5	5	5	5	5
MtrunA17Chr2g0319011	MtrunA17Chr2g0319011	2	2	3	3	3	2	2	1
MtrunA17Chr3g0109741	MtrunA17Chr3g0109741	5	5	5	5	5	5	5	5
MtrunA17Chr4g0025441	MtrunA17Chr4g0025441	6	6	6	6	6	6	6	6
MtrunA17Chr2g0326391	MtrunA17Chr2g0326391	3	3	3	3	3	3	3	3
MtrunA17Chr0c01g0488991	MtrunA17Chr0c01g0488991	1	1	1	2	1	1	1	1
MtrunA17Chr3g0142261	MtrunA17Chr3g0142261	2	2	2	2	2	2	2	2
MtrunA17Chr8g0347751	MtrunA17Chr8g0347751	3	3	3	3	3	3	3	3
MtrunA17Chr8g0342501	MtrunA17Chr8g0342501	6	6	6	6	6	6	6	6
MtrunA17Chr5g0400241	MtRRB9	6	6	6	6	6	6	6	6
MtrunA17Chr7g0236981	MtrunA17Chr7g0236981	2	2	2	2	1	1	1	1
MtrunA17Chr4g0033391	MtrunA17Chr4g0033391	2	2	2	2	2	2	2	1
MtrunA17Chr4g0068101	MtrunA17Chr4g0068101	2	2	2	2	2	2	2	2
MtrunA17Chr8g0363911	MtrunA17Chr8g0363911	5	5	5	5	5	5	5	5
MtrunA17Chr6g0486311	MtrunA17Chr6g0486311	3	3	3	3	3	3	3	3
MtrunA17Chr3g0124891	MtrunA17Chr3g0124891	6	6	6	6	6	6	6	6
MtrunA17Chr4g0067901	MtrunA17Chr4g0067901	1	1	1	2	1	1	1	1
MtrunA17Chr4g0022791	MtrunA17Chr4g0022791	5	5	5	5	5	6	6	6
MtrunA17Chr4g0034751	MtrunA17Chr4g0034751	6	6	6	6	6	6	6	6
MtrunA17Chr8g0371781	MtrunA17Chr8g0371781	3	3	3	3	3	3	3	3
MtrunA17Chr8g0371431	MtrunA17Chr8g0371431	4	4	4	4	4	4	4	4
MtrunA17Chr8g0388641	MtrunA17Chr8g0388641	5	5	6	6	5	5	5	5
MtrunA17Chr2g0330301	MtrunA17Chr2g0330301	2	2	2	2	2	1	2	2
MtrunA17Chr4g0026231	MtrunA17Chr4g0026231	5	5	5	5	5	5	5	5
MtrunA17Chr8g0382891	MtrunA17Chr8g0382891	4	4	4	4	4	4	4	4
MtrunA17Chr3g0105981	MtrunA17Chr3g0105981	2	2	2	2	2	3	3	3
MtrunA17Chr6g0451221	MtrunA17Chr6g0451221	1	1	3	3	3	3	4	4
MtrunA17Chr1g0167961	MtrunA17Chr1g0167961	5	5	5	5	5	5	5	5
MtrunA17Chr5g0402071	MtrunA17Chr5g0402071	6	6	6	6	6	6	6	6
MtrunA17Chr2g0329011	MtrunA17Chr2g0329011	6	6	6	6	6	6	6	6
MtrunA17Chr8g0335341	MtrunA17Chr8g0335341	2	2	2	2	2	2	2	2
MtrunA17Chr3g0140681	MtrunA17Chr3g0140681	4	4	4	4	4	5	5	5
MtrunA17Chr3g0118511	MtrunA17Chr3g0118511	3	3	3	3	3	2	2	2
MtrunA17Chr3g0130051	MtrunA17Chr3g0130051	3	3	3	3	3	3	3	3
MtrunA17Chr5g0410021	MtrunA17Chr5g0410021	3	3	3	3	3	3	3	3
MtrunA17Chr3g0106181	MtrunA17Chr3g0106181	1	1	1	1	1	1	1	1
MtrunA17Chr8g0344721	MtrunA17Chr8g0344721	7	7	7	7	6	6	6	6
MtrunA17Chr4g0029911	NCR074	1	1	1	1	1	1	1	1
MtrunA17Chr5g0407731	MtrunA17Chr5g0407731	2	2	2	2	2	2	1	1
MtrunA17Chr5g0439461	MtrunA17Chr5g0439461	2	2	2	2	2	2	2	2
MtrunA17Chr1g0187081	MtrunA17Chr1g0187081	4	4	4	4	4	4	4	4
MtrunA17Chr3g0143131	MtrunA17Chr3g0143131	1	1	1	1	1	1	1	1
MtrunA17Chr8g0337851	MtrunA17Chr8g0337851	5	5	5	5	5	5	5	5
MtrunA17Chr6g0465201	MtrunA17Chr6g0465201	1	1	1	1	1	1	1	1
MtrunA17Chr2g0333451	MtrunA17Chr2g0333451	6	6	6	6	5	5	5	5
MtrunA17Chr8g0339871	MtrunA17Chr8g0339871	1	1	1	1	1	1	1	1
MtrunA17Chr1g0188051	MtrunA17Chr1g0188051	7	7	7	7	7	7	7	7
MtrunA17Chr0c03g0489911	MtrunA17Chr0c03g0489911	2	2	2	2	2	2	2	2
MtrunA17Chr3g0097121	MtrunA17Chr3g0097121	5	5	5	5	5	5	5	5
MtrunA17Chr4g0037221	MtrunA17Chr4g0037221	6	6	6	6	6	7	7	7
MtrunA17Chr1g0182101	MtrunA17Chr1g0182101	2	2	2	2	2	2	2	2
MtrunA17Chr7g0262851	MtrunA17Chr7g0262851	6	6	6	6	6	6	6	6
MtrunA17Chr2g0289271	MtrunA17Chr2g0289271	7	7	7	7	7	7	7	7
MtrunA17Chr7g0269881	MtrunA17Chr7g0269881	3	3	3	3	3	3	3	3
MtrunA17Chr7g0236321	MtrunA17Chr7g0236321	2	1	1	1	1	1	1	1
MtrunA17Chr4g0033931	MtrunA17Chr4g0033931	3	3	3	3	3	3	3	4
MtrunA17Chr2g0305831	MtrunA17Chr2g0305831	1	1	1	1	1	1	1	1
MtrunA17Chr8g0349621	MtrunA17Chr8g0349621	4	4	4	4	4	4	4	4
MtrunA17Chr3g0136841	MtrunA17Chr3g0136841	3	3	3	3	3	3	3	3
MtrunA17Chr2g0313711	MtrunA17Chr2g0313711	1	1	1	1	1	1	1	1
MtrunA17Chr5g0401671	MtrunA17Chr5g0401671	5	5	5	5	5	5	5	5
MtrunA17Chr5g0410791	PG1	6	6	6	6	6	6	6	6
MtrunA17Chr4g0067011	MtrunA17Chr4g0067011	6	6	6	6	6	6	6	6
MtrunA17Chr4g0011961	MtrunA17Chr4g0011961	2	1	1	1	1	1	1	1
MtrunA17Chr8g0341361	MtrunA17Chr8g0341361	4	4	4	4	4	4	3	3
MtrunA17Chr5g0404041	MtrunA17Chr5g0404041	1	1	1	1	1	1	2	1
MtrunA17Chr2g0318871	MtrunA17Chr2g0318871	4	4	4	4	4	5	5	5
MtrunA17Chr2g0286421	MtrunA17Chr2g0286421	4	4	4	4	4	4	4	4
MtrunA17Chr3g0125391	MtrunA17Chr3g0125391	5	5	5	5	5	4	4	4
MtrunA17Chr3g0083301	MtrunA17Chr3g0083301	1	1	1	1	1	1	1	1
MtrunA17Chr5g0393651	MtrunA17Chr5g0393651	7	7	7	7	7	7	7	7
MtrunA17Chr4g0053321	MtrunA17Chr4g0053321	1	1	1	1	1	1	1	1
MtrunA17Chr7g0246711	MtrunA17Chr7g0246711	7	7	7	7	7	7	7	7
MtrunA17Chr7g0270621	MtrunA17Chr7g0270621	5	5	5	5	5	5	5	5
MtrunA17Chr4g0023041	MtrunA17Chr4g0023041	2	2	2	2	3	3	3	3
MtrunA17Chr2g0331161	MtrunA17Chr2g0331161	5	5	5	5	5	5	5	5
MtrunA17Chr2g0329901	LOX1.2	1	1	1	1	1	1	1	1
MtrunA17Chr3g0128481	MtrunA17Chr3g0128481	2	2	2	2	2	2	2	2
MtrunA17Chr8g0384821	MtrunA17Chr8g0384821	7	7	7	7	4	3	3	3
MtrunA17Chr7g0276661	MtrunA17Chr7g0276661	1	1	1	1	1	1	1	1
MtrunA17Chr1g0203441	MtrunA17Chr1g0203441	3	3	4	4	4	4	4	4
MtrunA17Chr5g0426721	MtrunA17Chr5g0426721	3	3	3	3	3	3	4	4
MtrunA17Chr2g0334101	MtrunA17Chr2g0334101	6	6	6	6	6	6	6	6
MtrunA17Chr3g0103801	MtrunA17Chr3g0103801	6	6	6	6	6	6	6	6
MtrunA17Chr4g0050721	MtrunA17Chr4g0050721	7	7	7	7	7	7	7	7
MtrunA17Chr8g0367801	MtrunA17Chr8g0367801	2	2	2	2	2	2	2	2
MtrunA17Chr7g0268751	MtrunA17Chr7g0268751	3	3	3	3	3	3	3	1
MtrunA17Chr5g0397821	MtPR5	7	7	7	7	7	7	7	7
MtrunA17Chr8g0354051	MtrunA17Chr8g0354051	1	1	1	2	1	1	1	1
MtrunA17Chr5g0419541	MtrunA17Chr5g0419541	1	1	1	1	1	1	1	1
MtrunA17Chr1g0211831	MtrunA17Chr1g0211831	7	7	7	7	7	7	7	7
MtrunA17Chr1g0164221	MtrunA17Chr1g0164221	4	4	4	4	4	4	4	4
MtrunA17Chr8g0348571	MtrunA17Chr8g0348571	4	4	4	4	4	4	4	4
MtrunA17MTg0491061	MtrunA17MTg0491061	3	3	3	3	3	3	3	3
MtrunA17Chr5g0411771	MtrunA17Chr5g0411771	1	1	1	1	1	1	1	1
MtrunA17Chr7g0268381	PP2A	7	7	7	7	7	7	7	7
MtrunA17Chr8g0386541	MtrunA17Chr8g0386541	1	2	2	2	2	2	2	2
MtrunA17Chr7g0263031	MtrunA17Chr7g0263031	1	1	2	1	1	1	1	1
MtrunA17Chr8g0391411	MtrunA17Chr8g0391411	4	4	4	4	4	4	4	4
MtrunA17Chr1g0189011	MtrunA17Chr1g0189011	4	4	5	5	5	5	5	4
MtrunA17Chr3g0128731	MtrunA17Chr3g0128731	5	5	5	5	5	5	5	5
MtrunA17Chr2g0283561	MtrunA17Chr2g0283561	4	4	4	4	4	4	4	5
MtrunA17Chr4g0024891	MtrunA17Chr4g0024891	5	5	5	5	4	4	4	4
MtrunA17Chr3g0131861	MtrunA17Chr3g0131861	4	4	4	4	4	4	4	4
MtrunA17Chr3g0129281	MtrunA17Chr3g0129281	6	6	6	6	5	5	5	5
MtrunA17Chr2g0301031	MtrunA17Chr2g0301031	1	1	1	1	1	1	1	1
MtrunA17Chr4g0020531	MtrunA17Chr4g0020531	7	7	7	7	7	7	7	7
MtrunA17Chr0c04g0492031	MtrunA17Chr0c04g0492031	6	6	6	6	5	4	4	4
MtrunA17Chr1g0175471	MtrunA17Chr1g0175471	7	7	7	7	6	5	5	4
MtrunA17Chr4g0028741	MtrunA17Chr4g0028741	2	2	1	1	1	1	1	1
MtrunA17Chr2g0279901	MtrunA17Chr2g0279901	7	7	7	7	7	7	7	7
MtrunA17Chr8g0343661	MtrunA17Chr8g0343661	2	2	2	2	2	2	2	2
MtrunA17Chr1g0161471	MtrunA17Chr1g0161471	3	3	3	3	3	3	3	3
MtrunA17Chr7g0234211	MtrunA17Chr7g0234211	4	4	4	4	4	4	4	4
MtrunA17Chr4g0059931	MtrunA17Chr4g0059931	1	1	1	1	1	1	1	1
MtrunA17Chr1g0202711	MtrunA17Chr1g0202711	4	4	4	4	4	4	4	4
MtrunA17Chr8g0390151	MtrunA17Chr8g0390151	5	5	5	5	5	5	5	5
MtrunA17Chr3g0138501	MtrunA17Chr3g0138501	5	5	5	5	5	5	5	5
MtrunA17Chr6g0482711	MtrunA17Chr6g0482711	5	5	5	5	5	4	4	4
MtrunA17Chr4g0057181	MtrunA17Chr4g0057181	1	1	1	1	1	1	1	1
MtrunA17Chr7g0247181	MtrunA17Chr7g0247181	6	6	6	6	6	6	6	6
MtrunA17Chr8g0343891	MtrunA17Chr8g0343891	2	2	2	2	2	2	2	2
MtrunA17MTg0490331	MtrunA17MTg0490331	4	4	4	4	4	4	4	4
MtrunA17Chr4g0043821	MtrunA17Chr4g0043821	7	7	7	7	7	7	7	7
MtrunA17Chr1g0205841	MtrunA17Chr1g0205841	1	1	2	2	2	2	2	2
MtrunA17Chr3g0117831	MtrunA17Chr3g0117831	7	7	7	7	7	7	7	7
MtrunA17Chr1g0169261	MtrunA17Chr1g0169261	5	5	5	5	5	5	5	5
MtrunA17Chr3g0098201	MtrunA17Chr3g0098201	2	2	2	2	2	2	2	2
MtrunA17Chr4g0010701	MtrunA17Chr4g0010701	4	4	3	3	3	3	3	3
MtrunA17Chr4g0028291	MtrunA17Chr4g0028291	5	5	5	5	5	5	5	5
MtrunA17Chr8g0360351	MtrunA17Chr8g0360351	6	6	6	6	6	6	6	6
MtrunA17Chr8g0383931	MtrunA17Chr8g0383931	6	6	6	6	6	5	4	4
MtrunA17Chr8g0343591	MtrunA17Chr8g0343591	2	2	2	2	1	1	1	2
MtrunA17Chr3g0085071	MtrunA17Chr3g0085071	3	3	3	3	3	3	3	3
MtrunA17Chr5g0421181	MtrunA17Chr5g0421181	1	4	1	4	1	1	1	1
MtrunA17Chr3g0089591	MtrunA17Chr3g0089591	2	2	2	2	2	2	2	2
MtrunA17Chr7g0266041	MtrunA17Chr7g0266041	3	3	3	3	3	3	3	3
MtrunA17Chr8g0390481	MtrunA17Chr8g0390481	1	1	1	1	1	1	1	1
MtrunA17Chr2g0300071	MtrunA17Chr2g0300071	4	4	4	3	3	3	3	3
MtrunA17Chr4g0060371	MtrunA17Chr4g0060371	3	3	3	3	3	3	3	3
MtrunA17Chr8g0383731	MtrunA17Chr8g0383731	5	5	5	5	4	4	4	4
MtrunA17Chr3g0130731	MtrunA17Chr3g0130731	7	7	7	7	7	6	6	6
MtrunA17Chr8g0358021	MtrunA17Chr8g0358021	3	3	3	3	3	3	3	3
MtrunA17Chr8g0380251	MtrunA17Chr8g0380251	5	5	5	5	5	5	5	5
MtrunA17Chr4g0008681	MtrunA17Chr4g0008681	7	7	7	7	7	7	7	7
MtrunA17Chr5g0417321	MtrunA17Chr5g0417321	4	4	5	5	5	3	3	3
MtrunA17Chr2g0318121	MtrunA17Chr2g0318121	5	5	5	5	4	3	3	3
MtrunA17Chr5g0405801	MtrunA17Chr5g0405801	6	6	6	6	6	6	6	6
MtrunA17Chr7g0269571	MtrunA17Chr7g0269571	1	1	1	1	1	1	1	2
MtrunA17Chr8g0385011	MtSAUR1	5	5	5	5	5	5	5	5
MtrunA17Chr1g0166171	MtrunA17Chr1g0166171	1	1	1	1	1	1	1	1
MtrunA17Chr5g0410801	MtrunA17Chr5g0410801	4	4	4	4	4	4	4	4
MtrunA17Chr5g0415871	MtrunA17Chr5g0415871	4	4	4	4	4	4	4	4
MtrunA17Chr1g0193821	MtrunA17Chr1g0193821	1	2	2	2	2	2	2	2
MtrunA17Chr4g0019701	MtrunA17Chr4g0019701	4	4	4	4	4	4	4	4
MtrunA17Chr8g0387701	MtrunA17Chr8g0387701	5	5	5	5	5	5	5	5
MtrunA17Chr8g0336931	MtrunA17Chr8g0336931	7	7	7	7	7	7	7	7
MtrunA17Chr8g0353311	MtrunA17Chr8g0353311	1	2	1	1	1	2	2	2
MtrunA17Chr7g0274531	MtrunA17Chr7g0274531	6	6	6	6	6	6	6	6
MtrunA17Chr3g0095431	MtrunA17Chr3g0095431	1	1	1	1	1	1	1	1
MtrunA17Chr7g0231891	MtrunA17Chr7g0231891	4	4	3	3	3	4	4	4
MtrunA17Chr4g0021371	MtrunA17Chr4g0021371	3	3	3	3	3	3	3	3
MtrunA17Chr7g0217981	MtrunA17Chr7g0217981	1	1	1	1	1	1	1	1
MtrunA17Chr4g0029161	MtrunA17Chr4g0029161	3	3	3	3	3	3	3	3
MtrunA17Chr2g0278241	MtrunA17Chr2g0278241	3	3	3	3	3	3	3	3
MtrunA17Chr7g0235161	MtrunA17Chr7g0235161	7	7	7	7	6	6	6	6
MtrunA17Chr8g0391681	MtrunA17Chr8g0391681	3	3	3	3	3	3	3	3
MtrunA17Chr8g0337081	MtrunA17Chr8g0337081	4	4	4	4	4	4	4	4
MtrunA17Chr8g0359641	MtrunA17Chr8g0359641	4	4	4	4	4	4	4	4
MtrunA17Chr4g0051801	MtrunA17Chr4g0051801	4	4	4	4	4	4	4	4
MtrunA17Chr8g0391351	MtrunA17Chr8g0391351	6	6	6	6	6	7	7	7
MtrunA17Chr2g0298941	MtrunA17Chr2g0298941	1	2	1	1	1	1	1	1
MtrunA17Chr1g0212061	MtrunA17Chr1g0212061	3	3	3	3	3	3	3	3
MtrunA17Chr3g0117571	MtrunA17Chr3g0117571	2	1	1	1	2	2	2	2
MtrunA17Chr2g0303521	MtrunA17Chr2g0303521	4	4	4	4	4	4	4	4
MtrunA17Chr1g0159921	MtrunA17Chr1g0159921	6	6	6	6	6	5	5	5
MtrunA17Chr1g0154371	MtrunA17Chr1g0154371	2	2	2	2	2	2	2	2
MtrunA17Chr5g0425401	MtrunA17Chr5g0425401	5	5	5	5	5	4	4	4
MtrunA17Chr1g0175941	MtrunA17Chr1g0175941	3	3	3	3	3	3	3	3
MtrunA17Chr3g0093871	MtrunA17Chr3g0093871	6	6	6	6	6	5	5	5
MtrunA17Chr3g0078361	MtrunA17Chr3g0078361	1	2	2	2	2	2	2	1
MtrunA17Chr4g0015861	psbH	1	1	1	1	1	1	1	1
MtrunA17Chr3g0125641	MtrunA17Chr3g0125641	6	6	6	6	6	6	6	6
MtrunA17Chr4g0001301	MtrunA17Chr4g0001301	3	3	3	3	3	4	4	4
MtrunA17Chr1g0159641	MtrunA17Chr1g0159641	2	2	2	2	2	2	2	2
MtrunA17Chr8g0369431	MtrunA17Chr8g0369431	4	4	4	4	4	4	4	4
MtrunA17Chr1g0208711	MtrunA17Chr1g0208711	6	6	6	6	6	6	6	6
MtrunA17Chr5g0423121	MtrunA17Chr5g0423121	3	3	3	3	3	3	3	3
MtrunA17Chr4g0049721	MtrunA17Chr4g0049721	7	7	7	7	7	7	7	7
MtrunA17Chr1g0166791	MtrunA17Chr1g0166791	1	1	1	1	1	1	1	1
MtrunA17Chr7g0241281	MtrunA17Chr7g0241281	1	1	1	1	1	1	1	1
MtrunA17Chr1g0206981	MtrunA17Chr1g0206981	2	2	2	1	1	1	2	2
MtrunA17Chr3g0096311	MtrunA17Chr3g0096311	5	5	5	5	5	5	5	5
MtrunA17Chr1g0201431	MtrunA17Chr1g0201431	1	1	1	1	1	1	1	1
MtrunA17Chr1g0204401	MtrunA17Chr1g0204401	7	7	7	7	7	7	7	7
MtrunA17Chr2g0296891	MtrunA17Chr2g0296891	6	6	6	6	6	6	6	6
MtrunA17Chr5g0413941	MtrunA17Chr5g0413941	6	6	6	6	6	6	6	6
MtrunA17Chr4g0074591	MtrunA17Chr4g0074591	5	5	5	5	5	5	5	5
MtrunA17Chr8g0368521	MtrunA17Chr8g0368521	3	3	3	3	3	3	3	3
MtrunA17Chr8g0384051	MtrunA17Chr8g0384051	4	4	4	4	4	3	3	3
MtrunA17Chr6g0477921	MtrunA17Chr6g0477921	1	1	1	1	1	1	1	1
MtrunA17Chr5g0427801	MtrunA17Chr5g0427801	7	7	7	7	7	6	6	6
MtrunA17Chr8g0354831	MtrunA17Chr8g0354831	4	4	4	4	3	3	3	4
MtrunA17Chr8g0360711	MtrunA17Chr8g0360711	2	2	2	2	2	2	2	3
MtrunA17Chr2g0293971	MtrunA17Chr2g0293971	5	5	5	5	5	5	5	5
MtrunA17Chr1g0187231	MtrunA17Chr1g0187231	1	1	1	1	1	1	1	1
MtrunA17Chr2g0297411	MtrunA17Chr2g0297411	3	3	3	3	3	3	3	3
MtrunA17Chr5g0414001	MtrunA17Chr5g0414001	1	1	1	1	1	1	1	1
MtrunA17Chr8g0389731	PRO2	7	7	7	7	7	7	7	7
MtrunA17Chr1g0196501	MtABP1	4	4	4	4	4	4	4	4
MtrunA17Chr1g0192881	MtrunA17Chr1g0192881	7	7	7	7	7	7	7	7
MtrunA17Chr4g0058571	MtrunA17Chr4g0058571	5	5	5	5	5	5	5	5
MtrunA17Chr5g0408011	MtrunA17Chr5g0408011	2	1	1	2	2	2	2	2
MtrunA17Chr7g0275371	MtrunA17Chr7g0275371	2	2	2	2	2	2	2	2
MtrunA17Chr4g0049091	MtrunA17Chr4g0049091	1	1	1	1	1	1	1	1
MtrunA17Chr3g0121341	MtrunA17Chr3g0121341	3	3	3	3	3	3	3	3
MtrunA17Chr7g0243411	MtrunA17Chr7g0243411	2	2	2	2	1	2	2	2
MtrunA17Chr6g0459211	MtrunA17Chr6g0459211	3	3	3	3	3	3	3	3
MtrunA17Chr6g0454621	MtrunA17Chr6g0454621	4	4	4	4	4	4	4	4
MtrunA17Chr4g0054671	MtrunA17Chr4g0054671	3	3	3	3	3	3	3	3
MtrunA17Chr4g0005211	MtrunA17Chr4g0005211	1	1	1	1	1	1	1	1
MtrunA17Chr7g0215801	MtrunA17Chr7g0215801	5	5	5	5	5	5	5	5
MtrunA17Chr7g0216731	MtrunA17Chr7g0216731	1	1	1	1	1	1	1	1
MtrunA17Chr2g0279681	MtrunA17Chr2g0279681	1	1	1	1	1	1	1	1
MtrunA17Chr7g0249651	MtrunA17Chr7g0249651	6	6	5	5	5	5	6	6
MtrunA17Chr3g0137821	MtrunA17Chr3g0137821	3	3	3	3	3	3	3	3
MtrunA17Chr3g0087291	MtrunA17Chr3g0087291	3	3	3	3	3	4	4	4
MtrunA17Chr1g0158111	MtrunA17Chr1g0158111	3	3	3	3	3	2	2	1
MtrunA17Chr6g0473351	MtrunA17Chr6g0473351	1	1	1	1	1	1	1	1
MtrunA17Chr1g0157131	MtrunA17Chr1g0157131	4	4	4	4	4	4	4	4
MtrunA17Chr4g0006541	MtrunA17Chr4g0006541	3	3	3	3	3	3	3	3
MtrunA17Chr1g0200381	MtrunA17Chr1g0200381	6	6	6	6	6	6	6	6
MtrunA17Chr1g0207171	MtrunA17Chr1g0207171	2	2	2	2	2	2	2	2
MtrunA17Chr4g0031641	MtrunA17Chr4g0031641	2	1	2	2	2	2	2	2
MtrunA17Chr4g0051111	MtrunA17Chr4g0051111	2	2	2	2	2	2	2	2
MtrunA17Chr6g0453071	MtrunA17Chr6g0453071	3	3	3	3	3	3	3	3
MtrunA17Chr4g0049841	MtrunA17Chr4g0049841	4	4	4	4	4	4	4	4
MtrunA17Chr8g0335621	MtrunA17Chr8g0335621	3	3	3	3	3	2	2	2
MtrunA17Chr2g0307311	MtrunA17Chr2g0307311	1	1	2	2	3	3	3	3
MtrunA17Chr1g0203871	MtrunA17Chr1g0203871	6	6	6	6	6	6	6	6
MtrunA17Chr1g0160791	MtrunA17Chr1g0160791	5	5	5	4	5	5	5	5
MtrunA17Chr3g0086741	MtrunA17Chr3g0086741	1	1	1	1	1	1	1	1
MtrunA17Chr4g0011061	MtrunA17Chr4g0011061	5	5	5	5	5	5	5	5
MtrunA17Chr3g0120691	MtrunA17Chr3g0120691	5	5	5	5	5	5	5	5
MtrunA17Chr8g0368741	MtrunA17Chr8g0368741	5	5	5	5	5	5	5	5
MtrunA17Chr2g0292591	MtrunA17Chr2g0292591	1	2	1	1	1	3	3	3
MtrunA17Chr4g0013161	MtrunA17Chr4g0013161	1	1	1	1	1	1	1	1
MtrunA17Chr8g0385831	MtrunA17Chr8g0385831	1	1	1	1	1	1	1	1
MtrunA17Chr2g0317591	MtrunA17Chr2g0317591	1	1	1	1	1	2	1	1
MtrunA17Chr8g0334961	MtrunA17Chr8g0334961	4	4	4	4	4	4	4	4
MtrunA17Chr1g0195081	MtrunA17Chr1g0195081	6	6	6	6	6	6	6	6
MtrunA17Chr7g0267251	MtrunA17Chr7g0267251	4	4	4	4	4	4	4	4
MtrunA17Chr5g0427111	MtrunA17Chr5g0427111	5	5	5	5	5	5	5	5
MtrunA17Chr1g0187381	MtrunA17Chr1g0187381	7	7	7	7	7	7	7	7
MtrunA17Chr4g0009841	MtrunA17Chr4g0009841	5	5	5	5	5	5	5	5
MtrunA17Chr6g0463151	MtrunA17Chr6g0463151	2	2	2	2	2	2	2	2
MtrunA17Chr7g0216571	MtPIN8	1	2	1	1	2	2	1	1
MtrunA17Chr1g0180331	MtrunA17Chr1g0180331	3	3	3	3	4	4	4	4
MtrunA17Chr3g0124271	MtrunA17Chr3g0124271	7	7	7	7	7	7	7	7
MtrunA17Chr8g0350031	MtrunA17Chr8g0350031	7	7	7	7	7	7	7	7
MtrunA17Chr5g0448741	MtrunA17Chr5g0448741	5	5	5	5	5	5	5	5
MtrunA17Chr2g0292621	MtN19	1	1	1	1	1	1	1	1
MtrunA17Chr3g0082911	MtrunA17Chr3g0082911	1	1	1	1	1	1	1	1
MtrunA17Chr2g0317621	MtrunA17Chr2g0317621	4	4	4	4	4	4	4	4
MtrunA17Chr2g0290661	MtrunA17Chr2g0290661	6	6	6	6	6	6	6	6
MtrunA17Chr7g0214041	MtrunA17Chr7g0214041	1	2	2	2	1	1	1	2
MtrunA17Chr4g0030111	MtrunA17Chr4g0030111	5	5	5	5	5	5	5	5
MtrunA17Chr6g0452301	MtrunA17Chr6g0452301	6	6	6	6	6	6	6	6
MtrunA17Chr7g0222391	MtrunA17Chr7g0222391	6	6	6	6	6	5	5	5
MtrunA17Chr2g0315991	MtrunA17Chr2g0315991	1	1	1	1	1	1	1	1
MtrunA17Chr5g0414911	MtrunA17Chr5g0414911	2	2	2	2	2	2	2	2
MtrunA17Chr3g0126521	MtrunA17Chr3g0126521	3	3	3	3	3	3	3	3
MtrunA17Chr1g0181061	MtrunA17Chr1g0181061	2	2	2	2	2	2	2	2
MtrunA17Chr7g0219241	MAT3	5	5	5	5	5	4	4	4
MtrunA17Chr2g0284151	MtrunA17Chr2g0284151	1	2	2	1	1	1	1	1
MtrunA17Chr3g0102051	MtrunA17Chr3g0102051	6	6	6	6	6	6	6	6
MtrunA17Chr3g0112051	MtrunA17Chr3g0112051	3	3	3	3	3	3	3	3
MtrunA17Chr2g0306041	MtrunA17Chr2g0306041	3	3	3	3	3	3	3	3
MtrunA17Chr7g0258301	MtrunA17Chr7g0258301	7	7	7	7	7	7	7	7
MtrunA17Chr7g0272501	MtrunA17Chr7g0272501	7	7	7	7	7	7	7	7
MtrunA17Chr2g0295011	MtrunA17Chr2g0295011	4	4	4	4	4	4	4	4
MtrunA17Chr1g0190101	MtrunA17Chr1g0190101	7	7	7	7	7	7	7	7
MtrunA17Chr6g0476381	MtrunA17Chr6g0476381	1	1	1	1	1	1	1	1
MtrunA17Chr3g0113981	MtrunA17Chr3g0113981	2	2	2	2	2	2	2	2
MtrunA17Chr1g0210571	MtrunA17Chr1g0210571	5	5	5	5	5	5	5	5
MtrunA17Chr6g0472401	MtrunA17Chr6g0472401	3	3	3	3	3	3	3	3
MtrunA17Chr4g0054151	MtrunA17Chr4g0054151	7	7	7	7	7	7	7	7
MtrunA17Chr7g0250151	MtrunA17Chr7g0250151	1	1	1	1	1	1	1	1
MtrunA17Chr4g0071841	MtrunA17Chr4g0071841	1	1	1	1	1	1	1	1
MtrunA17Chr2g0310011	MtrunA17Chr2g0310011	5	5	5	5	5	5	5	5
MtrunA17Chr4g0075741	MtrunA17Chr4g0075741	7	7	7	7	7	7	7	7
MtrunA17Chr7g0250481	MtrunA17Chr7g0250481	7	7	7	7	7	7	7	7
MtrunA17Chr1g0203121	MtrunA17Chr1g0203121	3	3	3	3	3	3	3	3
MtrunA17Chr7g0220891	MtrunA17Chr7g0220891	1	1	1	1	1	1	1	1
MtrunA17Chr1g0198481	MtrunA17Chr1g0198481	5	5	5	5	5	5	5	5
MtrunA17Chr4g0073991	MtrunA17Chr4g0073991	4	4	4	4	4	4	4	4
MtrunA17Chr8g0351071	SAP18	7	7	7	7	7	7	7	7
MtrunA17Chr7g0219791	MtrunA17Chr7g0219791	3	3	3	3	3	3	3	3
MtrunA17Chr1g0202831	MtrunA17Chr1g0202831	5	5	5	5	5	5	5	5
MtrunA17Chr3g0089921	MtrunA17Chr3g0089921	4	4	4	4	4	3	3	3
MtrunA17Chr1g0153721	MtrunA17Chr1g0153721	7	7	7	7	7	7	7	7
MtrunA17Chr4g0000491	MtrunA17Chr4g0000491	1	1	1	1	1	1	1	1
MtrunA17Chr4g0003211	MtrunA17Chr4g0003211	2	2	2	2	2	2	2	3
MtrunA17Chr4g0039731	MtrunA17Chr4g0039731	5	5	5	5	5	5	5	5
MtrunA17Chr7g0225621	MtrunA17Chr7g0225621	4	1	3	3	3	3	3	3
MtrunA17Chr1g0155761	MtrunA17Chr1g0155761	6	6	6	6	6	6	6	6
MtrunA17Chr2g0285681	MtrunA17Chr2g0285681	4	4	4	4	4	4	4	4
MtrunA17Chr1g0186591	MtrunA17Chr1g0186591	4	4	4	4	4	4	4	4
MtrunA17Chr6g0476961	MtrunA17Chr6g0476961	4	4	5	5	6	4	4	4
MtrunA17Chr6g0479711	MtrunA17Chr6g0479711	4	4	4	4	4	4	4	4
MtrunA17Chr8g0377371	MtrunA17Chr8g0377371	7	7	7	7	6	6	6	6
MtrunA17Chr2g0321861	MtrunA17Chr2g0321861	5	5	5	5	5	5	5	5
MtrunA17Chr4g0004971	MtrunA17Chr4g0004971	1	1	1	1	1	1	1	1
MtrunA17Chr3g0114061	MtrunA17Chr3g0114061	4	4	4	4	4	3	3	3
MtrunA17Chr1g0148631	MtrunA17Chr1g0148631	6	6	6	6	6	5	5	5
MtrunA17Chr5g0446501	MtrunA17Chr5g0446501	5	5	5	5	5	5	5	5
MtrunA17Chr2g0284481	MtrunA17Chr2g0284481	1	1	1	1	1	1	2	2
MtrunA17Chr4g0046371	MtrunA17Chr4g0046371	5	5	5	5	5	5	5	5
MtrunA17Chr7g0251681	MtrunA17Chr7g0251681	7	7	7	7	7	7	7	7
MtrunA17Chr1g0193451	MtrunA17Chr1g0193451	5	5	5	5	5	5	5	5
MtrunA17Chr1g0146581	MtrunA17Chr1g0146581	5	5	5	5	5	6	6	6
MtrunA17Chr3g0110981	MtrunA17Chr3g0110981	3	3	3	3	3	3	3	3
MtrunA17Chr3g0097691	MtrunA17Chr3g0097691	1	2	2	2	2	2	2	1
MtrunA17Chr2g0295901	MtrunA17Chr2g0295901	4	4	4	4	4	4	4	4
MtrunA17Chr1g0190811	MtrunA17Chr1g0190811	1	1	1	1	1	1	1	1
MtrunA17Chr2g0323701	MtrunA17Chr2g0323701	5	5	4	4	4	4	4	4
MtrunA17Chr1g0186041	MtrunA17Chr1g0186041	1	1	1	1	1	1	1	1
MtrunA17Chr2g0288101	MtrunA17Chr2g0288101	5	5	5	4	4	4	4	4
MtrunA17Chr2g0285351	MtrunA17Chr2g0285351	3	3	3	3	3	3	3	3
MtrunA17Chr4g0071001	MtrunA17Chr4g0071001	6	6	6	6	6	6	6	6
MtrunA17Chr6g0474521	MtrunA17Chr6g0474521	3	3	3	3	3	3	3	3
MtrunA17Chr4g0047021	MtrunA17Chr4g0047021	7	7	7	7	7	7	7	7
MtrunA17Chr7g0259161	MtrunA17Chr7g0259161	5	5	5	5	5	5	5	5
MtrunA17Chr2g0298531	MtrunA17Chr2g0298531	3	3	3	3	3	3	3	3
MtrunA17Chr1g0213701	MtrunA17Chr1g0213701	2	1	1	1	1	1	1	1
MtrunA17Chr4g0068341	MtrunA17Chr4g0068341	4	4	4	4	5	5	5	5
MtrunA17Chr6g0486151	MtrunA17Chr6g0486151	4	4	4	4	4	4	4	4
MtrunA17Chr6g0456551	MtrunA17Chr6g0456551	6	6	6	6	6	6	6	6
MtrunA17Chr4g0070711	MtrunA17Chr4g0070711	4	4	4	4	4	3	3	3
MtrunA17Chr1g0209241	MtrunA17Chr1g0209241	1	1	1	1	1	1	1	1
MtrunA17Chr6g0469341	MtrunA17Chr6g0469341	1	1	1	1	1	1	1	1
MtrunA17Chr1g0168821	MtrunA17Chr1g0168821	6	6	6	6	6	6	6	6
MtrunA17Chr7g0237831	rps18	4	1	3	4	5	3	4	4
MtrunA17Chr1g0155181	MtrunA17Chr1g0155181	1	3	3	3	3	3	3	3
MtrunA17Chr6g0487681	MtrunA17Chr6g0487681	1	1	1	2	1	1	1	1
MtrunA17Chr6g0480651	MtrunA17Chr6g0480651	4	4	4	4	4	4	4	4
MtrunA17Chr4g0062061	MtrunA17Chr4g0062061	1	1	1	1	1	1	1	1
MtrunA17Chr7g0254491	MtrunA17Chr7g0254491	1	1	1	2	1	1	2	1
MtrunA17Chr1g0172551	MtrunA17Chr1g0172551	2	2	1	1	1	1	1	2
MtrunA17Chr2g0283901	MtrunA17Chr2g0283901	2	2	2	2	2	2	2	2
MtrunA17Chr8g0345521	MtrunA17Chr8g0345521	4	4	4	4	4	4	4	4
MtrunA17Chr1g0207921	MtrunA17Chr1g0207921	1	1	2	2	1	1	2	1
MtrunA17Chr7g0261341	MtrunA17Chr7g0261341	3	3	3	3	3	3	3	3
MtrunA17Chr6g0486481	MtrunA17Chr6g0486481	3	3	3	3	3	3	3	3
MtrunA17Chr8g0334401	MtrunA17Chr8g0334401	5	5	5	5	5	5	5	5
MtrunA17Chr4g0046951	MtrunA17Chr4g0046951	2	2	2	2	3	3	3	3
MtrunA17Chr4g0017431	MtrunA17Chr4g0017431	1	1	1	1	1	1	1	1
MtrunA17Chr3g0115851	MtrunA17Chr3g0115851	3	3	3	3	3	3	3	3
MtrunA17Chr4g0042701	RBCMT	6	6	6	6	6	6	6	6
MtrunA17Chr7g0220741	MtrunA17Chr7g0220741	5	5	5	5	5	5	5	5
MtrunA17Chr1g0170531	MtrunA17Chr1g0170531	6	6	6	6	5	5	5	5
MtrunA17Chr5g0420331	MtrunA17Chr5g0420331	4	4	4	4	4	4	4	4
MtrunA17Chr3g0094961	COX3	5	5	5	5	5	5	5	5
MtrunA17Chr1g0168791	MtrunA17Chr1g0168791	3	3	3	3	3	3	3	3
MtrunA17Chr8g0382701	MtrunA17Chr8g0382701	3	3	3	2	2	2	2	2
MtrunA17Chr4g0069561	MtrunA17Chr4g0069561	3	3	3	3	3	3	3	3
MtrunA17Chr6g0465441	MtrunA17Chr6g0465441	1	1	1	1	1	1	1	1
MtrunA17Chr8g0371931	MtrunA17Chr8g0371931	6	6	6	6	6	6	6	6
MtrunA17Chr7g0271111	MtrunA17Chr7g0271111	3	3	3	3	3	3	3	3
MtrunA17Chr4g0043251	MtrunA17Chr4g0043251	1	1	1	1	1	1	1	1
MtrunA17Chr1g0196971	MtrunA17Chr1g0196971	3	3	3	3	3	3	3	3
MtrunA17Chr5g0448361	MtPAL1	4	4	4	4	4	4	4	5
MtrunA17Chr7g0222631	MtrunA17Chr7g0222631	6	6	6	6	6	6	6	6
MtrunA17Chr1g0182741	MtrunA17Chr1g0182741	1	3	3	3	3	3	3	3
MtrunA17Chr8g0376961	MtrunA17Chr8g0376961	2	2	2	2	2	2	2	2
MtrunA17Chr2g0322071	MtrunA17Chr2g0322071	4	4	4	4	4	3	3	4
MtrunA17Chr1g0170951	MtrunA17Chr1g0170951	1	1	2	1	1	1	2	1
MtrunA17Chr1g0212541	MtrunA17Chr1g0212541	4	4	4	4	4	4	4	4
MtrunA17Chr3g0139071	MtrunA17Chr3g0139071	4	4	4	4	4	4	4	4
MtrunA17Chr5g0409001	MtrunA17Chr5g0409001	2	1	1	2	1	1	1	1
MtrunA17Chr7g0250971	MtrunA17Chr7g0250971	3	3	3	3	2	2	2	2
MtrunA17Chr4g0035371	MtrunA17Chr4g0035371	3	3	3	3	3	3	3	3
MtrunA17Chr8g0365971	MtrunA17Chr8g0365971	2	2	3	3	3	3	3	3
MtrunA17Chr7g0227571	MtrunA17Chr7g0227571	1	1	1	1	1	1	1	1
MtrunA17Chr4g0044701	MtrunA17Chr4g0044701	5	5	5	5	5	5	5	5
MtrunA17Chr1g0187711	atpB	1	1	1	1	1	1	1	1
MtrunA17Chr2g0286621	MtrunA17Chr2g0286621	3	2	2	2	3	4	4	2
MtrunA17Chr6g0455231	MtrunA17Chr6g0455231	1	1	1	1	1	2	1	1
MtrunA17Chr2g0316501	MtrunA17Chr2g0316501	2	2	2	2	2	2	2	2
MtrunA17Chr8g0356311	MtrunA17Chr8g0356311	7	7	7	7	7	7	7	7
MtrunA17Chr5g0430701	MtrunA17Chr5g0430701	3	3	3	3	3	3	3	3
MtrunA17Chr6g0462311	MtrunA17Chr6g0462311	7	7	7	7	7	6	6	6
MtrunA17Chr7g0264441	MtrunA17Chr7g0264441	1	1	1	1	1	1	1	1
MtrunA17Chr7g0253441	MtrunA17Chr7g0253441	4	4	4	4	4	4	4	4
MtrunA17Chr3g0089161	MtrunA17Chr3g0089161	7	7	7	7	7	7	7	7
MtrunA17Chr7g0236041	MtrunA17Chr7g0236041	4	4	4	4	4	4	4	4
MtrunA17Chr8g0364591	MtrunA17Chr8g0364591	4	4	4	4	4	4	4	4
MtrunA17Chr1g0204361	MtrunA17Chr1g0204361	5	5	5	5	5	5	5	5
MtrunA17Chr4g0016661	rpoC1	2	2	2	2	2	2	2	2
MtrunA17Chr5g0394851	MtrunA17Chr5g0394851	3	3	3	3	3	3	3	3
MtrunA17Chr5g0441361	MtrunA17Chr5g0441361	2	1	1	2	1	1	1	2
MtrunA17Chr4g0067781	MtrunA17Chr4g0067781	1	1	1	2	2	2	2	1
MtrunA17Chr7g0234131	MtrunA17Chr7g0234131	7	7	7	7	7	7	7	7
MtrunA17Chr6g0454541	MtrunA17Chr6g0454541	3	3	3	3	3	3	3	3
MtrunA17Chr4g0063001	MtrunA17Chr4g0063001	5	5	5	5	6	6	6	6
MtrunA17Chr4g0047251	MtrunA17Chr4g0047251	3	3	3	3	3	2	2	2
MtrunA17Chr4g0026961	MtrunA17Chr4g0026961	4	4	4	4	3	2	2	2
MtrunA17Chr7g0249471	MtrunA17Chr7g0249471	3	3	3	3	3	2	2	2
MtrunA17Chr6g0465991	MtrunA17Chr6g0465991	3	3	3	3	3	3	3	3
MtrunA17Chr7g0225361	MtrunA17Chr7g0225361	5	5	5	5	5	5	5	5
MtrunA17Chr7g0243291	MtrunA17Chr7g0243291	1	1	2	2	1	1	1	2
MtrunA17Chr1g0157851	MtrunA17Chr1g0157851	7	7	7	7	7	7	7	7
MtrunA17Chr4g0031981	TOC75	6	6	6	6	6	6	6	6
MtrunA17Chr1g0164021	MtrunA17Chr1g0164021	1	1	1	1	1	1	1	1
MtrunA17Chr2g0283011	MtrunA17Chr2g0283011	3	3	3	3	3	3	3	3
MtrunA17Chr8g0375261	MtrunA17Chr8g0375261	7	7	7	7	7	7	7	7
MtrunA17Chr8g0364621	MtrunA17Chr8g0364621	6	6	6	6	6	6	6	6
MtrunA17Chr1g0170041	MtrunA17Chr1g0170041	2	1	1	1	1	1	1	2
MtrunA17Chr5g0418961	MtrunA17Chr5g0418961	2	2	2	2	2	2	2	2
MtrunA17Chr7g0263231	MtrunA17Chr7g0263231	5	5	5	5	5	5	5	5
MtrunA17Chr8g0337241	MtrunA17Chr8g0337241	5	5	5	5	5	5	5	5
MtrunA17Chr8g0366991	MtrunA17Chr8g0366991	2	2	2	2	2	3	3	3
MtrunA17Chr1g0189651	MtrunA17Chr1g0189651	1	1	1	1	1	1	1	1
MtrunA17Chr3g0119021	MtrunA17Chr3g0119021	6	6	6	6	6	6	6	6
MtrunA17Chr4g0071431	MtrunA17Chr4g0071431	3	3	3	3	3	3	3	3
MtrunA17Chr5g0432281	MtrunA17Chr5g0432281	3	3	3	3	3	3	3	3
MtrunA17Chr3g0116031	MtrunA17Chr3g0116031	4	4	4	4	4	4	4	4
MtrunA17Chr2g0286991	MtrunA17Chr2g0286991	6	6	6	6	6	6	6	6
MtrunA17Chr8g0357041	MtrunA17Chr8g0357041	5	5	5	5	5	5	5	5
MtrunA17Chr7g0262721	MtrunA17Chr7g0262721	2	2	2	2	2	2	2	2
MtrunA17Chr4g0040281	MtrunA17Chr4g0040281	4	4	4	4	4	4	4	4
MtrunA17Chr7g0228281	MtrunA17Chr7g0228281	1	1	1	1	1	1	1	1
MtrunA17Chr2g0324041	MtrunA17Chr2g0324041	4	4	4	4	4	4	4	4
MtrunA17Chr2g0280661	MtrunA17Chr2g0280661	2	2	2	2	2	2	2	2
MtrunA17Chr2g0309641	MtrunA17Chr2g0309641	3	3	3	3	3	2	2	2
MtrunA17Chr1g0164791	MtrunA17Chr1g0164791	3	3	3	3	3	4	4	4
MtrunA17Chr4g0068421	MtrunA17Chr4g0068421	4	4	4	4	3	3	3	3
MtrunA17Chr8g0363011	MtrunA17Chr8g0363011	5	5	5	5	5	4	4	4
MtrunA17Chr3g0133621	MtrunA17Chr3g0133621	6	6	6	6	6	6	6	6
MtrunA17Chr7g0224701	MtrunA17Chr7g0224701	1	1	1	1	1	1	1	1
MtrunA17Chr4g0031321	MtrunA17Chr4g0031321	6	6	6	5	5	5	5	6
MtrunA17Chr6g0453531	MtrunA17Chr6g0453531	7	7	7	7	7	7	7	7
MtrunA17Chr4g0034131	MtrunA17Chr4g0034131	5	5	5	5	5	5	5	5
MtrunA17Chr7g0248701	MtrunA17Chr7g0248701	6	6	6	6	6	6	6	6
MtrunA17Chr3g0137531	MtrunA17Chr3g0137531	2	2	2	2	2	2	2	2
MtrunA17Chr5g0441941	MtrunA17Chr5g0441941	1	1	1	1	1	1	1	1
MtrunA17Chr7g0230881	MtrunA17Chr7g0230881	1	1	1	1	1	1	1	1
MtrunA17Chr8g0366661	MtrunA17Chr8g0366661	1	1	2	1	1	1	2	1
MtrunA17Chr3g0103391	MtNF-YA5	6	6	6	6	6	5	5	5
MtrunA17Chr4g0065781	MtrunA17Chr4g0065781	7	7	7	7	7	7	7	7
MtrunA17Chr1g0165771	MtrunA17Chr1g0165771	5	5	5	5	5	5	5	5
MtrunA17Chr4g0032981	MtrunA17Chr4g0032981	1	1	1	2	1	1	1	1
MtrunA17Chr2g0280591	MtrunA17Chr2g0280591	5	5	5	5	5	5	5	5
MtrunA17Chr7g0237791	MtrunA17Chr7g0237791	5	5	5	5	5	4	4	4
MtrunA17Chr5g0400831	MtrunA17Chr5g0400831	3	3	3	3	3	3	3	3
MtrunA17Chr5g0440011	MtrunA17Chr5g0440011	1	1	1	1	1	1	1	1
MtrunA17Chr8g0348161	MtrunA17Chr8g0348161	4	4	5	5	4	3	3	3
MtrunA17Chr5g0397771	MtrunA17Chr5g0397771	2	2	2	2	1	1	1	1
MtrunA17Chr5g0393851	MtrunA17Chr5g0393851	6	6	6	6	6	6	6	6
MtrunA17Chr3g0133191	MtrunA17Chr3g0133191	5	5	5	5	5	5	5	5
MtrunA17Chr3g0118371	MtrunA17Chr3g0118371	6	6	6	6	5	5	5	5
MtrunA17Chr3g0104621	MtrunA17Chr3g0104621	1	1	1	1	1	1	1	1
MtrunA17Chr2g0308061	MtrunA17Chr2g0308061	2	2	2	1	1	2	1	1
MtrunA17Chr4g0060571	MtrunA17Chr4g0060571	3	3	3	3	3	3	3	3
MtrunA17Chr8g0374611	MtrunA17Chr8g0374611	6	6	6	6	6	6	6	6
MtrunA17Chr1g0179391	MtrunA17Chr1g0179391	1	1	1	1	1	1	1	1
MtrunA17Chr7g0238681	MtrunA17Chr7g0238681	6	6	6	6	5	5	5	5
MtrunA17Chr6g0485441	MtrunA17Chr6g0485441	6	6	6	6	6	6	6	6
MtrunA17Chr5g0429231	MtrunA17Chr5g0429231	4	4	4	4	4	4	4	4
MtrunA17Chr2g0330971	MtrunA17Chr2g0330971	7	7	7	7	7	7	7	7
MtrunA17Chr6g0458311	MtrunA17Chr6g0458311	3	3	3	3	3	3	3	3
MtrunA17Chr7g0262181	MtrunA17Chr7g0262181	1	1	2	2	2	2	2	1
MtrunA17Chr7g0230071	MtrunA17Chr7g0230071	2	2	2	2	2	2	1	1
MtrunA17Chr8g0387011	MtrunA17Chr8g0387011	5	5	5	5	5	5	5	5
MtrunA17Chr7g0264021	MtrunA17Chr7g0264021	6	6	6	6	6	6	6	6
MtrunA17Chr8g0376101	MtrunA17Chr8g0376101	5	5	5	5	5	5	5	5
MtrunA17Chr3g0136661	MtrunA17Chr3g0136661	7	7	7	7	7	7	7	7
MtrunA17Chr6g0483841	MtrunA17Chr6g0483841	1	1	1	1	1	1	1	1
MtrunA17Chr3g0118081	MtrunA17Chr3g0118081	4	4	4	4	4	4	4	4
MtrunA17Chr1g0173091	MtrunA17Chr1g0173091	1	1	1	1	1	1	1	1
MtrunA17Chr3g0123121	MtrunA17Chr3g0123121	3	3	3	3	3	3	3	3
MtrunA17Chr3g0115071	MtrunA17Chr3g0115071	5	5	5	5	5	5	5	5
MtrunA17Chr4g0019141	MtrunA17Chr4g0019141	2	2	2	2	2	2	2	2
MtrunA17Chr5g0439241	MtrunA17Chr5g0439241	1	1	1	1	1	1	1	1
MtrunA17Chr4g0045561	MtrunA17Chr4g0045561	7	7	7	7	7	7	7	7
MtrunA17Chr4g0021171	NCR243	3	3	3	3	2	2	1	1
MtrunA17Chr3g0080651	MtrunA17Chr3g0080651	2	2	2	2	2	2	2	2
MtrunA17Chr8g0361451	MtrunA17Chr8g0361451	4	4	4	4	4	4	4	4
MtrunA17Chr4g0037441	MtrunA17Chr4g0037441	3	3	3	3	3	3	3	3
MtrunA17Chr3g0132571	MtrunA17Chr3g0132571	4	4	4	4	4	4	4	4
MtrunA17Chr1g0172941	MtrunA17Chr1g0172941	5	5	5	5	5	5	5	5
MtrunA17Chr5g0405921	MtrunA17Chr5g0405921	6	6	6	6	6	6	6	6
MtrunA17Chr4g0024611	MtrunA17Chr4g0024611	1	1	1	1	1	1	1	1
MtrunA17Chr2g0318241	MtrunA17Chr2g0318241	5	5	5	5	5	5	5	5
MtrunA17Chr1g0169671	MtrunA17Chr1g0169671	6	6	6	6	6	6	6	6
MtrunA17Chr5g0401011	MtrunA17Chr5g0401011	4	4	4	4	4	5	5	5
MtrunA17Chr8g0363901	MtrunA17Chr8g0363901	2	2	2	1	1	1	2	1
MtrunA17Chr2g0304191	MtrunA17Chr2g0304191	3	3	3	3	3	3	3	3
MtrunA17Chr4g0012521	MtrunA17Chr4g0012521	7	7	7	7	7	7	7	7
MtrunA17Chr5g0406291	MtrunA17Chr5g0406291	5	5	5	5	5	5	5	5
MtrunA17Chr1g0170281	MtrunA17Chr1g0170281	6	6	6	6	6	6	6	6
MtrunA17Chr3g0141451	MtrunA17Chr3g0141451	5	5	5	5	5	5	4	4
MtrunA17Chr2g0305571	MtrunA17Chr2g0305571	4	4	4	4	4	4	4	4
MtrunA17Chr1g0163321	MtrunA17Chr1g0163321	4	4	4	4	5	5	5	5
MtrunA17Chr4g0039071	MtrunA17Chr4g0039071	1	2	2	2	2	2	2	2
MtrunA17Chr6g0457321	MtrunA17Chr6g0457321	3	3	3	3	3	3	3	3
MtrunA17Chr7g0267651	MtrunA17Chr7g0267651	4	4	4	4	4	4	4	4
MtrunA17Chr3g0113201	MtrunA17Chr3g0113201	6	6	6	6	6	6	6	6
MtrunA17Chr5g0437941	MtrunA17Chr5g0437941	4	4	4	4	4	4	4	4
MtrunA17Chr1g0164801	MtrunA17Chr1g0164801	3	3	3	3	3	3	3	3
MtrunA17Chr3g0108621	MtrunA17Chr3g0108621	3	3	3	3	3	3	3	3
MtrunA17Chr8g0389491	MtrunA17Chr8g0389491	1	2	2	2	2	2	2	2
MtrunA17Chr3g0114301	MtrunA17Chr3g0114301	7	7	7	7	7	7	7	7
MtrunA17Chr7g0242701	MtrunA17Chr7g0242701	5	5	5	5	5	5	5	5
MtrunA17Chr7g0236821	MtrunA17Chr7g0236821	5	5	5	5	5	4	4	4
MtrunA17Chr2g0304221	MtrunA17Chr2g0304221	1	3	1	1	1	1	1	1
MtrunA17Chr7g0233811	MtrunA17Chr7g0233811	4	4	4	3	3	3	3	3
MtrunA17Chr6g0456051	MtrunA17Chr6g0456051	2	2	2	2	2	2	2	2
MtrunA17Chr4g0033211	MtrunA17Chr4g0033211	2	2	2	2	2	2	2	1
MtrunA17Chr4g0022611	MtrunA17Chr4g0022611	5	5	5	5	3	3	3	3
MtrunA17Chr8g0348831	MtrunA17Chr8g0348831	6	6	6	6	6	6	6	6
MtrunA17Chr7g0265991	MtrunA17Chr7g0265991	1	1	1	1	1	1	1	1
MtrunA17Chr4g0046191	MtrunA17Chr4g0046191	4	4	4	4	4	4	4	4
MtrunA17Chr7g0273231	MtrunA17Chr7g0273231	2	2	2	2	2	2	2	2
MtrunA17Chr2g0277971	MtrunA17Chr2g0277971	5	5	5	5	5	5	5	5
MtrunA17Chr8g0334771	MtrunA17Chr8g0334771	2	1	1	1	1	1	1	1
MtrunA17Chr2g0329921	MtrunA17Chr2g0329921	6	6	6	6	6	6	6	6
MtrunA17Chr8g0347381	MtrunA17Chr8g0347381	5	5	4	4	4	4	4	4
MtrunA17Chr5g0438671	MtrunA17Chr5g0438671	5	5	5	5	5	5	5	4
MtrunA17Chr8g0389721	MtrunA17Chr8g0389721	3	3	3	3	3	3	3	3
MtrunA17Chr4g0028961	MtrunA17Chr4g0028961	4	4	4	4	4	4	4	4
MtrunA17Chr7g0235551	MtrunA17Chr7g0235551	7	7	7	7	7	7	7	7
MtrunA17Chr7g0275171	MtrunA17Chr7g0275171	1	1	1	1	1	1	1	1
MtrunA17Chr8g0336601	MtrunA17Chr8g0336601	2	2	2	2	2	2	2	2
MtrunA17Chr8g0378361	MtrunA17Chr8g0378361	4	4	4	4	4	5	5	5
MtrunA17Chr2g0332601	MtrunA17Chr2g0332601	4	4	4	4	4	4	4	4
MtrunA17Chr5g0406741	MtrunA17Chr5g0406741	4	4	4	4	4	4	4	4
MtrunA17Chr5g0403511	MtrunA17Chr5g0403511	1	3	1	1	1	1	1	1
MtrunA17Chr3g0135921	MtrunA17Chr3g0135921	2	2	2	2	2	2	2	1
MtrunA17Chr2g0296701	MtrunA17Chr2g0296701	3	3	3	3	3	4	4	4
MtrunA17Chr8g0341971	MtrunA17Chr8g0341971	6	6	6	6	6	6	6	6
MtrunA17Chr2g0319191	HIS2A	7	7	7	7	7	7	7	7
MtrunA17Chr5g0399521	MtrunA17Chr5g0399521	4	4	5	5	5	4	4	4
MtrunA17Chr4g0017891	MtrunA17Chr4g0017891	1	2	2	2	2	1	1	2
MtrunA17Chr3g0097681	MtrunA17Chr3g0097681	1	2	1	1	1	1	1	1
MtrunA17Chr2g0302101	MtrunA17Chr2g0302101	6	6	6	6	6	5	5	5
MtrunA17Chr3g0093501	MtrunA17Chr3g0093501	3	3	3	3	3	3	3	3
MtrunA17Chr5g0448601	MtrunA17Chr5g0448601	3	3	3	3	3	3	3	3
MtrunA17Chr2g0291731	MtrunA17Chr2g0291731	4	4	4	4	4	4	4	4
MtrunA17Chr7g0234441	MtrunA17Chr7g0234441	7	7	7	7	7	7	7	7
MtrunA17Chr4g0051351	MtrunA17Chr4g0051351	5	5	5	5	5	5	5	5
MtrunA17Chr4g0055871	MtrunA17Chr4g0055871	7	7	7	7	7	7	7	7
MtrunA17Chr3g0101701	MtrunA17Chr3g0101701	2	2	2	2	3	3	3	3
MtrunA17Chr3g0106571	MtrunA17Chr3g0106571	4	4	4	4	4	4	4	4
MtrunA17Chr3g0096481	MtrunA17Chr3g0096481	2	2	2	2	3	2	2	2
MtrunA17Chr8g0346471	MtrunA17Chr8g0346471	6	6	6	6	6	6	6	6
MtrunA17Chr2g0307551	MtrunA17Chr2g0307551	6	6	6	6	6	6	6	6
MtrunA17Chr8g0371571	PAD1	7	7	7	7	7	7	7	7
MtrunA17Chr8g0385591	MtrunA17Chr8g0385591	7	7	7	7	7	7	7	7
MtrunA17Chr2g0326581	MtrunA17Chr2g0326581	7	7	7	7	7	7	7	7
MtrunA17Chr4g0017271	MtrunA17Chr4g0017271	1	1	1	1	1	1	1	1
MtrunA17Chr8g0379011	MtrunA17Chr8g0379011	6	6	6	6	6	6	6	6
MtrunA17Chr3g0129981	MtrunA17Chr3g0129981	4	4	4	4	4	4	4	4
MtrunA17Chr7g0230891	MtrunA17Chr7g0230891	3	3	3	3	3	3	3	3
MtrunA17Chr5g0427351	MtLb1	1	1	1	1	1	1	1	1
MtrunA17Chr7g0255251	MtrunA17Chr7g0255251	7	7	7	7	7	7	7	7
MtrunA17Chr5g0393431	MtrunA17Chr5g0393431	5	5	5	5	5	5	5	5
MtrunA17Chr2g0329201	MtrunA17Chr2g0329201	6	6	6	6	6	6	6	6
MtrunA17Chr2g0325581	MtrunA17Chr2g0325581	4	4	4	4	4	4	4	4
MtrunA17Chr2g0324001	MtrunA17Chr2g0324001	5	5	5	5	5	5	5	5
MtrunA17Chr4g0063941	MtrunA17Chr4g0063941	7	7	7	7	7	7	7	7
MtrunA17Chr5g0398691	MtrunA17Chr5g0398691	5	5	5	5	6	6	6	6
MtrunA17Chr2g0308851	MtrunA17Chr2g0308851	1	1	1	1	1	1	1	1
MtrunA17Chr1g0160001	MtrunA17Chr1g0160001	1	1	1	2	1	1	1	1
MtrunA17Chr3g0140471	MtrunA17Chr3g0140471	1	1	1	1	1	1	1	1
MtrunA17Chr8g0358641	MtrunA17Chr8g0358641	1	1	1	1	1	1	1	1
MtrunA17Chr2g0330111	MtrunA17Chr2g0330111	5	5	5	5	5	5	5	5
MtrunA17Chr3g0079751	MtrunA17Chr3g0079751	5	5	5	5	5	5	5	5
MtrunA17Chr3g0109281	MtrunA17Chr3g0109281	1	1	1	1	1	1	1	1
MtrunA17Chr7g0232021	MtrunA17Chr7g0232021	1	1	1	1	1	1	1	1
MtrunA17Chr8g0340721	LYK11	5	5	5	5	5	5	5	5
MtrunA17Chr2g0301481	MtrunA17Chr2g0301481	1	1	1	1	1	1	1	1
MtrunA17Chr4g0050081	MtrunA17Chr4g0050081	1	1	1	1	1	1	1	1
MtrunA17Chr8g0385581	MtrunA17Chr8g0385581	1	1	1	1	1	1	1	2
MtrunA17Chr1g0188241	MtrunA17Chr1g0188241	4	4	4	4	4	4	4	4
MtrunA17Chr3g0083511	MtrunA17Chr3g0083511	6	6	6	6	6	6	6	6
MtrunA17Chr3g0126321	MtrunA17Chr3g0126321	4	4	4	4	4	4	4	4
MtrunA17Chr2g0328151	MtrunA17Chr2g0328151	3	3	3	3	3	3	3	3
MtrunA17Chr5g0393441	MtrunA17Chr5g0393441	1	1	1	1	1	1	1	1
MtrunA17Chr3g0091901	MtrunA17Chr3g0091901	4	4	4	4	4	4	4	4
MtrunA17Chr2g0306681	MtrunA17Chr2g0306681	1	1	1	1	1	1	1	1
MtrunA17Chr2g0314731	MtrunA17Chr2g0314731	1	1	1	1	1	1	1	1
MtrunA17Chr2g0325051	MtrunA17Chr2g0325051	4	4	4	4	4	4	4	4
MtrunA17Chr8g0349011	MtrunA17Chr8g0349011	4	4	4	4	5	5	5	5
MtrunA17Chr3g0106391	MtrunA17Chr3g0106391	5	5	5	5	5	5	5	5
MtrunA17Chr5g0407501	MtrunA17Chr5g0407501	2	2	2	2	2	2	2	2
MtrunA17Chr4g0029701	MtrunA17Chr4g0029701	6	6	6	6	6	6	6	6
MtrunA17Chr5g0410611	MtrunA17Chr5g0410611	3	3	3	3	3	1	1	1
MtrunA17Chr5g0415221	CLE1	5	5	5	5	4	4	4	4
MtrunA17Chr8g0391781	MtrunA17Chr8g0391781	4	4	4	4	4	4	4	4
MtrunA17Chr7g0253861	MtrunA17Chr7g0253861	6	6	6	6	6	6	6	6
MtrunA17Chr7g0249131	MtrunA17Chr7g0249131	7	7	7	7	7	6	6	6
MtrunA17Chr3g0090361	MtrunA17Chr3g0090361	3	3	3	3	2	2	1	2
MtrunA17Chr7g0214531	MtrunA17Chr7g0214531	6	6	6	6	6	6	6	6
MtrunA17Chr4g0050551	MtrunA17Chr4g0050551	5	5	5	5	5	5	5	5
MtrunA17Chr5g0419731	MtrunA17Chr5g0419731	6	6	6	6	6	6	6	6
MtrunA17Chr2g0315461	MtrunA17Chr2g0315461	2	2	2	2	2	2	2	2
MtrunA17Chr3g0129361	MtrunA17Chr3g0129361	3	3	3	3	3	3	3	3
MtrunA17Chr1g0195861	MtrunA17Chr1g0195861	5	5	5	5	5	5	5	5
MtrunA17MTg0491741	MtrunA17MTg0491741	3	3	3	3	3	3	3	3
MtrunA17Chr1g0159981	MtrunA17Chr1g0159981	1	1	1	1	1	1	1	1
MtrunA17Chr7g0243891	MtrunA17Chr7g0243891	6	6	6	6	5	5	5	5
MtrunA17Chr5g0401821	MtrunA17Chr5g0401821	5	5	5	5	5	5	5	5
MtrunA17Chr4g0057681	MtrunA17Chr4g0057681	6	6	6	6	6	6	6	6
MtrunA17Chr2g0331641	MtrunA17Chr2g0331641	5	5	5	5	5	5	5	5
MtrunA17Chr1g0160911	MtrunA17Chr1g0160911	5	5	5	5	5	5	5	5
MtrunA17Chr5g0426551	MtrunA17Chr5g0426551	7	7	7	7	7	7	7	7
MtrunA17Chr5g0398371	MtrunA17Chr5g0398371	1	1	1	1	1	1	1	1
MtrunA17Chr8g0388281	MtrunA17Chr8g0388281	5	5	5	5	5	5	5	5
MtrunA17Chr7g0265411	MtrunA17Chr7g0265411	6	6	6	6	6	6	6	6
MtrunA17Chr1g0147341	MtrunA17Chr1g0147341	3	3	3	3	3	3	3	3
MtrunA17Chr4g0020701	MtrunA17Chr4g0020701	1	1	1	1	1	1	1	1
MtrunA17Chr3g0111211	MtrunA17Chr3g0111211	2	2	2	2	2	2	2	2
MtrunA17Chr8g0381001	MtrunA17Chr8g0381001	5	5	5	5	5	5	5	7
MtrunA17Chr8g0351271	MtrunA17Chr8g0351271	2	2	2	2	2	2	2	2
MtrunA17Chr1g0210311	MtrunA17Chr1g0210311	4	4	4	4	4	4	4	4
MtrunA17Chr6g0484451	MtrunA17Chr6g0484451	4	4	4	4	4	4	4	4
MtrunA17Chr3g0085911	MtrunA17Chr3g0085911	1	1	1	1	1	1	1	1
MtrunA17Chr3g0077591	MtrunA17Chr3g0077591	6	6	6	6	6	6	6	6
MtrunA17Chr8g0336381	MtrunA17Chr8g0336381	4	4	4	4	4	4	4	4
MtrunA17Chr8g0384671	MtrunA17Chr8g0384671	5	5	5	5	5	4	4	4
MtrunA17Chr3g0137271	FLOT4	4	4	4	4	4	4	3	3
MtrunA17Chr4g0057021	MtrunA17Chr4g0057021	4	4	4	4	4	4	4	4
MtrunA17Chr3g0122311	MtrunA17Chr3g0122311	3	3	3	3	3	3	3	3
MtrunA17Chr4g0071091	MtrunA17Chr4g0071091	6	6	6	6	6	6	6	6
MtrunA17Chr5g0414661	MtrunA17Chr5g0414661	1	1	1	1	1	1	1	1
MtrunA17Chr8g0355191	MtrunA17Chr8g0355191	4	4	4	4	4	4	4	4
MtrunA17Chr5g0417481	MtrunA17Chr5g0417481	3	3	3	3	3	3	3	3
MtrunA17Chr1g0162511	MtrunA17Chr1g0162511	2	2	2	2	2	2	2	2
MtrunA17Chr4g0015121	MtrunA17Chr4g0015121	1	1	1	1	1	1	1	1
MtrunA17Chr8g0354571	CYP72A63	6	6	6	6	6	6	6	6
MtrunA17Chr7g0259361	MtrunA17Chr7g0259361	3	3	3	3	3	3	3	3
MtrunA17Chr2g0294611	MtrunA17Chr2g0294611	4	4	4	4	4	4	4	4
MtrunA17Chr5g0411251	MtrunA17Chr5g0411251	5	5	5	5	5	5	5	5
MtrunA17Chr4g0028151	MtrunA17Chr4g0028151	4	4	4	4	4	4	4	4
MtrunA17Chr7g0275941	MtrunA17Chr7g0275941	4	4	4	4	4	4	4	4
MtrunA17Chr7g0243271	MtrunA17Chr7g0243271	7	7	7	7	7	7	7	7
MtrunA17Chr3g0091011	MtrunA17Chr3g0091011	3	3	3	3	3	3	3	3
MtrunA17Chr3g0121951	MtrunA17Chr3g0121951	5	5	5	5	5	5	5	5
MtrunA17Chr4g0013981	MtrunA17Chr4g0013981	5	5	5	5	5	5	5	5
MtrunA17Chr1g0211541	MtrunA17Chr1g0211541	3	3	3	3	3	3	3	3
MtrunA17Chr3g0109911	MtrunA17Chr3g0109911	1	1	1	1	1	1	1	1
MtrunA17Chr2g0299931	MtrunA17Chr2g0299931	1	1	1	1	1	1	1	1
MtrunA17Chr4g0072551	MtrunA17Chr4g0072551	6	6	6	6	5	4	4	4
MtrunA17Chr3g0110161	MtrunA17Chr3g0110161	7	7	7	7	7	7	7	7
MtrunA17Chr5g0412501	MtrunA17Chr5g0412501	2	2	2	2	2	2	2	2
MtrunA17Chr5g0414591	MtrunA17Chr5g0414591	1	2	1	1	1	1	1	1
MtrunA17Chr8g0355221	MtrunA17Chr8g0355221	3	2	2	2	2	3	3	4
MtrunA17Chr1g0194801	MtrunA17Chr1g0194801	4	4	4	4	4	5	6	4
MtrunA17Chr2g0293341	MtrunA17Chr2g0293341	5	5	5	5	5	5	5	5
MtrunA17Chr7g0272621	MtrunA17Chr7g0272621	5	5	5	5	5	5	5	5
MtrunA17Chr4g0012581	MtrunA17Chr4g0012581	1	1	1	1	1	1	1	1
MtrunA17Chr3g0089411	MtrunA17Chr3g0089411	3	1	2	2	2	2	2	2
MtrunA17Chr5g0421021	MtrunA17Chr5g0421021	1	3	3	3	3	3	3	3
MtrunA17Chr2g0311611	MtrunA17Chr2g0311611	1	1	1	1	1	1	1	3
MtrunA17Chr8g0390721	MtrunA17Chr8g0390721	7	7	7	7	6	6	6	6
MtrunA17Chr1g0202501	MtrunA17Chr1g0202501	4	4	4	4	4	3	3	3
MtrunA17Chr1g0146911	MtrunA17Chr1g0146911	4	4	4	4	4	4	5	5
MtrunA17Chr6g0471481	MtrunA17Chr6g0471481	2	2	2	2	2	2	2	2
MtrunA17Chr6g0475901	MtrunA17Chr6g0475901	1	1	1	1	1	1	1	1
MtrunA17Chr7g0218601	MtrunA17Chr7g0218601	7	7	7	7	6	6	6	6
MtrunA17Chr7g0262071	MtrunA17Chr7g0262071	5	5	5	5	5	5	5	5
MtrunA17Chr4g0005531	MtrunA17Chr4g0005531	2	1	1	2	2	2	1	1
MtrunA17Chr4g0054861	MtrunA17Chr4g0054861	6	6	6	6	6	6	6	6
MtrunA17Chr2g0278451	MtrunA17Chr2g0278451	4	4	4	4	4	4	4	4
MtrunA17CPg0492641	rpoA	4	4	4	4	4	4	4	4
MtrunA17Chr6g0474051	MtrunA17Chr6g0474051	1	1	1	1	1	1	1	1
MtrunA17Chr1g0192251	MtrunA17Chr1g0192251	4	4	4	4	5	5	5	4
MtrunA17Chr5g0417151	MtrunA17Chr5g0417151	1	1	1	1	1	1	1	1
MtrunA17Chr8g0385201	MtrunA17Chr8g0385201	3	3	3	3	4	4	4	4
MtrunA17Chr5g0441111	MtrunA17Chr5g0441111	5	5	5	5	5	5	5	5
MtrunA17Chr3g0092591	MtrunA17Chr3g0092591	3	3	3	3	3	3	3	3
MtrunA17Chr3g0124411	MtrunA17Chr3g0124411	5	5	5	5	5	5	5	5
MtrunA17Chr8g0381911	MtrunA17Chr8g0381911	4	4	4	4	4	4	5	5
MtrunA17Chr3g0119341	MtrunA17Chr3g0119341	1	2	2	2	2	1	1	3
MtrunA17Chr1g0197571	MtrunA17Chr1g0197571	7	7	7	7	7	7	7	7
MtrunA17Chr4g0014741	MtrunA17Chr4g0014741	2	2	2	1	1	1	1	3
MtrunA17Chr8g0353101	MtrunA17Chr8g0353101	1	1	1	1	1	1	1	1
MtrunA17Chr4g0048641	MtrunA17Chr4g0048641	1	1	1	1	1	1	1	1
MtrunA17Chr5g0409241	MtrunA17Chr5g0409241	2	2	2	2	2	2	2	1
MtrunA17Chr6g0477881	MtrunA17Chr6g0477881	1	1	1	1	1	1	1	1
MtrunA17Chr4g0044541	MtrunA17Chr4g0044541	7	7	7	7	7	7	7	7
MtrunA17Chr3g0139171	MtrunA17Chr3g0139171	4	4	4	4	4	3	3	3
MtrunA17Chr4g0035071	MtrunA17Chr4g0035071	4	4	4	4	4	5	5	5
MtrunA17Chr8g0369081	MtrunA17Chr8g0369081	4	4	4	4	4	4	4	4
MtrunA17Chr2g0316341	MtrunA17Chr2g0316341	1	1	3	3	3	1	1	1
MtrunA17Chr8g0356551	MtrunA17Chr8g0356551	2	2	2	2	2	2	1	1
MtrunA17Chr1g0201081	MtrunA17Chr1g0201081	6	6	6	6	6	6	6	6
MtrunA17Chr2g0313921	MtrunA17Chr2g0313921	1	1	1	2	1	1	1	1
MtrunA17Chr4g0027721	MtrunA17Chr4g0027721	5	5	5	5	5	5	5	5
MtrunA17Chr3g0080431	MtrunA17Chr3g0080431	3	3	3	3	3	3	3	3
MtrunA17Chr8g0361671	MtrunA17Chr8g0361671	4	4	4	4	4	4	4	4
MtrunA17Chr3g0117301	MtrunA17Chr3g0117301	1	1	1	1	1	1	1	1
MtrunA17Chr7g0241121	MtrunA17Chr7g0241121	1	1	1	1	1	1	1	1
MtrunA17Chr2g0292121	MtrunA17Chr2g0292121	3	3	3	3	3	3	3	3
MtrunA17Chr4g0059891	MtrunA17Chr4g0059891	1	2	2	2	2	2	2	3
MtrunA17Chr5g0444381	MtrunA17Chr5g0444381	4	4	4	4	4	4	4	4
MtrunA17Chr7g0246581	MtrunA17Chr7g0246581	3	3	3	3	3	3	3	3
MtrunA17Chr6g0477771	MtrunA17Chr6g0477771	5	5	5	5	5	5	5	5
MtrunA17Chr4g0044091	MtrunA17Chr4g0044091	4	4	4	4	4	4	4	4
MtrunA17Chr7g0247981	MtrunA17Chr7g0247981	1	1	1	1	1	1	2	2
MtrunA17Chr6g0455781	MtrunA17Chr6g0455781	1	1	1	1	1	1	1	2
MtrunA17Chr4g0055791	MtrunA17Chr4g0055791	7	7	7	7	7	7	7	7
MtrunA17Chr3g0084971	MtrunA17Chr3g0084971	2	2	2	2	2	2	2	2
MtrunA17Chr4g0013211	MtrunA17Chr4g0013211	1	1	1	1	1	1	1	1
MtrunA17Chr5g0408191	MtrunA17Chr5g0408191	3	3	3	3	3	3	3	3
MtrunA17Chr8g0350481	MtrunA17Chr8g0350481	1	1	1	1	1	1	1	1
MtrunA17Chr1g0154651	MtrunA17Chr1g0154651	2	2	2	2	2	1	2	2
MtrunA17Chr8g0392611	MtrunA17Chr8g0392611	3	1	1	2	3	3	3	3
MtrunA17Chr4g0049111	MtrunA17Chr4g0049111	4	4	4	4	4	4	4	4
MtrunA17Chr1g0204611	MtrunA17Chr1g0204611	7	7	7	7	7	7	7	7
MtrunA17Chr3g0119871	MtrunA17Chr3g0119871	4	4	4	4	4	4	4	4
MtrunA17Chr0c32g0494181	MtrunA17Chr0c32g0494181	1	1	1	2	2	2	2	2
MtrunA17Chr6g0478341	MtrunA17Chr6g0478341	5	5	5	5	5	6	6	6
MtrunA17Chr7g0246631	MtrunA17Chr7g0246631	5	5	5	5	5	5	5	5
MtrunA17Chr3g0127441	MtrunA17Chr3g0127441	5	5	5	5	5	5	5	5
MtrunA17Chr8g0367731	MtrunA17Chr8g0367731	5	5	5	5	5	4	4	4
MtrunA17Chr4g0033661	MtrunA17Chr4g0033661	5	5	5	5	5	5	5	5
MtrunA17Chr5g0422641	MtrunA17Chr5g0422641	5	5	5	5	5	5	5	5
MtrunA17Chr2g0321231	MtrunA17Chr2g0321231	2	2	2	2	2	2	2	2
MtrunA17Chr2g0293831	MtrunA17Chr2g0293831	5	5	5	5	5	5	5	5
MtrunA17Chr1g0192921	MtrunA17Chr1g0192921	7	7	7	7	7	7	7	7
MtrunA17Chr7g0245581	MtrunA17Chr7g0245581	1	1	1	1	1	1	1	1
MtrunA17Chr1g0208101	MtrunA17Chr1g0208101	6	6	6	6	6	6	6	6
MtrunA17Chr2g0316831	MtrunA17Chr2g0316831	2	2	2	2	2	2	2	2
MtrunA17Chr7g0251531	MtrunA17Chr7g0251531	5	5	5	5	5	5	5	5
MtrunA17Chr1g0153021	MtrunA17Chr1g0153021	1	1	1	1	1	1	1	1
MtrunA17Chr3g0121131	MtrunA17Chr3g0121131	4	4	4	4	4	4	4	4
MtrunA17Chr7g0264931	MtrunA17Chr7g0264931	5	5	5	5	5	4	4	4
MtrunA17Chr4g0069481	MtrunA17Chr4g0069481	6	6	6	6	6	5	5	5
MtrunA17Chr6g0462611	MtrunA17Chr6g0462611	1	1	1	2	1	1	1	1
MtrunA17Chr5g0428921	NCR144	1	1	1	1	1	1	1	1
MtrunA17Chr8g0366461	MtrunA17Chr8g0366461	2	2	2	2	2	2	2	2
MtrunA17Chr5g0426941	MtrunA17Chr5g0426941	1	2	2	2	2	2	2	2
MtrunA17Chr1g0180271	MtrunA17Chr1g0180271	1	1	1	1	1	1	1	1
MtrunA17Chr2g0317121	MtrunA17Chr2g0317121	5	5	5	5	5	5	5	5
MtrunA17Chr4g0030831	MtrunA17Chr4g0030831	1	1	1	1	1	1	1	1
MtrunA17Chr2g0312331	MtrunA17Chr2g0312331	7	7	7	7	7	7	7	7
MtrunA17Chr7g0244981	MtrunA17Chr7g0244981	4	4	4	4	4	3	3	3
MtrunA17Chr2g0279471	MtrunA17Chr2g0279471	1	1	1	1	1	1	1	1
MtrunA17Chr1g0213161	MtrunA17Chr1g0213161	2	2	2	2	2	2	2	2
MtrunA17Chr6g0473251	MtrunA17Chr6g0473251	1	2	1	1	1	2	2	1
MtrunA17Chr5g0445261	MtrunA17Chr5g0445261	1	1	1	1	1	1	1	1
MtrunA17Chr2g0321581	MtrunA17Chr2g0321581	2	2	2	1	1	2	1	1
MtrunA17Chr1g0157301	MtrunA17Chr1g0157301	3	3	3	3	3	3	3	3
MtrunA17Chr3g0144001	MtrunA17Chr3g0144001	3	3	3	3	3	3	3	3
MtrunA17Chr1g0146281	MtrunA17Chr1g0146281	5	5	5	5	5	5	5	5
MtrunA17Chr2g0314471	MtrunA17Chr2g0314471	3	3	3	3	3	3	3	3
MtrunA17Chr2g0320181	MtrunA17Chr2g0320181	1	1	1	1	3	3	3	3
MtrunA17Chr4g0071141	MtrunA17Chr4g0071141	1	1	1	1	1	1	1	1
MtrunA17Chr5g0432731	MtrunA17Chr5g0432731	1	1	1	2	2	1	1	1
MtrunA17Chr1g0206611	MtrunA17Chr1g0206611	3	1	1	1	1	1	1	1
MtrunA17Chr6g0449031	MtrunA17Chr6g0449031	6	6	6	6	6	6	6	6
MtrunA17Chr1g0195321	MtrunA17Chr1g0195321	2	2	2	2	2	2	2	2
MtrunA17Chr7g0248981	MtrunA17Chr7g0248981	6	6	6	6	6	6	6	6
MtrunA17Chr8g0376741	MtrunA17Chr8g0376741	4	4	4	4	4	4	4	4
MtrunA17Chr2g0309271	MtrunA17Chr2g0309271	3	3	3	3	3	3	3	3
MtrunA17Chr3g0115271	MtrunA17Chr3g0115271	4	4	4	4	4	4	4	4
MtrunA17Chr1g0202971	MtrunA17Chr1g0202971	4	4	4	4	4	4	4	4
MtrunA17Chr7g0258111	MtrunA17Chr7g0258111	5	5	5	5	5	5	5	5
MtrunA17Chr1g0153681	ORC2	4	4	4	4	4	4	4	4
MtrunA17Chr5g0433061	MtrunA17Chr5g0433061	1	1	1	3	3	3	3	1
MtrunA17Chr4g0045761	MtrunA17Chr4g0045761	5	5	5	5	5	6	6	6
MtrunA17Chr5g0415141	MtrunA17Chr5g0415141	3	3	3	3	3	3	3	3
MtrunA17Chr1g0174831	MtrunA17Chr1g0174831	6	6	6	6	6	6	6	6
MtrunA17Chr4g0041061	MtCP6a	1	1	1	1	1	1	1	1
MtrunA17Chr1g0179801	MtrunA17Chr1g0179801	4	4	4	4	3	3	3	3
MtrunA17Chr6g0479031	MtrunA17Chr6g0479031	5	5	5	5	5	5	5	5
MtrunA17Chr6g0464871	MtrunA17Chr6g0464871	3	3	3	3	3	4	4	4
MtrunA17Chr3g0111971	MtrunA17Chr3g0111971	5	5	5	5	5	5	5	5
MtrunA17Chr1g0152371	MtrunA17Chr1g0152371	5	5	5	5	5	5	5	5
MtrunA17Chr1g0170231	MtrunA17Chr1g0170231	5	5	5	5	5	5	5	5
MtrunA17Chr7g0267771	MtrunA17Chr7g0267771	2	2	1	1	1	1	1	2
MtrunA17Chr1g0152081	MtrunA17Chr1g0152081	3	1	1	1	3	3	3	3
MtrunA17Chr7g0266521	MtrunA17Chr7g0266521	7	7	7	7	7	7	7	7
MtrunA17Chr2g0284721	MtrunA17Chr2g0284721	3	3	3	3	3	3	3	3
MtrunA17Chr1g0181631	MtrunA17Chr1g0181631	2	2	2	2	2	2	2	2
MtrunA17Chr1g0185991	MtrunA17Chr1g0185991	4	4	4	4	4	4	4	4
MtrunA17Chr6g0463471	MtrunA17Chr6g0463471	3	3	3	3	3	3	3	3
MtrunA17Chr4g0074461	MtrunA17Chr4g0074461	5	5	5	5	5	5	5	5
MtrunA17Chr1g0153971	MtrunA17Chr1g0153971	4	4	4	4	4	4	4	4
MtrunA17Chr6g0475591	MtrunA17Chr6g0475591	1	1	1	1	1	1	1	1
MtrunA17Chr4g0000281	MtrunA17Chr4g0000281	3	3	3	3	3	3	3	3
MtrunA17Chr2g0295201	MtrunA17Chr2g0295201	4	4	4	4	4	4	4	4
MtrunA17Chr6g0457521	MtrunA17Chr6g0457521	1	1	1	1	1	1	2	1
MtrunA17Chr4g0003391	MtrunA17Chr4g0003391	3	3	3	3	3	2	2	2
MtrunA17Chr7g0250721	MtrunA17Chr7g0250721	3	3	3	3	3	3	3	3
MtrunA17Chr6g0472611	MtrunA17Chr6g0472611	2	2	2	2	2	2	2	2
MtrunA17Chr7g0255531	CYP98A2	7	7	7	7	7	7	7	7
MtrunA17Chr1g0181281	MtrunA17Chr1g0181281	7	7	7	7	7	7	7	7
MtrunA17Chr4g0007481	MtrunA17Chr4g0007481	1	1	1	1	1	1	1	1
MtrunA17Chr5g0444601	MtrunA17Chr5g0444601	5	5	5	5	5	5	5	1
MtrunA17Chr4g0047721	MtrunA17Chr4g0047721	2	2	2	2	2	2	2	2
MtrunA17Chr6g0452171	MtrunA17Chr6g0452171	6	6	6	6	6	6	6	6
MtrunA17Chr3g0145751	MtrunA17Chr3g0145751	7	7	7	7	7	7	7	7
MtrunA17Chr7g0220911	MtrunA17Chr7g0220911	7	7	7	7	5	5	5	5
MtrunA17Chr8g0335131	MtrunA17Chr8g0335131	4	4	4	4	4	4	4	4
MtrunA17Chr7g0257971	MtrunA17Chr7g0257971	1	2	1	1	1	1	1	1
MtrunA17Chr4g0001881	MtrunA17Chr4g0001881	4	4	4	4	4	4	4	4
MtrunA17Chr6g0464291	MtrunA17Chr6g0464291	1	1	1	1	1	1	1	1
MtrunA17Chr5g0402621	MtrunA17Chr5g0402621	4	4	4	4	4	4	4	4
MtrunA17Chr6g0456691	MtrunA17Chr6g0456691	5	5	5	5	6	6	6	6
MtrunA17Chr4g0061931	MtrunA17Chr4g0061931	2	2	2	2	2	2	3	3
MtrunA17Chr7g0259641	MtrunA17Chr7g0259641	5	5	5	5	5	5	5	5
MtrunA17Chr6g0475041	MtrunA17Chr6g0475041	1	1	1	1	1	1	1	1
MtrunA17Chr1g0193641	MtrunA17Chr1g0193641	5	5	5	5	5	4	4	4
MtrunA17Chr7g0233051	MtrunA17Chr7g0233051	4	4	4	4	4	4	4	4
MtrunA17Chr4g0003021	MtrunA17Chr4g0003021	1	1	1	1	1	1	1	1
MtrunA17Chr5g0423891	MtrunA17Chr5g0423891	3	3	3	3	3	3	3	3
MtrunA17Chr2g0299051	MtrunA17Chr2g0299051	2	2	2	1	1	1	2	1
MtrunA17Chr1g0155681	MtrunA17Chr1g0155681	6	6	6	6	6	6	6	6
MtrunA17Chr7g0241911	MtrunA17Chr7g0241911	5	5	5	5	5	5	5	5
MtrunA17Chr4g0039501	MtrunA17Chr4g0039501	5	5	5	5	5	5	5	5
MtrunA17Chr2g0310201	MtrunA17Chr2g0310201	2	2	2	2	2	2	2	2
MtrunA17Chr6g0479691	MtrunA17Chr6g0479691	3	3	3	3	3	3	3	3
MtrunA17Chr7g0225981	MtrunA17Chr7g0225981	4	4	4	4	4	4	4	4
MtrunA17Chr1g0149951	MtrunA17Chr1g0149951	3	3	3	3	3	3	3	3
MtrunA17Chr1g0186361	MtrunA17Chr1g0186361	5	5	5	5	6	6	6	6
MtrunA17Chr5g0430001	AOX3	5	5	5	5	5	5	5	5
MtrunA17Chr3g0141721	MtrunA17Chr3g0141721	7	7	7	7	7	7	7	7
MtrunA17Chr4g0047181	MtrunA17Chr4g0047181	1	1	1	1	1	1	1	1
MtrunA17Chr4g0054161	MtrunA17Chr4g0054161	7	7	7	7	7	7	7	7
MtrunA17Chr6g0486721	MtrunA17Chr6g0486721	5	5	4	4	4	4	4	4
MtrunA17Chr6g0483531	MtrunA17Chr6g0483531	1	1	1	1	1	1	1	1
MtrunA17Chr4g0068551	MtrunA17Chr4g0068551	3	3	3	3	3	3	3	3
MtrunA17Chr1g0148391	MtrunA17Chr1g0148391	6	6	6	6	6	6	6	6
MtrunA17Chr4g0033761	MtrunA17Chr4g0033761	7	7	7	7	7	7	7	7
MtrunA17Chr4g0039271	MtrunA17Chr4g0039271	5	5	5	5	5	5	5	5
MtrunA17Chr5g0404741	MtrunA17Chr5g0404741	4	4	4	4	4	4	4	4
MtrunA17Chr6g0448941	MtrunA17Chr6g0448941	5	5	5	5	5	5	5	5
MtrunA17Chr0c20g0493821	MtrunA17Chr0c20g0493821	1	1	2	2	1	1	1	1
MtrunA17Chr8g0365341	MtrunA17Chr8g0365341	5	5	5	5	5	5	5	5
MtrunA17Chr1g0155531	MtrunA17Chr1g0155531	6	6	6	6	6	6	6	6
MtrunA17Chr1g0171921	MtrunA17Chr1g0171921	1	1	1	1	1	1	1	1
MtrunA17Chr7g0266421	MtrunA17Chr7g0266421	3	3	3	3	3	3	3	3
MtrunA17Chr4g0052211	MtrunA17Chr4g0052211	7	7	7	7	7	7	7	7
MtrunA17Chr2g0281771	MtrunA17Chr2g0281771	1	1	1	1	2	2	2	2
MtrunA17Chr8g0360921	MtrunA17Chr8g0360921	1	1	1	1	2	2	2	2
MtrunA17Chr6g0461511	MtrunA17Chr6g0461511	6	6	6	6	6	6	6	6
MtrunA17Chr3g0100891	MtrunA17Chr3g0100891	4	4	4	4	4	3	3	3
MtrunA17Chr5g0440631	MtrunA17Chr5g0440631	7	7	7	7	7	7	7	7
MtrunA17Chr1g0172741	MtrunA17Chr1g0172741	1	2	2	2	2	2	2	2
MtrunA17Chr7g0224161	MtrunA17Chr7g0224161	1	1	2	2	1	1	2	2
MtrunA17Chr7g0257391	MtrunA17Chr7g0257391	2	1	1	2	2	2	2	2
MtrunA17Chr1g0177511	MtrunA17Chr1g0177511	1	1	1	1	1	1	1	1
MtrunA17Chr2g0283731	MtrunA17Chr2g0283731	3	3	3	3	3	4	4	4
MtrunA17Chr8g0383661	MtrunA17Chr8g0383661	6	6	6	6	6	6	6	6
MtrunA17Chr5g0448441	CPX	6	6	6	6	6	6	6	6
MtrunA17Chr7g0270471	MtrunA17Chr7g0270471	1	1	1	1	1	1	1	1
MtrunA17Chr7g0256371	MtrunA17Chr7g0256371	4	4	4	4	4	5	5	5
MtrunA17Chr2g0319961	MtrunA17Chr2g0319961	7	7	7	7	7	7	7	7
MtrunA17Chr7g0223751	MtrunA17Chr7g0223751	1	1	1	1	1	1	1	1
MtrunA17Chr5g0409901	MtrunA17Chr5g0409901	1	1	1	1	1	1	1	1
MtrunA17Chr3g0139911	MtrunA17Chr3g0139911	3	3	3	3	3	3	3	3
MtrunA17Chr8g0386951	MtrunA17Chr8g0386951	5	5	5	5	5	5	5	5
MtrunA17Chr7g0265211	MtrunA17Chr7g0265211	5	5	5	5	5	5	5	5
MtrunA17Chr7g0226981	MtrunA17Chr7g0226981	2	2	2	2	2	2	2	2
MtrunA17Chr6g0469061	MtrunA17Chr6g0469061	1	3	1	1	1	2	2	2
MtrunA17Chr5g0404501	MtrunA17Chr5g0404501	1	1	1	2	2	2	2	2
MtrunA17Chr2g0323511	MtrunA17Chr2g0323511	5	5	5	4	4	5	5	5
MtrunA17Chr5g0442771	MtrunA17Chr5g0442771	3	3	3	3	4	4	4	4
MtrunA17Chr7g0228581	MtrunA17Chr7g0228581	1	1	1	1	1	1	1	1
MtrunA17Chr5g0431351	MtrunA17Chr5g0431351	1	2	1	1	1	3	4	1
MtrunA17Chr6g0488611	MtrunA17Chr6g0488611	2	2	2	2	2	2	2	2
MtrunA17Chr4g0017071	petB	3	3	3	3	4	3	4	1
MtrunA17Chr4g0032411	MtrunA17Chr4g0032411	4	4	4	4	4	4	4	4
MtrunA17Chr7g0221661	MtrunA17Chr7g0221661	1	1	1	1	1	1	1	1
MtrunA17Chr7g0224291	NCR158-MtN31	1	1	1	1	1	1	1	1
MtrunA17Chr3g0141851	MtrunA17Chr3g0141851	4	4	4	4	4	4	4	4
MtrunA17Chr5g0448191	MtrunA17Chr5g0448191	7	7	7	7	7	7	7	7
MtrunA17Chr3g0101271	MtrunA17Chr3g0101271	3	3	3	3	2	2	2	2
MtrunA17Chr6g0481971	MtrunA17Chr6g0481971	3	3	3	3	3	3	3	3
MtrunA17Chr8g0374071	MtrunA17Chr8g0374071	6	6	6	6	6	5	5	5
MtrunA17Chr3g0118941	MtrunA17Chr3g0118941	1	1	1	1	1	1	1	1
MtrunA17Chr1g0168611	MtrunA17Chr1g0168611	5	5	5	5	5	5	5	5
MtrunA17Chr4g0036301	MtrunA17Chr4g0036301	5	5	5	5	6	6	6	6
MtrunA17Chr6g0476241	MtrunA17Chr6g0476241	4	4	4	4	4	4	4	4
MtrunA17Chr1g0171211	MtrunA17Chr1g0171211	5	5	5	5	5	5	5	5
MtrunA17Chr8g0365831	MtrunA17Chr8g0365831	3	3	3	3	3	3	3	3
MtrunA17Chr7g0253621	MtrunA17Chr7g0253621	6	6	6	6	6	6	6	6
MtrunA17Chr8g0382131	MtrunA17Chr8g0382131	2	2	2	2	2	2	2	2
MtrunA17Chr3g0139831	MtrunA17Chr3g0139831	7	7	7	7	7	7	7	7
MtrunA17Chr6g0480371	MtrunA17Chr6g0480371	2	2	2	2	2	2	2	2
MtrunA17Chr4g0076281	MtrunA17Chr4g0076281	6	6	6	6	6	6	6	6
MtrunA17Chr4g0062561	MtrunA17Chr4g0062561	5	5	5	5	5	5	5	5
MtrunA17Chr4g0031821	MtrunA17Chr4g0031821	7	7	7	7	7	7	7	7
MtrunA17Chr7g0222401	MtrunA17Chr7g0222401	6	6	6	6	6	6	6	6
MtrunA17Chr8g0361331	MtrunA17Chr8g0361331	5	5	5	5	5	5	5	4
MtrunA17Chr2g0329771	MtrunA17Chr2g0329771	3	3	3	3	3	3	3	3
MtrunA17Chr3g0128211	MtrunA17Chr3g0128211	2	2	2	2	2	2	2	2
MtrunA17Chr6g0466561	MtrunA17Chr6g0466561	1	2	2	2	2	2	1	1
MtrunA17Chr7g0255881	MtrunA17Chr7g0255881	4	4	4	4	4	4	4	4
MtrunA17Chr5g0398101	MtrunA17Chr5g0398101	6	6	6	6	6	6	6	6
MtrunA17Chr1g0179021	MtrunA17Chr1g0179021	7	7	7	7	7	7	7	7
MtrunA17Chr6g0454991	MtrunA17Chr6g0454991	1	1	1	1	1	1	1	2
MtrunA17Chr7g0219051	MtrunA17Chr7g0219051	5	5	5	5	5	5	5	5
MtrunA17Chr7g0220131	MtrunA17Chr7g0220131	5	5	5	5	5	5	5	5
MtrunA17Chr3g0091981	MtrunA17Chr3g0091981	5	5	5	5	5	5	5	5
MtrunA17Chr1g0187901	MtrunA17Chr1g0187901	5	5	5	5	5	5	5	5
MtrunA17Chr3g0132821	HYL1	6	6	6	6	6	6	6	6
MtrunA17Chr8g0390341	MtrunA17Chr8g0390341	5	5	5	5	5	5	5	5
MtrunA17Chr8g0367471	MtrunA17Chr8g0367471	1	1	1	1	1	1	2	1
MtrunA17Chr1g0188731	MtrunA17Chr1g0188731	3	3	3	3	3	2	2	2
MtrunA17Chr4g0076751	MtrunA17Chr4g0076751	3	3	3	3	3	3	4	4
MtrunA17Chr2g0328421	MtrunA17Chr2g0328421	2	2	2	2	2	2	2	2
MtrunA17Chr3g0129161	MtrunA17Chr3g0129161	5	5	5	5	5	4	4	4
MtrunA17Chr5g0403991	MtrunA17Chr5g0403991	2	2	2	2	2	2	2	2
MtrunA17Chr3g0127351	MtrunA17Chr3g0127351	5	5	5	5	5	6	6	6
MtrunA17Chr4g0023411	MtrunA17Chr4g0023411	5	5	5	5	5	4	4	4
MtrunA17Chr2g0306911	MtrunA17Chr2g0306911	1	1	1	1	1	1	1	1
[truncated: 35,364 more rows]

## Sheet: Table S2 
Module	Motif	CommonRegulatorName	Control	15min	30min	1hr	2hr	4hr	8hr	24hr
Module1	AMCYCRE	AMCYCRE	0.000151999	9.74396e-05	0.000202035	-0.000224414	0.000225409	-0.000231368	-0.000563986	0.000130157
Module1	ATAC	ATAC	-0.00512681	-0.00384668	-0.000252998	-0.00517398	-0.00542371	-0.00267778	-0.00142777	-0.00228607
Module1	CCAATBOX	CCAATBOX	-0.000369602	-0.000520177	-0.00111167	0	0	-0.000233446	-0.000272636	-0.000567981
Module1	CYCRE	CYCRE	-0.000326577	-0.000328469	-0.000306128	0.000670907	-0.000133381	5.45966e-05	-0.00031103	-0.00036104
Module1	M0004_1.02	MtABI4	0.000437315	-0.000395184	-0.000484974	-0.00144448	-0.00134281	-0.000134559	-0.00051365	1.33637e-05
Module1	M0004_1.02	MtEDN1	0.000437315	-0.000395184	-0.000484974	-0.00144448	-0.00134281	-0.000134559	-0.00051365	1.33637e-05
Module1	M0004_1.02	MtEDN2	0.000437315	-0.000395184	-0.000484974	-0.00144448	-0.00134281	-0.000134559	-0.00051365	1.33637e-05
Module1	M0004_1.02	MtEDN3	0.000437315	-0.000395184	-0.000484974	-0.00144448	-0.00134281	-0.000134559	-0.00051365	1.33637e-05
Module1	M0004_1.02	MtERF1	0.000437315	-0.000395184	-0.000484974	-0.00144448	-0.00134281	-0.000134559	-0.00051365	1.33637e-05
Module1	M0005_1.02	MtABI4	-0.000785013	-7.11288e-05	0.000449234	-0.000689642	-0.000890249	-0.000155616	-0.00100631	-0.000729171
Module1	M0005_1.02	MtEDN1	-0.000785013	-7.11288e-05	0.000449234	-0.000689642	-0.000890249	-0.000155616	-0.00100631	-0.000729171
Module1	M0005_1.02	MtEDN2	-0.000785013	-7.11288e-05	0.000449234	-0.000689642	-0.000890249	-0.000155616	-0.00100631	-0.000729171
Module1	M0005_1.02	MtEDN3	-0.000785013	-7.11288e-05	0.000449234	-0.000689642	-0.000890249	-0.000155616	-0.00100631	-0.000729171
Module1	M0005_1.02	MtERF1	-0.000785013	-7.11288e-05	0.000449234	-0.000689642	-0.000890249	-0.000155616	-0.00100631	-0.000729171
Module1	M0006_1.02	MtEFD2	0	0	0	0	0	0	0	-0.000286209
Module1	M0007_1.02	MtABI4	-0.000165373	-0.000628699	-8.4489e-05	3.15458e-05	-0.00074166	-0.000576815	-0.000391412	-0.00053842
Module1	M0007_1.02	MtEDN3	-0.000165373	-0.000628699	-8.4489e-05	3.15458e-05	-0.00074166	-0.000576815	-0.000391412	-0.00053842
Module1	M0009_1.02	MtABI4	-0.00106918	-0.000462709	-0.000548667	-0.000965677	-0.000522376	0.000229573	0.000201215	-0.000181654
Module1	M0009_1.02	MtEDN1	-0.00106918	-0.000462709	-0.000548667	-0.000965677	-0.000522376	0.000229573	0.000201215	-0.000181654
Module1	M0009_1.02	MtEDN2	-0.00106918	-0.000462709	-0.000548667	-0.000965677	-0.000522376	0.000229573	0.000201215	-0.000181654
Module1	M0009_1.02	MtEDN3	-0.00106918	-0.000462709	-0.000548667	-0.000965677	-0.000522376	0.000229573	0.000201215	-0.000181654
Module1	M0009_1.02	MtERF1	-0.00106918	-0.000462709	-0.000548667	-0.000965677	-0.000522376	0.000229573	0.000201215	-0.000181654
Module1	M0010_1.02	MtABI4	0.000136213	-0.000173283	0.000384562	0.000671328	0.000228016	-0.000182021	-0.000383228	-0.000570443
Module1	M0010_1.02	MtEDN1	0.000136213	-0.000173283	0.000384562	0.000671328	0.000228016	-0.000182021	-0.000383228	-0.000570443
Module1	M0010_1.02	MtEDN2	0.000136213	-0.000173283	0.000384562	0.000671328	0.000228016	-0.000182021	-0.000383228	-0.000570443
Module1	M0010_1.02	MtEDN3	0.000136213	-0.000173283	0.000384562	0.000671328	0.000228016	-0.000182021	-0.000383228	-0.000570443
Module1	M0010_1.02	MtERF1	0.000136213	-0.000173283	0.000384562	0.000671328	0.000228016	-0.000182021	-0.000383228	-0.000570443
Module1	M0011_1.02	MtEDN1	-0.00105973	3.83471e-05	-0.000172759	0	0	0	0	0
Module1	M0011_1.02	MtEDN2	-0.00105973	3.83471e-05	-0.000172759	0	0	0	0	0
Module1	M0011_1.02	MtEDN3	-0.00105973	3.83471e-05	-0.000172759	0	0	0	0	0
Module1	M0011_1.02	MtERF1	-0.00105973	3.83471e-05	-0.000172759	0	0	0	0	0
Module1	M0012_1.02	MtABI4	0.000447661	0.000561815	-0.000246347	-0.000614118	-6.42896e-05	-0.000453534	-0.00142872	-0.000594087
Module1	M0012_1.02	MtEDN1	0.000447661	0.000561815	-0.000246347	-0.000614118	-6.42896e-05	-0.000453534	-0.00142872	-0.000594087
Module1	M0012_1.02	MtEDN2	0.000447661	0.000561815	-0.000246347	-0.000614118	-6.42896e-05	-0.000453534	-0.00142872	-0.000594087
Module1	M0012_1.02	MtEDN3	0.000447661	0.000561815	-0.000246347	-0.000614118	-6.42896e-05	-0.000453534	-0.00142872	-0.000594087
Module1	M0012_1.02	MtERF1	0.000447661	0.000561815	-0.000246347	-0.000614118	-6.42896e-05	-0.000453534	-0.00142872	-0.000594087
Module1	M0014_1.02	MtRRA6	-0.000786901	-1.07936e-05	0.0001436	0.000138642	1.25193e-05	0.000223723	0.000264454	-0.000202772
Module1	M0015_1.02	MtABI4	-0.00023004	0.000136385	0.000215579	-0.00102384	-0.000355249	-0.000312022	0.000175143	8.11973e-06
Module1	M0015_1.02	MtEFD	-0.00023004	0.000136385	0.000215579	-0.00102384	-0.000355249	-0.000312022	0.000175143	8.11973e-06
Module1	M0015_1.02	MtEFD2	-0.00023004	0.000136385	0.000215579	-0.00102384	-0.000355249	-0.000312022	0.000175143	8.11973e-06
Module1	M0016_1.02	MtABI4	0.000400057	-0.000454929	0.000308475	-0.00104774	7.10445e-06	-8.26564e-05	-0.000334834	-0.000120547
Module1	M0016_1.02	MtEDN1	0.000400057	-0.000454929	0.000308475	-0.00104774	7.10445e-06	-8.26564e-05	-0.000334834	-0.000120547
Module1	M0016_1.02	MtEDN2	0.000400057	-0.000454929	0.000308475	-0.00104774	7.10445e-06	-8.26564e-05	-0.000334834	-0.000120547
Module1	M0016_1.02	MtEDN3	0.000400057	-0.000454929	0.000308475	-0.00104774	7.10445e-06	-8.26564e-05	-0.000334834	-0.000120547
Module1	M0017_1.02	MtABI4	-0.000570882	-0.000357127	-0.000433189	-0.000741639	-0.000967851	-0.00122894	-0.000538372	0.000878456
Module1	M0017_1.02	MtEDN1	-0.000570882	-0.000357127	-0.000433189	-0.000741639	-0.000967851	-0.00122894	-0.000538372	0.000878456
Module1	M0017_1.02	MtEDN2	-0.000570882	-0.000357127	-0.000433189	-0.000741639	-0.000967851	-0.00122894	-0.000538372	0.000878456
Module1	M0017_1.02	MtEDN3	-0.000570882	-0.000357127	-0.000433189	-0.000741639	-0.000967851	-0.00122894	-0.000538372	0.000878456
Module1	M0017_1.02	MtERF1	-0.000570882	-0.000357127	-0.000433189	-0.000741639	-0.000967851	-0.00122894	-0.000538372	0.000878456
Module1	M0018_1.02	MtABI4	0.000634172	-0.000281892	0.00107429	6.48789e-05	0.000202919	0.000382864	-0.00043085	0.000647273
Module1	M0018_1.02	MtEDN1	0.000634172	-0.000281892	0.00107429	6.48789e-05	0.000202919	0.000382864	-0.00043085	0.000647273
Module1	M0018_1.02	MtEDN2	0.000634172	-0.000281892	0.00107429	6.48789e-05	0.000202919	0.000382864	-0.00043085	0.000647273
Module1	M0018_1.02	MtEDN3	0.000634172	-0.000281892	0.00107429	6.48789e-05	0.000202919	0.000382864	-0.00043085	0.000647273
Module1	M0018_1.02	MtERF1	0.000634172	-0.000281892	0.00107429	6.48789e-05	0.000202919	0.000382864	-0.00043085	0.000647273
Module1	M0019_1.02	M0019_1.02	9.4394e-05	-0.000548157	-0.000164622	3.95459e-05	-0.00025064	-0.000507151	-0.000636086	4.1751e-05
Module1	M0020_1.02	MtABI4	0.000330321	-0.000386545	2.63249e-06	0.000341872	-0.000647325	-0.000319755	0.000780863	-0.0010862
Module1	M0020_1.02	MtEDN1	0.000330321	-0.000386545	2.63249e-06	0.000341872	-0.000647325	-0.000319755	0.000780863	-0.0010862
Module1	M0020_1.02	MtEDN2	0.000330321	-0.000386545	2.63249e-06	0.000341872	-0.000647325	-0.000319755	0.000780863	-0.0010862
Module1	M0020_1.02	MtEDN3	0.000330321	-0.000386545	2.63249e-06	0.000341872	-0.000647325	-0.000319755	0.000780863	-0.0010862
Module1	M0020_1.02	MtERF1	0.000330321	-0.000386545	2.63249e-06	0.000341872	-0.000647325	-0.000319755	0.000780863	-0.0010862
Module1	M0022_1.02	MtABI4	0.000793628	8.75963e-05	0.000401302	0.0011312	0.000421792	0.000160077	-0.0005694	-0.000147132
Module1	M0022_1.02	MtEDN1	0.000793628	8.75963e-05	0.000401302	0.0011312	0.000421792	0.000160077	-0.0005694	-0.000147132
Module1	M0022_1.02	MtEDN2	0.000793628	8.75963e-05	0.000401302	0.0011312	0.000421792	0.000160077	-0.0005694	-0.000147132
Module1	M0022_1.02	MtEDN3	0.000793628	8.75963e-05	0.000401302	0.0011312	0.000421792	0.000160077	-0.0005694	-0.000147132
Module1	M0022_1.02	MtERF1	0.000793628	8.75963e-05	0.000401302	0.0011312	0.000421792	0.000160077	-0.0005694	-0.000147132
Module1	M0023_1.02	MtEDN1	-0.000147353	-0.000405705	0.00021754	0.000480208	0.000894355	0.000466406	0.00171225	0.00080624
Module1	M0023_1.02	MtEDN2	-0.000147353	-0.000405705	0.00021754	0.000480208	0.000894355	0.000466406	0.00171225	0.00080624
Module1	M0023_1.02	MtEDN3	-0.000147353	-0.000405705	0.00021754	0.000480208	0.000894355	0.000466406	0.00171225	0.00080624
Module1	M0024_1.02	MtABI4	0.000498601	0.00113825	-0.000580306	0.000782812	-0.000424085	-0.000200568	-0.000212806	-0.000518253
Module1	M0024_1.02	MtEDN1	0.000498601	0.00113825	-0.000580306	0.000782812	-0.000424085	-0.000200568	-0.000212806	-0.000518253
Module1	M0024_1.02	MtEDN2	0.000498601	0.00113825	-0.000580306	0.000782812	-0.000424085	-0.000200568	-0.000212806	-0.000518253
Module1	M0024_1.02	MtEDN3	0.000498601	0.00113825	-0.000580306	0.000782812	-0.000424085	-0.000200568	-0.000212806	-0.000518253
Module1	M0024_1.02	MtERF1	0.000498601	0.00113825	-0.000580306	0.000782812	-0.000424085	-0.000200568	-0.000212806	-0.000518253
Module1	M0025_1.02	MtABI4	0.000361406	-0.00026862	0.000975832	-0.000205482	0.000461625	0.000651832	0.000619806	-0.000150496
Module1	M0025_1.02	MtEDN1	0.000361406	-0.00026862	0.000975832	-0.000205482	0.000461625	0.000651832	0.000619806	-0.000150496
Module1	M0025_1.02	MtEDN2	0.000361406	-0.00026862	0.000975832	-0.000205482	0.000461625	0.000651832	0.000619806	-0.000150496
Module1	M0025_1.02	MtEDN3	0.000361406	-0.00026862	0.000975832	-0.000205482	0.000461625	0.000651832	0.000619806	-0.000150496
Module1	M0025_1.02	MtERF1	0.000361406	-0.00026862	0.000975832	-0.000205482	0.000461625	0.000651832	0.000619806	-0.000150496
Module1	M0026_1.02	MtCBF3b	0.000514176	0.000482841	0.000338402	0.000814184	0.00145633	0.000986594	0.000238065	-0.000120151
Module1	M0026_1.02	MtCBF4	0.000514176	0.000482841	0.000338402	0.000814184	0.00145633	0.000986594	0.000238065	-0.000120151
Module1	M0027_1.02	MtABI4	0.00138729	0.00173719	0.000349409	0.000620258	0.00118308	0.00158005	0.00106661	0.00185093
Module1	M0027_1.02	MtEDN1	0.00138729	0.00173719	0.000349409	0.000620258	0.00118308	0.00158005	0.00106661	0.00185093
Module1	M0027_1.02	MtEDN2	0.00138729	0.00173719	0.000349409	0.000620258	0.00118308	0.00158005	0.00106661	0.00185093
Module1	M0027_1.02	MtEDN3	0.00138729	0.00173719	0.000349409	0.000620258	0.00118308	0.00158005	0.00106661	0.00185093
Module1	M0027_1.02	MtERF1	0.00138729	0.00173719	0.000349409	0.000620258	0.00118308	0.00158005	0.00106661	0.00185093
Module1	M0028_1.02	MtABI4	-0.000143751	-0.0013904	-0.000579544	-0.00106921	-0.00020604	0.000503815	-0.000450562	0.000273983
Module1	M0028_1.02	MtEDN1	-0.000143751	-0.0013904	-0.000579544	-0.00106921	-0.00020604	0.000503815	-0.000450562	0.000273983
Module1	M0028_1.02	MtEDN2	-0.000143751	-0.0013904	-0.000579544	-0.00106921	-0.00020604	0.000503815	-0.000450562	0.000273983
Module1	M0028_1.02	MtEDN3	-0.000143751	-0.0013904	-0.000579544	-0.00106921	-0.00020604	0.000503815	-0.000450562	0.000273983
Module1	M0028_1.02	MtERF1	-0.000143751	-0.0013904	-0.000579544	-0.00106921	-0.00020604	0.000503815	-0.000450562	0.000273983
Module1	M0029_1.02	MtABI4	-0.00116551	0.0004897	-0.001331	-0.00062118	0.000395194	-0.000617128	0.000380632	-0.000250565
Module1	M0029_1.02	MtEDN3	-0.00116551	0.0004897	-0.001331	-0.00062118	0.000395194	-0.000617128	0.000380632	-0.000250565
Module1	M0030_1.02	MtCBF3b	0.000120523	0.00105944	-0.000247473	0.000133722	0.000479773	3.74447e-05	-2.61822e-05	0.000123206
Module1	M0030_1.02	MtCBF4	0.000120523	0.00105944	-0.000247473	0.000133722	0.000479773	3.74447e-05	-2.61822e-05	0.000123206
Module1	M0031_1.02	MtCBF3b	-0.000162338	9.73993e-05	-0.00027008	-0.000660747	-0.000895509	-0.00180185	-0.000777606	0.000831697
Module1	M0031_1.02	MtCBF4	-0.000162338	9.73993e-05	-0.00027008	-0.000660747	-0.000895509	-0.00180185	-0.000777606	0.000831697
Module1	M0032_1.02	MtCBF3b	0.000171817	-0.00029319	0.000704617	7.20757e-05	0.00123704	0.000959054	-0.000142258	-0.0011313
Module1	M0032_1.02	MtCBF4	0.000171817	-0.00029319	0.000704617	7.20757e-05	0.00123704	0.000959054	-0.000142258	-0.0011313
Module1	M0033_1.02	MtABI4	8.35627e-05	0.000615923	0.00126945	3.35639e-05	0.000119701	0	0	-0.000811093
Module1	M0033_1.02	MtEDN3	8.35627e-05	0.000615923	0.00126945	3.35639e-05	0.000119701	0	0	-0.000811093
Module1	M0034_1.02	MtCBF3b	-0.000701349	-1.9841e-05	0	0	0.000584013	0.00110291	0.00108736	0.000274242
Module1	M0034_1.02	MtCBF4	-0.000701349	-1.9841e-05	0	0	0.000584013	0.00110291	0.00108736	0.000274242
Module1	M0035_1.02	MtABI4	-0.000789438	-0.000667513	0.00058824	0.000720311	0.000467428	-0.00108726	-0.00090175	-0.000634359
Module1	M0035_1.02	MtEDN1	-0.000789438	-0.000667513	0.00058824	0.000720311	0.000467428	-0.00108726	-0.00090175	-0.000634359
Module1	M0035_1.02	MtEDN2	-0.000789438	-0.000667513	0.00058824	0.000720311	0.000467428	-0.00108726	-0.00090175	-0.000634359
Module1	M0035_1.02	MtERF1	-0.000789438	-0.000667513	0.00058824	0.000720311	0.000467428	-0.00108726	-0.00090175	-0.000634359
Module1	M0036_1.02	MtABI4	-0.00124852	0.00131024	-0.000574474	0.00025668	0.000283787	0.00114155	0.000440265	0.000660926
Module1	M0036_1.02	MtEDN1	-0.00124852	0.00131024	-0.000574474	0.00025668	0.000283787	0.00114155	0.000440265	0.000660926
Module1	M0036_1.02	MtEDN2	-0.00124852	0.00131024	-0.000574474	0.00025668	0.000283787	0.00114155	0.000440265	0.000660926
Module1	M0036_1.02	MtEDN3	-0.00124852	0.00131024	-0.000574474	0.00025668	0.000283787	0.00114155	0.000440265	0.000660926
Module1	M0036_1.02	MtERF1	-0.00124852	0.00131024	-0.000574474	0.00025668	0.000283787	0.00114155	0.000440265	0.000660926
Module1	M0037_1.02	MtABI4	-0.000312938	-3.30796e-05	0.000239365	1.97647e-05	0.000714185	-0.000489796	-3.17787e-05	-0.000726387
Module1	M0037_1.02	MtEDN1	-0.000312938	-3.30796e-05	0.000239365	1.97647e-05	0.000714185	-0.000489796	-3.17787e-05	-0.000726387
Module1	M0037_1.02	MtEDN2	-0.000312938	-3.30796e-05	0.000239365	1.97647e-05	0.000714185	-0.000489796	-3.17787e-05	-0.000726387
Module1	M0037_1.02	MtEDN3	-0.000312938	-3.30796e-05	0.000239365	1.97647e-05	0.000714185	-0.000489796	-3.17787e-05	-0.000726387
Module1	M0037_1.02	MtERF1	-0.000312938	-3.30796e-05	0.000239365	1.97647e-05	0.000714185	-0.000489796	-3.17787e-05	-0.000726387
Module1	M0038_1.02	MtABI4	-0.000529787	0.000409798	2.31246e-05	-0.000394557	0.00168641	0.000998585	9.33766e-05	0.00096105
Module1	M0038_1.02	MtEDN1	-0.000529787	0.000409798	2.31246e-05	-0.000394557	0.00168641	0.000998585	9.33766e-05	0.00096105
Module1	M0038_1.02	MtEDN2	-0.000529787	0.000409798	2.31246e-05	-0.000394557	0.00168641	0.000998585	9.33766e-05	0.00096105
Module1	M0038_1.02	MtEDN3	-0.000529787	0.000409798	2.31246e-05	-0.000394557	0.00168641	0.000998585	9.33766e-05	0.00096105
Module1	M0038_1.02	MtERF1	-0.000529787	0.000409798	2.31246e-05	-0.000394557	0.00168641	0.000998585	9.33766e-05	0.00096105
Module1	M0039_1.02	MtABI4	-0.000281339	0.000689094	0.00046369	-3.22e-05	0.000404852	0.000401846	-0.000407504	-0.000359111
Module1	M0039_1.02	MtEDN1	-0.000281339	0.000689094	0.00046369	-3.22e-05	0.000404852	0.000401846	-0.000407504	-0.000359111
Module1	M0039_1.02	MtEDN2	-0.000281339	0.000689094	0.00046369	-3.22e-05	0.000404852	0.000401846	-0.000407504	-0.000359111
Module1	M0039_1.02	MtEDN3	-0.000281339	0.000689094	0.00046369	-3.22e-05	0.000404852	0.000401846	-0.000407504	-0.000359111
Module1	M0039_1.02	MtERF1	-0.000281339	0.000689094	0.00046369	-3.22e-05	0.000404852	0.000401846	-0.000407504	-0.000359111
Module1	M0040_1.02	MtABI4	-0.000415763	-0.00110182	-0.000795283	-0.000450983	-0.000425246	-0.000211376	0.000562373	-0.00106642
Module1	M0040_1.02	MtEDN1	-0.000415763	-0.00110182	-0.000795283	-0.000450983	-0.000425246	-0.000211376	0.000562373	-0.00106642
Module1	M0040_1.02	MtEDN2	-0.000415763	-0.00110182	-0.000795283	-0.000450983	-0.000425246	-0.000211376	0.000562373	-0.00106642
Module1	M0040_1.02	MtEDN3	-0.000415763	-0.00110182	-0.000795283	-0.000450983	-0.000425246	-0.000211376	0.000562373	-0.00106642
Module1	M0040_1.02	MtERF1	-0.000415763	-0.00110182	-0.000795283	-0.000450983	-0.000425246	-0.000211376	0.000562373	-0.00106642
Module1	M0041_1.02	MtABI4	0.00113442	-0.000397416	-0.000192174	0.00115463	-0.000277604	-0.00153906	0.00122801	0.000244697
Module1	M0041_1.02	MtEDN3	0.00113442	-0.000397416	-0.000192174	0.00115463	-0.000277604	-0.00153906	0.00122801	0.000244697
Module1	M0042_1.02	MtCBF3b	-7.71371e-05	-0.000720611	0.000350392	-0.000720145	-0.000879745	-0.000393007	0.000508551	0.0007997
Module1	M0042_1.02	MtCBF4	-7.71371e-05	-0.000720611	0.000350392	-0.000720145	-0.000879745	-0.000393007	0.000508551	0.0007997
Module1	M0043_1.02	MtEDN1	0.000132536	-2.52667e-05	-0.000466401	0.000469018	-0.000248215	-6.02065e-05	-0.000316728	-0.000197332
Module1	M0043_1.02	MtEDN2	0.000132536	-2.52667e-05	-0.000466401	0.000469018	-0.000248215	-6.02065e-05	-0.000316728	-0.000197332
Module1	M0043_1.02	MtEDN3	0.000132536	-2.52667e-05	-0.000466401	0.000469018	-0.000248215	-6.02065e-05	-0.000316728	-0.000197332
Module1	M0044_1.02	MtABI4	0.000475671	-0.000858438	0.000303654	-0.000127414	0.000312195	-0.000178192	-0.000440405	-0.000607275
Module1	M0044_1.02	MtEDN1	0.000475671	-0.000858438	0.000303654	-0.000127414	0.000312195	-0.000178192	-0.000440405	-0.000607275
Module1	M0044_1.02	MtEDN2	0.000475671	-0.000858438	0.000303654	-0.000127414	0.000312195	-0.000178192	-0.000440405	-0.000607275
Module1	M0044_1.02	MtEDN3	0.000475671	-0.000858438	0.000303654	-0.000127414	0.000312195	-0.000178192	-0.000440405	-0.000607275
Module1	M0072_1.02	M0072_1.02	0.000285692	0.000334043	-9.0969e-05	0.000443967	-0.000134936	7.13188e-05	9.08643e-05	-0.000205461
Module1	M0073_1.02	M0073_1.02	0.000664234	0.00175544	-0.000583215	-0.000299805	0.000313877	9.62504e-05	-0.000282304	0.000943022
Module1	M0075_1.02	M0075_1.02	-0.000345539	-0.000734868	-0.000226739	0.00102716	-0.00115865	-0.000871556	-0.000691156	-0.0014109
Module1	M0076_1.02	MtABI4	0.000424828	-0.000421243	-0.00010132	0.000157376	0.000123677	-8.9194e-05	-4.20934e-05	0.000818242
Module1	M0076_1.02	MtEDN1	0.000424828	-0.000421243	-0.00010132	0.000157376	0.000123677	-8.9194e-05	-4.20934e-05	0.000818242
Module1	M0076_1.02	MtEDN2	0.000424828	-0.000421243	-0.00010132	0.000157376	0.000123677	-8.9194e-05	-4.20934e-05	0.000818242
Module1	M0076_1.02	MtEDN3	0.000424828	-0.000421243	-0.00010132	0.000157376	0.000123677	-8.9194e-05	-4.20934e-05	0.000818242
Module1	M0076_1.02	MtERF1	0.000424828	-0.000421243	-0.00010132	0.000157376	0.000123677	-8.9194e-05	-4.20934e-05	0.000818242
Module1	M0078_1.02	MtABI3	0.000231725	0.000334017	0.000512219	-0.000610873	0.000423106	-0.000135053	0.00105825	-0.000485995
Module1	M0081_1.02	M0081_1.02	-0.000160184	-0.000314132	-0.000381467	-0.000438497	-0.00112442	-0.000130348	-0.000168146	-0.000859595
Module1	M0118_1.02	M0118_1.02	0.000384791	0.000928394	0.000206363	-0.00016716	0.000423661	0.000538449	0.000404129	-3.60481e-05
Module1	M0119_1.02	TIFY	0	0.000289299	0.000328225	0.000103509	0.000163181	-0.000175038	-0.000111241	0.000480883
Module1	M0123_1.02	IAA4-5	0.000438028	-0.000214111	2.78777e-05	0.000114523	-0.000271519	0.000338399	0.00041462	-1.09105e-05
Module1	M0123_1.02	SHY2	0.000438028	-0.000214111	2.78777e-05	0.000114523	-0.000271519	0.000338399	0.00041462	-1.09105e-05
Module1	M0126_1.02	IAA4-5	0.000410277	0	0	0	0	0	0	0
Module1	M0126_1.02	SHY2	0.000410277	0	0	0	0	0	0	0
Module1	M0127_1.02	IAA4-5	0.000184744	0.000539988	0.00039848	0.000287334	-0.000187899	0.000756342	-0.000240566	-0.0010825
Module1	M0127_1.02	SHY2	0.000184744	0.000539988	0.00039848	0.000287334	-0.000187899	0.000756342	-0.000240566	-0.0010825
Module1	M0131_1.02	IAA4-5	0.000588349	-0.000708444	-0.000634076	-0.000679329	-0.00042293	-0.000507855	-0.000607211	6.39028e-05
Module1	M0131_1.02	SHY2	0.000588349	-0.000708444	-0.000634076	-0.000679329	-0.00042293	-0.000507855	-0.000607211	6.39028e-05
Module1	M0133_1.02	IAA4-5	7.20387e-05	0.000109414	-0.000131481	6.7483e-05	-0.000583356	-0.000835259	-0.000884181	-0.000293861
Module1	M0133_1.02	SHY2	7.20387e-05	0.000109414	-0.000131481	6.7483e-05	-0.000583356	-0.000835259	-0.000884181	-0.000293861
Module1	M0135_1.02	IAA4-5	-0.000845905	-0.000413185	-0.000425721	-0.000885262	4.20409e-05	-0.000251223	0.000540624	-0.000522533
Module1	M0135_1.02	SHY2	-0.000845905	-0.000413185	-0.000425721	-0.000885262	4.20409e-05	-0.000251223	0.000540624	-0.000522533
Module1	M0145_1.02	IAA4-5	3.83122e-06	-0.000288931	0.00029469	-7.71303e-05	0.000156772	-0.000871558	0.000438961	0.000482681
Module1	M0145_1.02	SHY2	3.83122e-06	-0.000288931	0.00029469	-7.71303e-05	0.000156772	-0.000871558	0.000438961	0.000482681
Module1	M0147_1.02	M0147_1.02	0.000110009	-0.00106107	0.00020321	0.000527236	-0.000505236	-0.00010308	0.000851676	0.000133261
Module1	M0149_1.02	BHLH	0.000864721	0.000717522	0.000764968	0.000332504	0.00160222	0.000657516	0.000685699	-0.00126109
Module1	M0150_1.02	BHLH	0.00044798	-0.000367251	-0.00101506	0.00038407	-0.000201699	0.000218586	0.000260946	-0.000815197
Module1	M0151_1.02	M0151_1.02	0.000803678	0.000278331	0.000338746	0.00102995	0.000684753	0.000979012	0.000121628	-6.15186e-05
Module1	M0152_1.02	BHLH	0.000359116	0.000439904	-0.000104383	0.000233969	-0.000316122	7.63925e-05	0.000392692	-0.000301451
Module1	M0153_1.02	M0153_1.02	-0.0002979	7.59399e-05	0.000163451	0.000624787	0.000324979	-0.00107115	-0.000330167	0.000150724
Module1	M0154_1.02	M0154_1.02	4.65218e-05	-0.000573092	0.000808267	0.000885031	0.00104592	0.000821313	2.741e-05	0.0010111
Module1	M0155_1.02	M0155_1.02	-0.000570816	-0.00097227	-0.000345525	-0.000814699	-0.000135286	0.000269474	0.000170115	0.000308527
Module1	M0156_1.02	M0156_1.02	-0.000173733	-0.000617257	-0.000184691	-0.00177361	-0.000369452	-0.00131801	-0.000390835	0.000518671
Module1	M0157_1.02	M0157_1.02	0.00048749	0.000642162	7.75828e-06	-0.000431727	0.000298698	0.000569162	-0.000670755	0.0006178
Module1	M0159_1.02	M0159_1.02	0.000149258	-0.000193649	0.000152237	-8.98485e-05	-6.26996e-05	-0.000550088	0.000315139	-0.000227436
Module1	M0160_1.02	BHLH	-0.000968426	-0.00049973	0.000814435	-0.000390627	0.0013116	-7.68693e-05	0.000583398	0.000209477
Module1	M0161_1.02	M0161_1.02	0.000205259	-0.000854717	-1.59541e-05	-0.000495968	-0.000423679	0.000154872	-0.000994745	-0.000127949
Module1	M0162_1.02	M0162_1.02	-0.000335628	0.000640344	0.000266278	0.000640949	0.00044777	-5.97064e-05	-0.000310327	0.000388582
Module1	M0163_1.02	M0163_1.02	0.00038065	0.00058712	-0.000289837	0.000126529	-0.000304325	-0.000268401	2.11418e-06	0.000591408
Module1	M0164_1.02	M0164_1.02	0.000394181	-0.000581649	-0.000702938	-0.000564602	-0.000503823	-0.000806892	-0.000342065	3.17714e-05
Module1	M0165_1.02	BHLH	0	0	-0.00239688	-0.000356367	-0.00107044	-0.000362339	4.09798e-05	0.000659642
Module1	M0166_1.02	M0166_1.02	5.1861e-06	1.33745e-05	-5.9617e-05	0.000240591	-1.79203e-05	0.000625941	-5.15026e-05	-0.000153552
Module1	M0167_1.02	M0167_1.02	0.000113543	0.000601374	0.000277011	0.00038209	-0.000113051	0.000224059	0.000345184	-6.21264e-05
Module1	M0229_1.02	M0229_1.02	0.000332838	0.000683261	-0.000104941	0.000374766	0.000505301	0.000158201	-4.12621e-05	0.000106639
Module1	M0250_1.02	M0250_1.02	-0.000325411	0.000132712	-0.000345344	-0.000222259	0.00061781	0.00086743	0.000241212	0.000758298
Module1	M0251_1.02	M0251_1.02	-0.00102966	0.000675008	0.00013284	0.00123008	0.000563254	0.00150356	0.000856385	-0.000642626
Module1	M0252_1.02	M0252_1.02	0.000198477	0.000923873	0.000544195	0.00089376	0.00032674	-0.000723397	0.00152987	-0.000662298
Module1	M0255_1.02	M0255_1.02	-0.00043778	-0.000939711	0.000941642	-0.000860109	-0.000126951	-0.000854568	-0.00131026	0.000465582
Module1	M0256_1.02	MtABI5	-0.000215353	-0.000240838	-0.000303299	-2.77886e-07	-0.000102049	3.7124e-05	0.000652731	0.000504631
Module1	M0256_1.02	MtbZIP-102	-0.000215353	-0.000240838	-0.000303299	-2.77886e-07	-0.000102049	3.7124e-05	0.000652731	0.000504631
Module1	M0257_1.02	MtABI5	0.000245498	-0.000107132	0.000434659	-0.000136424	0.000495767	-0.000195212	-0.00143037	-0.000679543
Module1	M0257_1.02	MtbZIP-102	0.000245498	-0.000107132	0.000434659	-0.000136424	0.000495767	-0.000195212	-0.00143037	-0.000679543
Module1	M0258_1.02	MtABI5	-0.000241189	-0.000185764	-8.64437e-05	-0.000518726	-0.000457249	0.000191581	0.00106376	-0.00111644
Module1	M0258_1.02	MtbZIP-102	-0.000241189	-0.000185764	-8.64437e-05	-0.000518726	-0.000457249	0.000191581	0.00106376	-0.00111644
Module1	M0259_1.02	M0259_1.02	-0.000174087	0.000136974	0.000399844	-0.000738356	0.000137259	0.000838965	-0.000351211	-0.000233645
Module1	M0262_1.02	M0262_1.02	-9.09985e-05	0.000424977	-0.000105144	0.000114239	0.000384645	-0.000244109	0.000665023	-0.000408652
Module1	M0263_1.02	M0263_1.02	0.000605494	0.000394545	0.000416996	0.000154624	0.000218743	-2.49013e-05	0.0003399	-1.71057e-05
Module1	M0264_1.02	M0264_1.02	-0.000262662	-3.15281e-05	-0.000296555	0.000992337	0.000367685	-0.00149177	0.000149904	0.000575254
Module1	M0265_1.02	M0265_1.02	0.000589192	-0.000383482	0.000242358	0.000107167	0.000556947	-0.000685133	-0.000511484	6.36128e-05
Module1	M0266_1.02	M0266_1.02	-4.67691e-05	0.00039913	9.03846e-06	0.000587712	-0.00170183	0.000494007	0.00120695	-0.00104041
Module1	M0267_1.02	MtABI5	0.00015972	0.000180424	-0.000114961	0.000296245	0.000298949	0.000548645	0.000205931	0.000149025
Module1	M0267_1.02	MtbZIP-102	0.00015972	0.000180424	-0.000114961	0.000296245	0.000298949	0.000548645	0.000205931	0.000149025
Module1	M0268_1.02	M0268_1.02	0.000638427	0.00044983	-0.00104582	-0.000805214	0.000905396	0.00125176	-0.000177374	0.000495557
Module1	M0269_1.02	M0269_1.02	-0.000174915	-0.000491386	-0.00011582	0.000387351	0.000917202	-0.000125505	-1.44611e-05	0.000694755
Module1	M0270_1.02	M0270_1.02	-0.000153365	2.7564e-05	0	0	0	0.000639489	0.00107084	-9.24462e-05
Module1	M0271_1.02	M0271_1.02	-8.73294e-05	0.000109251	6.55983e-05	-0.000534688	-0.000429416	0.00016392	-3.95672e-05	0.000342142
Module1	M0272_1.02	MtbZIP-627	-0.000614288	0.000607958	-0.000203502	0.000272757	1.23809e-06	0	0	0
Module1	M0273_1.02	M0273_1.02	-1.19568e-05	3.49848e-05	-0.00087974	0.000384488	-0.00128524	0.000121563	0.000239005	-0.00122974
Module1	M0329_1.02	M0329_1.02	-0.000301017	0.000815112	0.00086151	2.47556e-05	-0.000266479	-0.000107064	-0.000673647	-0.00035468
Module1	M0373_1.02	M0373_1.02	-0.000252294	-0.000381809	0.000663423	9.77224e-06	0.000133236	-0.000407127	-0.000236731	0.000523978
Module1	M0581_1.02	CAMTA1	0.000202711	4.17947e-05	-0.000530899	-0.000805799	-6.2475e-05	0.00107749	0.000211978	-0.000497933
Module1	M0582_1.02	CAMTA1	7.25891e-05	0.000352764	0.000513681	0.000723733	0.000328725	-0.000720897	2.52856e-05	0.00163386
Module1	M0587_1.02	M0587_1.02	1.46017e-05	-0.000621772	-0.000601175	-0.000593552	-1.10605e-05	0.000467823	-0.000262007	-0.00058699
Module1	M0588_1.02	M0588_1.02	3.36921e-05	-8.77415e-06	-0.000118596	-0.00042691	0.000113747	-0.000576027	0.000290218	0.000104381
Module1	M0590_1.02	M0590_1.02	0.000542989	-0.000428819	0.000449495	0.000830456	0.000799384	0.000457179	-0.000552548	-6.67439e-05
Module1	M0591_1.02	M0591_1.02	7.68044e-05	0.00108375	-0.000134283	-7.13069e-06	0.000101736	0.000431406	0.000752867	0.000717799
Module1	M0677_1.02	E2Fe-DEL1	0.00045587	-5.32212e-05	0.000205705	0.000323116	0.000330432	0.000965394	0.00047806	0.000249743
Module1	M0680_1.02	EIN3	-0.000257431	0.000415065	0.00052801	0.000312146	0.000600194	0.000426251	-0.000977653	0.000828501
Module1	M0681_1.02	EIN3	0.000498497	0.000496648	0.000239544	0.00041102	0.000197041	0.000278242	0.000422922	0.000292956
Module1	M0682_1.02	EIN3	-0.000303451	-1.00992e-05	0.000270716	0.00065719	0.000224198	0.000307226	0.000303063	-0.000255752
Module1	M0683_1.02	EIN3	8.86191e-06	0.000361604	-0.00125821	-0.000452292	-0.000229258	-0.000551752	0.00113561	-0.00116427
Module1	M0684_1.02	EIN3	-0.000386111	6.38334e-07	-0.000602729	2.39899e-05	-0.000466039	-0.000503448	-0.000380855	-3.42782e-05
Module1	M0758_1.02	M0758_1.02	0.000189356	0.000759617	-0.000682585	0.000247689	-0.000621089	0.000746934	-4.13218e-05	0.000316494
Module1	M0759_1.02	M0759_1.02	-0.000256161	-4.94114e-05	-7.20475e-05	-0.00101792	0.000106812	-0.00030794	0.000339121	0.000976521
Module1	M0761_1.02	M0761_1.02	-0.000452236	-0.000252279	-0.000165717	-0.000641483	-4.53025e-05	-0.000319608	-0.000251373	-6.99602e-05
Module1	M0762_1.02	M0762_1.02	-0.00031138	-0.000373884	0.000546801	-0.000407889	0.000956575	0.000219683	3.68404e-05	0.000373043
Module1	M0763_1.02	M0763_1.02	2.99e-05	-0.000174904	0.000322523	0.000189926	0.000239058	-0.000605967	0.000322331	-0.000261989
Module1	M0764_1.02	M0764_1.02	9.36344e-05	0.000297942	-0.000474381	-1.66977e-05	-0.000540587	3.51608e-05	-0.00060336	-0.000982839
Module1	M0765_1.02	M0765_1.02	0.000423466	-0.000423505	-9.23483e-06	-0.000122637	-0.00022955	0.000507088	-0.000796922	-0.000309019
Module1	M0766_1.02	M0766_1.02	0.000379534	-0.000571464	9.29854e-05	0.000681043	-6.60083e-05	-0.000194651	0.000307581	0.000675061
Module1	M0768_1.02	M0768_1.02	-0.000581257	-0.000278849	-0.000433113	-0.000173344	5.74146e-05	0.000323944	0.000843419	-0.000676602
Module1	M0769_1.02	M0769_1.02	-0.000215743	0.000416956	0.000234805	-0.000394973	0.000145715	-0.000727121	-0.000301664	-4.11947e-05
Module1	M0770_1.02	M0770_1.02	5.20197e-05	0.000249424	0.000197962	-2.25844e-05	-0.000507053	0.000257054	-0.000726258	0.000122326
Module1	M0840_1.02	MtKNOX1	1.18039e-05	-0.000824077	0.000553786	-0.000870976	-0.000373836	0.000722714	-0.00100374	-0.000671165
Module1	M0840_1.02	MtKNOX7	1.18039e-05	-0.000824077	0.000553786	-0.000870976	-0.000373836	0.000722714	-0.00100374	-0.000671165
Module1	M0840_1.02	MtKNOX8	1.18039e-05	-0.000824077	0.000553786	-0.000870976	-0.000373836	0.000722714	-0.00100374	-0.000671165
Module1	M0841_1.02	M0841_1.02	0.000299534	0.000364895	0.000316711	0.000209137	-0.000309629	-0.000236265	-0.000249364	-2.63961e-05
Module1	M0842_1.02	GL2	-6.63658e-05	-0.000329146	0.000377702	0.000234447	0.000556741	0.000564919	1.44135e-06	0.00111991
Module1	M0842_1.02	HDG2	-6.63658e-05	-0.000329146	0.000377702	0.000234447	0.000556741	0.000564919	1.44135e-06	0.00111991
Module1	M0843_1.02	M0843_1.02	0.000904101	-4.93277e-05	0.00143141	0.000320008	-0.000217506	-4.54362e-05	-0.000656223	-0.000449446
Module1	M0845_1.02	M0845_1.02	0.000479637	0.00012251	0.000535631	4.75899e-05	-0.000435976	0.000807022	-7.09279e-05	0.000633204
Module1	M0846_1.02	MtHB1	0.000310115	-0.000976858	1.72771e-05	0.000166186	0.000106057	-0.00154439	-0.000362608	-0.000134369
Module1	M0848_1.02	M0848_1.02	0.00136277	0.000988118	0.000236049	0.000168042	0.000622629	-0.00047403	0.000630851	-0.000153488
Module1	M0849_1.02	MtHB1	0.000358126	0.000387577	-0.000187436	0.000216668	0.000160669	0.000239834	-0.000277659	0.000674335
Module1	M0850_1.02	HDG2	0.000355821	0.000829223	0.000701673	-1.87181e-05	0.000422021	0.000441169	-0.000373886	0.000175456
Module1	M0851_1.02	M0851_1.02	-0.00197418	-0.000302011	-0.00024489	0.000181801	-0.000910103	0.000439742	-0.000454173	-0.0015005
Module1	M0852_1.02	HDG2	-8.11367e-05	-0.00015222	-0.000304131	0.0005066	-0.000775575	-0.000319919	-0.000530639	-0.00119168
Module1	M0853_1.02	M0853_1.02	-0.000132263	0.000157883	-0.000855551	-0.000320751	-0.000687909	0.000926791	-0.000185066	6.50227e-05
Module1	M0854_1.02	M0854_1.02	8.72106e-05	-0.000713256	-0.000274049	-0.000254002	-0.000247191	-0.000473009	1.31613e-05	0.000534877
Module1	M0855_1.02	MtKNOX10	-0.000106387	0.000219826	-0.000866285	0.000271305	7.70597e-05	-0.000137545	0.000327025	-0.00012696
Module1	M0855_1.02	MtKNOX3	-0.000106387	0.000219826	-0.000866285	0.000271305	7.70597e-05	-0.000137545	0.000327025	-0.00012696
Module1	M0855_1.02	MtKNOX4	-0.000106387	0.000219826	-0.000866285	0.000271305	7.70597e-05	-0.000137545	0.000327025	-0.00012696
Module1	M0855_1.02	MtKNOX5	-0.000106387	0.000219826	-0.000866285	0.000271305	7.70597e-05	-0.000137545	0.000327025	-0.00012696
Module1	M0855_1.02	MtKNOX9	-0.000106387	0.000219826	-0.000866285	0.000271305	7.70597e-05	-0.000137545	0.000327025	-0.00012696
Module1	M1108_1.02	MtHB1	-6.74714e-05	0.000181801	0.000387937	-0.000116692	0.000696931	0.00140414	0.000367616	0.000547285
Module1	M1195_1.02	M1195_1.02	6.62936e-05	0.000762014	-0.000591345	-0.00120211	-0.000287039	0.000738692	0.000534952	0.0005062
Module1	M1209_1.02	M1209_1.02	-0.000946212	-0.00056923	-0.0002056	-4.40824e-05	-0.000819031	-0.00183821	-0.000362266	-0.000698074
Module1	M1210_1.02	MtKNOX1	0.000747625	8.72036e-05	-9.40778e-05	0.000159656	-3.67971e-05	-0.000502895	-0.000344349	0.000184694
Module1	M1210_1.02	MtKNOX7	0.000747625	8.72036e-05	-9.40778e-05	0.000159656	-3.67971e-05	-0.000502895	-0.000344349	0.000184694
Module1	M1210_1.02	MtKNOX8	0.000747625	8.72036e-05	-9.40778e-05	0.000159656	-3.67971e-05	-0.000502895	-0.000344349	0.000184694
Module1	M1211_1.02	MtKNOX1	4.60412e-05	7.89273e-05	0.000494385	0.000542383	-1.87502e-05	-0.000553919	0.000260653	7.22035e-05
Module1	M1211_1.02	MtKNOX6	4.60412e-05	7.89273e-05	0.000494385	0.000542383	-1.87502e-05	-0.000553919	0.000260653	7.22035e-05
Module1	M1211_1.02	MtKNOX7	4.60412e-05	7.89273e-05	0.000494385	0.000542383	-1.87502e-05	-0.000553919	0.000260653	7.22035e-05
Module1	M1211_1.02	MtKNOX8	4.60412e-05	7.89273e-05	0.000494385	0.000542383	-1.87502e-05	-0.000553919	0.000260653	7.22035e-05
Module1	M1215_1.02	M1215_1.02	0.000568284	0.00072177	0.000337991	-0.000787843	0.000473233	0.000459778	0.000395283	0.00162732
Module1	M1274_1.02	M1274_1.02	-0.000394485	2.23682e-05	-0.000520512	-0.000478135	0.000473135	0.000832994	0.000566417	0.000144216
Module1	M1275_1.02	M1275_1.02	0.000564148	0.000346754	-8.31055e-05	3.33057e-05	0.000438424	-0.000399941	-0.000182891	0
Module1	M1293_1.02	M1293_1.02	-0.000380314	0.00040437	1.76009e-06	-0.000277151	0.000247998	-0.000372087	0.000172424	0.000851811
Module1	M1302_1.02	M1302_1.02	0.000326346	0.00040627	-3.41558e-05	-0.000572413	-0.000377961	-0.000876946	0.000251771	0.000207959
Module1	M1303_1.02	M1303_1.02	-0.000114999	-0.000103416	0.000595189	0.000201986	-0.000283287	-0.000156969	-0.000556479	0.000140652
Module1	M1304_1.02	MtSHR	0.000461956	-0.00041822	7.36106e-06	9.86139e-05	-0.000528166	6.75408e-07	-0.000246227	-0.000322545
Module1	M1305_1.02	M1305_1.02	0.000191767	-0.000905639	-7.561e-05	-0.000502336	-0.000675583	-0.00101006	-0.000835313	-0.000932468
Module1	M1306_1.02	M1306_1.02	0.000162752	0.000994237	4.25809e-05	2.36386e-05	-0.000313473	-0.000169506	0.000100886	-0.000217268
Module1	M1307_1.02	M1307_1.02	0.000776405	0.000149043	0.000652948	0.000260326	-0.000501608	0.000696007	0.000798235	0.000651955
Module1	M1309_1.02	M1309_1.02	0.000327036	3.93583e-05	-0.000757384	-0.00122535	-0.00016108	0.000531757	-0.000231281	-0.000612162
Module1	M1310_1.02	M1310_1.02	-0.00020794	-0.000213199	-0.00127283	-0.00131866	-0.00201764	-0.00141363	-0.0011416	-0.00125624
Module1	M1311_1.02	M1311_1.02	-0.0010563	0.000439761	0.000548416	0.000131252	2.6992e-05	-0.00024443	-7.09094e-05	0.000670743
Module1	M1313_1.02	M1313_1.02	-0.000333313	-1.6215e-05	0.000213309	-0.000189317	9.54502e-05	0.000378949	0.00012765	-1.97308e-05
Module1	M1314_1.02	M1314_1.02	-0.000394107	-0.000258938	-0.000962634	-5.76688e-05	-9.08142e-05	-0.000731943	-0.000862566	-1.71997e-05
Module1	M1318_1.02	M1318_1.02	-0.00030492	-0.000589242	-0.000247244	0.000152737	0.00052126	0.00136725	-0.000483014	-0.00145385
Module1	M1319_1.02	M1319_1.02	0.000363268	0.000590341	0.000728168	0.000811477	0.000539645	0.000362784	0.000509273	0.00074213
Module1	M1320_1.02	M1320_1.02	0.000774661	0.000438915	0.00115894	0.00028088	0.000147388	0.00138216	0.00192474	0.000702274
Module1	M1321_1.02	M1321_1.02	-2.06758e-05	2.63986e-05	-0.000180435	0.000739649	0.000600985	-0.000296765	-0.000656601	-0.000574005
Module1	M1322_1.02	M1322_1.02	0.000152367	-0.000638192	0.000498016	0.000143485	-0.000405331	-0.0008995	-0.000422181	-3.73442e-05
Module1	M1323_1.02	M1323_1.02	0.000787785	0.000228585	0.000440264	0.000357257	0.00022349	0.000640497	-0.000465251	-0.0013633
Module1	M1325_1.02	M1325_1.02	0.00138363	0.000423095	7.72695e-05	-0.00018391	0.000770823	-0.000595895	-0.00038113	0.00100591
Module1	M1329_1.02	MYB	-4.32787e-05	0.000258795	6.48903e-05	4.17527e-05	0.000182164	8.51457e-05	0.000236517	0.000168621
Module1	M1332_1.02	MtRRB9	0.000495777	-8.52645e-05	0.00024837	0.000429972	7.78513e-05	0	0	-0.000113417
Module1	M1334_1.02	MtRRB15	0.00058376	-5.22879e-05	-9.73171e-05	0.000555069	3.91223e-05	-0.000550777	0.000368512	-0.00049508
Module1	M1335_1.02	M1335_1.02	0.000168704	0.000478006	-0.000226575	0.000396577	0.000114928	0.000573484	0.000196018	0.000450631
Module1	M1337_1.02	M1337_1.02	-0.00010322	-0.000273131	4.34926e-05	0.000323994	-0.000168436	-0.00077369	-0.000284699	-8.81563e-05
Module1	M1340_1.02	M1340_1.02	-4.68682e-05	-0.000159773	-0.000340424	-0.000112149	-0.000171755	0.0003426	9.60805e-06	-0.000699223
Module1	M1341_1.02	M1341_1.02	-0.00137608	-0.000449861	-0.000597089	5.05052e-05	0.000318105	0.000858254	-0.000200395	-0.00056646
Module1	M1342_1.02	MtRRB15	-0.00104358	-0.00105679	-0.00147986	-0.000695784	-0.000238869	0.000750246	-0.000626366	0.00070601
Module1	M1344_1.02	M1344_1.02	0.00110535	0.000972428	0.00118687	0.00128758	0.00121446	0.00123877	0.00195989	0.00113348
Module1	M1351_1.02	M1351_1.02	-0.000153786	0.000397012	0.000254185	-7.26395e-05	0.00051488	0.0012763	0.000266547	-5.09387e-05
Module1	M1363_1.02	M1363_1.02	-0.000797299	-0.000815195	0.0013835	0.00058751	0.000940426	0.000576472	0.00125672	0.00130673
Module1	M1364_1.02	MtRRB15	-0.000246487	0.000776886	0.000357062	3.64709e-05	-1.0852e-05	-5.86007e-05	-4.85488e-06	0.000391085
Module1	M1365_1.02	M1365_1.02	0.000506561	-0.000934526	-0.00106915	-0.000461462	8.63637e-05	-0.000365052	0.000259813	-0.00018726
Module1	M1388_1.02	M1388_1.02	-0.000354929	-0.000331522	-0.000648957	-0.000799424	-0.000335353	-0.000332094	-0.000342107	-0.00060149
Module1	M1400_1.02	MtNAC969	-0.000217308	0.000438164	-0.00038266	0.000254289	2.69198e-05	0.000100679	-0.000616313	-0.000318246
Module1	M1401_1.02	MtNAC969	0.000954119	-0.000167685	0.000148771	0.00139375	-0.000534093	-0.00186477	-0.00082028	0.00130022
Module1	M1402_1.02	SMB	0.000426427	-0.0010388	4.4726e-05	-0.000156566	-0.000330586	-7.36732e-05	-0.00049768	0.000242354
Module1	M1402_1.02	VND7	0.000426427	-0.0010388	4.4726e-05	-0.000156566	-0.000330586	-7.36732e-05	-0.00049768	0.000242354
Module1	M1403_1.02	M1403_1.02	-0.000588839	0.000291158	0.000147428	0.000170374	-0.000170158	-0.000174536	6.92373e-05	3.42357e-05
Module1	M1404_1.02	M1404_1.02	0.000465054	-0.000427481	0.000223704	0.000166241	-0.000170058	2.65523e-05	-0.000128093	0.000334928
Module1	M1405_1.02	M1405_1.02	0.00063495	-0.000770182	0.00010062	0.000592404	-0.000164286	0.00048133	0.000421022	-0.00142215
Module1	M1406_1.02	M1406_1.02	-0.000613584	-0.000185335	0.000423493	0.000303409	0.00041815	-0.0002228	-7.03621e-05	0.000588199
Module1	M1407_1.02	M1407_1.02	-0.000278602	-0.000268051	-0.000569861	-0.000604597	-0.000746792	-0.000651205	-0.000403472	-0.000212502
Module1	M1408_1.02	M1408_1.02	-0.000555374	-0.000728522	0.000525403	0.000369007	0.000482353	-0.000694372	0.000450792	0.000306942
Module1	M1409_1.02	M1409_1.02	0.000692948	0.000141961	-0.000148214	5.91209e-05	-0.000549499	-0.00024126	0.000143138	0.000209615
Module1	M1410_1.02	M1410_1.02	2.29249e-05	-0.00045695	-0.00089022	-0.000629138	-0.000278127	0.000553235	0.000409335	0.000567874
Module1	M1412_1.02	M1412_1.02	0.000284006	0.000934988	0.000719632	0.000354256	0.00054357	0.000601952	8.8386e-05	0.000239846
Module1	M1413_1.02	M1413_1.02	0.000303056	0.000266236	-0.000295926	-0.000540482	-0.000326593	-0.000303475	8.98139e-05	-0.000460089
Module1	M1414_1.02	M1414_1.02	-0.00106153	0.000917865	-4.56109e-05	-0.000592797	0.000393334	0.000413137	-0.00112173	-0.00049446
Module1	M1415_1.02	M1415_1.02	-0.000627799	-0.000209165	-0.000252507	-0.000688222	-0.000271651	-0.0014704	0.000281182	0.00036378
Module1	M1416_1.02	SMB	0.000794349	0.000226311	0.00030215	0.000273458	7.7702e-05	0	0	0
Module1	M1416_1.02	VND7	0.000794349	0.000226311	0.00030215	0.000273458	7.7702e-05	0	0	0
Module1	M1559_1.02	M1559_1.02	0.00134741	0.000535153	-0.00124231	0.00114784	0.00103483	0.000240391	0.00136744	0.000334687
Module1	M1560_1.02	M1560_1.02	-2.88996e-05	-2.30792e-05	-0.000108295	-0.002041	-5.37582e-05	0.000981082	0	0
Module1	M1561_1.02	M1561_1.02	-6.21427e-05	0.000359072	-0.000607766	1.80898e-05	5.91822e-06	-5.36216e-05	-0.000441311	-0.000482615
Module1	M1562_1.02	M1562_1.02	-2.41245e-05	0.000705348	-0.000378892	0.000599887	0.000111101	-0.000452518	0.00019454	0.000140936
Module1	M1563_1.02	M1563_1.02	-0.000712825	0.000368843	0.000442721	-0.000150946	-0.000132985	0.000995795	0.000148747	0.000606554
Module1	M1564_1.02	M1564_1.02	-5.92445e-05	-0.00103907	-0.000366698	-0.000878218	0.000771597	0.000420441	0.000952241	-0.000520919
Module1	M1565_1.02	M1565_1.02	-0.000370562	-0.00057242	0.000402308	0.00104276	-0.000236507	-0.00124219	0	0.000816398
Module1	M1566_1.02	M1566_1.02	-0.000954034	3.08516e-05	0.000486303	0.000745465	-0.00106287	-0.00222699	-0.00117416	-0.00116469
Module1	M1568_1.02	M1568_1.02	0.000687852	0.000571623	-4.86854e-05	-0.000179673	-0.000121462	-0.000552427	0.000844417	-2.04546e-05
Module1	M1569_1.02	M1569_1.02	0.00101192	-0.000716646	0.00100123	-0.000932434	0.00041271	0.00133603	-0.000829408	0.000446884
Module1	M1572_1.02	M1572_1.02	7.85005e-05	-0.00028503	0.000259396	-7.08898e-05	0.000287786	0.000514087	0.000646565	-0.000213618
Module1	M1643_1.02	M1643_1.02	-0.000409042	0	0	0	0	-0.000291507	-0.000176998	-0.000600132
Module1	M1644_1.02	M1644_1.02	-0.000189828	-0.000174113	6.27231e-05	-3.68901e-05	1.84964e-05	-0.000568926	-0.000107756	0.00011628
Module1	M1645_1.02	M1645_1.02	-0.000229393	-3.78809e-05	0.000213925	0.000135066	0.000582982	5.20788e-05	-6.10055e-05	0.000345754
Module1	M1646_1.02	M1646_1.02	-0.000883977	-0.000540378	-0.000129969	-0.000645164	-0.000464467	-0.000787778	-0.000489439	-0.000856733
Module1	M1647_1.02	M1647_1.02	0.000339973	0.00016546	0.000865332	3.01068e-05	0.000183986	0.000220628	0.000893051	8.65161e-05
Module1	M1648_1.02	M1648_1.02	9.56255e-05	0.000228882	-0.000105541	-0.000192962	0.000202184	-0.000510606	-0.000397072	-0.000143778
Module1	M1649_1.02	M1649_1.02	0.00036435	-0.000650433	2.48921e-06	-6.51337e-06	0.00060257	0.000633757	-0.0017379	0.00010364
Module1	M1650_1.02	M1650_1.02	-0.0005125	0.000229046	-0.00032479	-0.000573596	-0.000864152	-0.00141948	-0.000378312	-0.00126288
Module1	M1651_1.02	M1651_1.02	0.000369894	0.000743928	0.000274498	0.000784988	0.00136816	-0.00103402	0.000402419	0.00172441
Module1	M1652_1.02	M1652_1.02	0	0	0	0	0	0	-0.000890412	-9.8769e-05
Module1	M1653_1.02	M1653_1.02	0.000556483	0.000463962	0.000223956	0.000236653	0.000548821	0.00139602	0.00100274	0.000197156
Module1	M1655_1.02	M1655_1.02	0.000698469	0.000403107	0.000441826	0.00153915	0.000703408	0.00185142	0.000466653	0.00148774
Module1	M1656_1.02	M1656_1.02	0	0	0	0	0	0	-0.000394467	-0.000492005
Module1	M1657_1.02	M1657_1.02	0.000152497	0.000261368	0.000486131	0.000411783	0	0	0	0
Module1	M1658_1.02	M1658_1.02	-0.000185502	9.74249e-05	-0.00025513	-8.56291e-05	8.64685e-05	-0.000630745	0.000267619	-8.48378e-05
Module1	M1659_1.02	M1659_1.02	-0.000142499	6.68959e-05	0.000150379	-9.85097e-05	-0.000303133	0.000276427	0.000725155	0.000108416
Module1	M1660_1.02	M1660_1.02	0.000580323	4.61286e-05	0.000295849	-0.000199523	-0.000662118	-0.000425514	-0.000351734	0.000558065
Module1	M1661_1.02	M1661_1.02	-0.000580743	0.000200978	-0.00127098	-0.000432028	0.000545132	0.00118026	0.00100294	0.000283625
Module1	M1662_1.02	M1662_1.02	-0.000271698	-0.000770322	-0.000920311	-0.000249893	-0.000354185	-0.000991332	-0.000457253	0.000152784
Module1	M1663_1.02	M1663_1.02	0.000220245	-0.00020773	-0.000284278	-0.000141561	-0.000679477	0.000113298	6.17936e-05	-4.45565e-05
Module1	M1678_1.02	IBM1	0.000411182	-0.00212995	0.00310589	-0.000337675	0.000398647	0.000654263	-0.000522618	-0.000833439
Module1	M1679_1.02	IBM1	-0.000174789	-0.000767336	0.000251697	-0.00121566	0.0010821	0.000107859	0.000459411	0.000590256
Module1	M1680_1.02	IBM1	-0.00030182	-0.00102803	0.000631032	0.000489829	-0.00067023	-5.28695e-05	-0.00196448	-0.000529036
Module1	M1681_1.02	IBM1	4.73731e-05	0.000442182	0.000866346	-0.000802259	7.12807e-05	0.00132674	-0.000292062	-0.000595926
Module1	M1682_1.02	IBM1	-0.000851134	-0.00103479	-0.00204449	-0.00204684	-0.00213607	3.01115e-05	0.000415098	-7.43084e-05
Module1	M1683_1.02	IBM1	0.00037281	0.000401265	-0.00133829	-0.00109555	-0.000945415	-0.00150037	-0.000500155	0.000238847
Module1	M1684_1.02	IBM1	0.000763475	0.000642005	0.00132268	0.000234663	-0.00119745	-0.00240215	0.000691563	-7.40011e-05
Module1	M1685_1.02	M1685_1.02	0.000607604	-0.000656937	-0.00112648	-4.40521e-05	-0.000349204	0.000980019	-0.000295575	-0.000255563
Module1	M1686_1.02	IBM1	-1.24869e-06	0.00214431	-0.000280969	-0.000786056	0.000138601	0.00135234	0.00104336	-0.00132187
Module1	M1687_1.02	M1687_1.02	-0.000237124	-0.00121917	0.000420319	-0.000399896	-0.000273209	0.000342993	0.00172161	0.000320846
Module1	M1688_1.02	IBM1	0.00129487	0.000744632	0.000752338	0.000966377	-0.000315307	-0.00124868	0.000830818	-0.00117441
Module1	M1689_1.02	IBM1	0.000200328	-0.000574025	0.00178802	-0.0012845	0.00147869	0.00238808	0.000912099	0.00013074
Module1	M1690_1.02	IBM1	0.000414404	0.000139812	0.0016171	0.00132532	0.00147814	0.00342331	0.00259953	0.00239693
Module1	M1691_1.02	IBM1	-0.000419346	-0.000122861	-0.000341545	-6.97399e-05	0.000673762	0.000783789	0.000807027	-0.000356077
Module1	M1692_1.02	IBM1	-0.00105984	0.000326194	-0.00107486	0.000922326	0.000370423	-0.00174483	-0.000579929	-0.000431269
Module1	M1693_1.02	IBM1	-0.000869449	0.000432833	-0.000581783	0.000788498	-7.41523e-05	-0.00104079	0.000461575	1.38885e-05
Module1	M1694_1.02	IBM1	-2.03762e-05	0.000161545	-0.000366077	0.000427995	0.000347882	7.75549e-05	0.00104942	0.000500211
Module1	M1695_1.02	IBM1	-0.00115756	-0.000803329	-0.00244359	0.00141308	0.00145595	-0.000882411	0.00209135	-0.000313406
Module1	M1696_1.02	IBM1	0.000569237	0.00155363	0.00189971	-0.000815468	-0.00126018	-0.00200499	-0.0036164	0.00059613
Module1	M1697_1.02	M1697_1.02	0.000102691	-3.40406e-05	-0.000124497	0.00100841	0.000815892	0.00032196	0.000150147	0.000553011
Module1	M1698_1.02	IBM1	0.000380515	-1.17276e-05	-6.08149e-05	-0.000500355	0.00132699	0.000997874	-0.000835743	0.000538401
Module1	M1699_1.02	IBM1	-0.00121288	-0.000609725	-0.00133074	-0.00188807	-0.00167052	-0.000654929	-0.000187578	0.000276048
Module1	M1700_1.02	IBM1	0.00141101	0.00171627	-0.00185829	0.00165124	-0.00012427	-0.00076357	-0.0011294	0.000886184
Module1	M1701_1.02	M1701_1.02	-0.000256764	0.00101166	-0.000179031	0.00111788	0.000741619	0.000223203	-0.000193247	0.00125959
Module1	M1702_1.02	IBM1	-0.00047469	0.000652989	-0.00133772	0.000110027	-0.000381696	0.000975029	-0.00140087	-0.00126843
Module1	M1704_1.02	IBM1	0.000404445	-0.00117642	0.00122	0.000792849	0.000516232	0.00136446	-0.000208433	-0.00103219
Module1	M1836_1.02	MTF1	0.000346758	-1.1828e-05	-0.000406313	-0.000162881	-0.000999866	0.00047846	-0.000381133	0.000781496
Module1	M1836_1.02	MtMADS1	0.000346758	-1.1828e-05	-0.000406313	-0.000162881	-0.000999866	0.00047846	-0.000381133	0.000781496
Module1	M1840_1.02	MTF1	5.44826e-05	0.000280428	0.000442362	0	0	0	0	0
Module1	M1840_1.02	MtMADS1	5.44826e-05	0.000280428	0.000442362	0	0	0	0	0
Module1	M1842_1.02	M1842_1.02	0.000410234	0.0007656	-0.000408193	4.2968e-06	0.00011463	-3.09012e-05	-0.000141372	-0.000940135
Module1	M1877_1.02	M1877_1.02	-8.66331e-05	0.000756094	-5.86964e-06	-0.00017332	-0.000277705	0.000692358	-0.000610255	0.000205208
Module1	M1909_1.02	MTF1	0.00062428	0.000469772	0.000331264	-0.000575691	0.000778829	0.000508556	0.000283455	-7.37838e-05
Module1	M1909_1.02	MtMADS1	0.00062428	0.000469772	0.000331264	-0.000575691	0.000778829	0.000508556	0.000283455	-7.37838e-05
Module1	M1932_1.02	M1932_1.02	0.000214556	0.00110871	0.000121869	-4.11586e-05	0.00135286	0.000834036	0.00051829	0.000577457
Module1	M1940_1.02	JKD	-0.000822169	-0.000742474	0.000294746	0.000424865	4.6823e-05	0.000450501	0.00109123	0.00044203
Module1	M1943_1.02	MtABI4	0.000138141	0.000167934	8.07172e-05	-0.000231903	-0.00018283	0.000102669	-0.000299583	0.000383827
Module1	M1948_1.02	M1948_1.02	0.000106209	-0.000523758	-9.80455e-05	-0.000918497	-0.000288111	-0.000194235	-7.66035e-05	0.000483231
Module1	M1949_1.02	M1949_1.02	0.000116396	4.15711e-06	1.24963e-05	-0.000330218	-0.000634783	-0.00107104	0.000477806	-0.000324536
Module1	M2341_1.02	MTF1	0.000927056	0.000582919	-0.000729389	0.000691312	-0.000354505	-0.00100106	-0.000457051	8.71732e-05
Module1	M2341_1.02	MtMADS1	0.000927056	0.000582919	-0.000729389	0.000691312	-0.000354505	-0.00100106	-0.000457051	8.71732e-05
Module1	M2345_1.02	M2345_1.02	-0.000197695	-0.000543771	0.000626751	-0.00011369	-0.000313087	-1.77985e-05	-0.000492646	-0.000122314
Module1	M2347_1.02	MTF1	4.36406e-05	-0.000166548	-9.63408e-07	-0.000727257	1.07857e-05	-0.000100204	-4.65929e-06	-2.83144e-05
Module1	M2347_1.02	MtMADS1	4.36406e-05	-0.000166548	-9.63408e-07	-0.000727257	1.07857e-05	-0.000100204	-4.65929e-06	-2.83144e-05
Module1	M2348_1.02	MTF1	-0.00102033	-0.000180171	0.000240262	-0.000133999	0.00105472	5.73809e-05	-0.000524882	0.000907971
Module1	M2348_1.02	MtMADS1	-0.00102033	-0.000180171	0.000240262	-0.000133999	0.00105472	5.73809e-05	-0.000524882	0.000907971
Module1	M2349_1.02	M2349_1.02	-0.000441262	-0.000489552	3.49723e-05	0	0	0	0	0
Module1	M2350_1.02	M2350_1.02	-0.000322286	0.00014006	-0.000258151	0.000451	-0.000389489	-0.000576629	-0.000427807	0.000140706
Module1	M2351_1.02	MTF1	0.000492363	0.000647508	0.000366952	0.000700199	0.000354749	0.00040551	0	0
Module1	M2351_1.02	MtMADS1	0.000492363	0.000647508	0.000366952	0.000700199	0.000354749	0.00040551	0	0
Module1	M2352_1.02	MTF1	-0.000171273	-0.0003555	0.000179284	-0.000484014	-0.000482089	-0.000274079	7.35316e-05	-0.000882195
Module1	M2353_1.02	M2353_1.02	0.00106233	-0.000298614	-0.000990429	-0.000577205	-0.000763918	-0.0014196	-0.00116095	8.04071e-05
Module1	M2354_1.02	M2354_1.02	0.000124439	-0.000946727	-0.000494114	-0.000598112	-0.000724164	-0.000155417	-2.31499e-06	0.000202987
Module1	M2355_1.02	M2355_1.02	-0.000545014	0.000663759	0.00106967	0.00074194	4.66905e-05	0.00115109	-0.000148811	0.000153982
Module1	M2356_1.02	MTF1	-4.02428e-05	-0.0002306	1.93724e-05	0.000501198	-0.000418967	0.000331997	-0.000102629	2.68799e-05
Module1	M2356_1.02	MtMADS1	-4.02428e-05	-0.0002306	1.93724e-05	0.000501198	-0.000418967	0.000331997	-0.000102629	2.68799e-05
Module1	M2358_1.02	M2358_1.02	1.75759e-05	0.000161783	-0.000102092	8.01956e-05	-0.000195075	-0.000497636	-2.47937e-05	-0.000352397
Module1	M2359_1.02	BHLH	0.000924931	0.00030438	-0.000796158	0.000744455	0.000572454	0.000525909	-0.000235405	0.00110414
Module1	M2360_1.02	MtABI4	0.00041464	0.000242955	0.000365388	0.000991722	-0.000156133	0.00022927	0.000501123	-6.42533e-05
Module1	M2360_1.02	MtEDN1	0.00041464	0.000242955	0.000365388	0.000991722	-0.000156133	0.00022927	0.000501123	-6.42533e-05
Module1	M2360_1.02	MtEDN2	0.00041464	0.000242955	0.000365388	0.000991722	-0.000156133	0.00022927	0.000501123	-6.42533e-05
Module1	M2360_1.02	MtEDN3	0.00041464	0.000242955	0.000365388	0.000991722	-0.000156133	0.00022927	0.000501123	-6.42533e-05
Module1	M2360_1.02	MtERF1	0.00041464	0.000242955	0.000365388	0.000991722	-0.000156133	0.00022927	0.000501123	-6.42533e-05
Module1	M2361_1.02	BHLH	-0.000197088	0.000601185	3.53373e-05	-0.00113253	-0.000939238	0.000369434	0.000103383	-7.82921e-05
Module1	M2362_1.02	BHLH	-0.000969325	-0.000834305	0.00176891	0.000411877	-0.000441983	-0.00224548	-0.000472696	-0.000630858
Module1	M2363_1.02	MtABI5	0.000826696	2.75164e-05	-5.71799e-05	-0.000551979	0.000463461	0.000342887	-0.000744919	0.000191413
Module1	M2363_1.02	MtbZIP-102	0.000826696	2.75164e-05	-5.71799e-05	-0.000551979	0.000463461	0.000342887	-0.000744919	0.000191413
Module1	M2364_1.02	MtPLT1	1.8701e-05	-0.000502182	3.92847e-05	-0.000368999	-4.63375e-05	-0.000197319	-0.00138461	-0.000283889
Module1	M2364_1.02	MtPLT2	1.8701e-05	-0.000502182	3.92847e-05	-0.000368999	-4.63375e-05	-0.000197319	-0.00138461	-0.000283889
Module1	M2364_1.02	MtPLT3	1.8701e-05	-0.000502182	3.92847e-05	-0.000368999	-4.63375e-05	-0.000197319	-0.00138461	-0.000283889
Module1	M2364_1.02	MtPLT4	1.8701e-05	-0.000502182	3.92847e-05	-0.000368999	-4.63375e-05	-0.000197319	-0.00138461	-0.000283889
Module1	M2364_1.02	MtPLT5	1.8701e-05	-0.000502182	3.92847e-05	-0.000368999	-4.63375e-05	-0.000197319	-0.00138461	-0.000283889
Module1	M2365_1.02	M2365_1.02	-0.00140507	-0.000184898	-0.000787111	0.000209473	-0.000860188	-0.00153428	-0.00106034	-0.000533614
Module1	M2366_1.02	MtCNA1	-0.000793173	-0.000329367	-0.00121779	0.00382577	-0.00218038	6.11198e-05	0.00153679	6.86258e-05
Module1	M2366_1.02	MtCNA2	-0.000793173	-0.000329367	-0.00121779	0.00382577	-0.00218038	6.11198e-05	0.00153679	6.86258e-05
Module1	M2366_1.02	REV	-0.000793173	-0.000329367	-0.00121779	0.00382577	-0.00218038	6.11198e-05	0.00153679	6.86258e-05
Module1	M2369_1.02	M2369_1.02	-0.000454981	-4.09994e-05	-0.000954312	0	0.000390382	0.000416107	-7.62657e-05	0.000354047
Module1	M2370_1.02	M2370_1.02	-0.000116439	0.000490857	-0.000357887	0.000345703	-0.000472793	-0.000198425	-0.000125094	-0.000873888
Module1	M2371_1.02	M2371_1.02	-0.000173103	-4.92679e-05	0.000524686	-5.81515e-05	-5.83985e-05	0.000392909	0.000129398	-0.000123291
Module1	M2372_1.02	M2372_1.02	6.25811e-05	0.00089101	0.000171118	-5.40667e-06	-0.000362593	-0.000440318	3.35371e-05	-1.26289e-05
Module1	M2375_1.02	M2375_1.02	-0.000287536	-0.000538521	3.46468e-05	-4.18462e-05	0.000981834	-0.00031707	-0.00011186	-0.000218135
Module1	M2376_1.02	M2376_1.02	-0.000279926	0.000113669	-0.000788391	-0.000114722	0.000264276	0.000433918	2.70273e-05	-5.59078e-05
Module1	M2377_1.02	MTF1	1.91759e-05	0.000110278	-0.000393003	0.000183028	-1.83298e-05	-0.000393481	-0.000468724	-0.000531887
Module1	M2377_1.02	MtMADS1	1.91759e-05	0.000110278	-0.000393003	0.000183028	-1.83298e-05	-0.000393481	-0.000468724	-0.000531887
Module1	M2378_1.02	MTF1	-0.000326571	-0.000738456	-0.000165795	-0.00030931	-0.000853617	0.000578545	0.000312719	0.000286411
Module1	M2378_1.02	MtMADS1	-0.000326571	-0.000738456	-0.000165795	-0.00030931	-0.000853617	0.000578545	0.000312719	0.000286411
Module1	M2379_1.02	M2379_1.02	0.000618463	0.000495728	0.000119403	0.000209003	0.000138776	-0.00032363	-0.00131979	-0.000345909
Module1	M2380_1.02	M2380_1.02	0.000279583	-0.000167378	0.000519651	0.000199418	-0.000105425	0.00041769	0.000990316	4.94984e-05
Module1	M2381_1.02	M2381_1.02	-0.000612799	0.000230414	0.000534108	0.000646712	0.000640188	-2.32497e-06	0.000545567	0.000822259
Module1	M2382_1.02	M2382_1.02	-5.35133e-06	0.000235262	0.000307784	0.000368339	-8.41588e-06	7.55792e-05	-0.000317883	-0.000808167
Module1	M2620_1.02	MTF1	4.69398e-06	3.32685e-05	0.000613296	0.000744154	0.000822195	-6.93021e-05	0.00131	-0.000279669
Module1	M2620_1.02	MtMADS1	4.69398e-06	3.32685e-05	0.000613296	0.000744154	0.000822195	-6.93021e-05	0.00131	-0.000279669
Module1	M2631_1.02	MtPLT1	0.000136603	9.00313e-05	0.000391159	0.000679937	0.000159145	-0.000440546	-2.22075e-05	0.000448508
Module1	M2631_1.02	MtPLT2	0.000136603	9.00313e-05	0.000391159	0.000679937	0.000159145	-0.000440546	-2.22075e-05	0.000448508
Module1	M2631_1.02	MtPLT3	0.000136603	9.00313e-05	0.000391159	0.000679937	0.000159145	-0.000440546	-2.22075e-05	0.000448508
Module1	M2631_1.02	MtPLT4	0.000136603	9.00313e-05	0.000391159	0.000679937	0.000159145	-0.000440546	-2.22075e-05	0.000448508
Module1	M2631_1.02	MtPLT5	0.000136603	9.00313e-05	0.000391159	0.000679937	0.000159145	-0.000440546	-2.22075e-05	0.000448508
Module1	M2661_1.02	M2661_1.02	0	0	0	0.000272432	0.00032514	0.00168645	0.00179937	0.000337774
Module1	M2662_1.02	M2662_1.02	0.00033907	-0.000491963	-0.000625538	0.00125169	-0.000354378	-0.000964122	-0.000431029	0.000604721
Module1	M2862_1.02	M2862_1.02	-0.000413085	-0.000362653	-0.000435552	-0.000594724	-0.000588114	-0.000247721	-0.000142465	0.000942778
Module1	M2863_1.02	M2863_1.02	0.000429063	-0.000437494	-0.000286399	0.000269349	0.00074472	0.00095223	0.000494815	-0.000779579
Module1	M2889_1.02	EIN3	0.000105486	-0.000344274	0.000696134	-0.000141182	-0.000400024	0.000220745	-0.000284616	-0.000285322
Module1	M5276_1.02	IAA4-5	-7.19198e-07	-0.000150334	0.000268139	0.000414884	0.000262267	0.00081173	-9.14991e-05	-0.000359251
Module1	M5276_1.02	SHY2	-7.19198e-07	-0.000150334	0.000268139	0.000414884	0.000262267	0.00081173	-9.14991e-05	-0.000359251
Module1	NFBOX	NFBOX	-0.000424542	-7.88745e-05	-0.000157364	-0.000440593	0.000294602	-0.00010945	0.000129244	4.01734e-05
Module1	NIN	NIN	-0.00019682	-0.000207889	-0.000615689	-0.00022822	-0.000231769	-6.22167e-05	-0.000213395	-0.000146412
Module1	NRE	NRE	0.000189179	0.000175563	0.000231728	0.000293718	0.000454203	-0.000135507	0.000368377	0.000752119
Module1	NSP1	NSP1	-0.000934625	0.000182426	0.000359585	0.00108476	0.000652682	-0.000343743	-0.000106143	0.000347759
Module2	AMCYCRE	AMCYCRE	0.00851468	0.00785553	-0.000219893	0.000600945	0.00478607	0.00506357	0.00831434	0.00149824
Module2	ATAC	ATAC	0.0482492	0.0914365	0.0583374	0.0576147	0.062498	0.00018147	0.0801947	0.00553016
Module2	CCAATBOX	CCAATBOX	-0.0134325	-0.00276901	-0.0105481	-0.00942109	-0.0018736	0.00311386	-0.00937902	0.00769851
Module2	CYCRE	CYCRE	-0.00878214	-0.00556128	-0.00503061	0.00463542	-0.00140845	0.00357565	-0.00118413	-0.00541889
Module2	M0004_1.02	MtABI4	-0.0120074	-0.0122987	-0.0216151	-0.0190594	-0.0140746	-0.0131771	-0.00640124	-0.0113462
Module2	M0004_1.02	MtEDN1	-0.0120074	-0.0122987	-0.0216151	-0.0190594	-0.0140746	-0.0131771	-0.00640124	-0.0113462
Module2	M0004_1.02	MtEDN2	-0.0120074	-0.0122987	-0.0216151	-0.0190594	-0.0140746	-0.0131771	-0.00640124	-0.0113462
Module2	M0004_1.02	MtEDN3	-0.0120074	-0.0122987	-0.0216151	-0.0190594	-0.0140746	-0.0131771	-0.00640124	-0.0113462
Module2	M0004_1.02	MtERF1	-0.0120074	-0.0122987	-0.0216151	-0.0190594	-0.0140746	-0.0131771	-0.00640124	-0.0113462
Module2	M0005_1.02	MtABI4	-0.00666527	0.00442199	0.000774206	0.00826538	-0.00793307	-0.00569917	-0.0124353	-0.0122739
Module2	M0005_1.02	MtEDN1	-0.00666527	0.00442199	0.000774206	0.00826538	-0.00793307	-0.00569917	-0.0124353	-0.0122739
Module2	M0005_1.02	MtEDN2	-0.00666527	0.00442199	0.000774206	0.00826538	-0.00793307	-0.00569917	-0.0124353	-0.0122739
Module2	M0005_1.02	MtEDN3	-0.00666527	0.00442199	0.000774206	0.00826538	-0.00793307	-0.00569917	-0.0124353	-0.0122739
Module2	M0005_1.02	MtERF1	-0.00666527	0.00442199	0.000774206	0.00826538	-0.00793307	-0.00569917	-0.0124353	-0.0122739
Module2	M0006_1.02	MtEFD2	0.00637544	0.00144371	-0.00217789	0.00985425	0.00336627	0.0115575	0.00926562	-0.0111559
Module2	M0007_1.02	MtABI4	0.00252898	-0.00498998	0.00281592	-0.00589399	0.00558556	0.00907274	0.0021052	-0.0146695
Module2	M0007_1.02	MtEDN3	0.00252898	-0.00498998	0.00281592	-0.00589399	0.00558556	0.00907274	0.0021052	-0.0146695
Module2	M0009_1.02	MtABI4	-0.00909214	-0.00601645	-0.0189896	-0.00929732	-0.0182461	0.00152999	-0.0100611	-0.0155198
Module2	M0009_1.02	MtEDN1	-0.00909214	-0.00601645	-0.0189896	-0.00929732	-0.0182461	0.00152999	-0.0100611	-0.0155198
Module2	M0009_1.02	MtEDN2	-0.00909214	-0.00601645	-0.0189896	-0.00929732	-0.0182461	0.00152999	-0.0100611	-0.0155198
Module2	M0009_1.02	MtEDN3	-0.00909214	-0.00601645	-0.0189896	-0.00929732	-0.0182461	0.00152999	-0.0100611	-0.0155198
Module2	M0009_1.02	MtERF1	-0.00909214	-0.00601645	-0.0189896	-0.00929732	-0.0182461	0.00152999	-0.0100611	-0.0155198
Module2	M0010_1.02	MtABI4	0.0039709	0.0195923	0.00817918	0.0206557	0.0126679	-0.00282872	-0.000756075	-0.00173756
Module2	M0010_1.02	MtEDN1	0.0039709	0.0195923	0.00817918	0.0206557	0.0126679	-0.00282872	-0.000756075	-0.00173756
Module2	M0010_1.02	MtEDN2	0.0039709	0.0195923	0.00817918	0.0206557	0.0126679	-0.00282872	-0.000756075	-0.00173756
Module2	M0010_1.02	MtEDN3	0.0039709	0.0195923	0.00817918	0.0206557	0.0126679	-0.00282872	-0.000756075	-0.00173756
Module2	M0010_1.02	MtERF1	0.0039709	0.0195923	0.00817918	0.0206557	0.0126679	-0.00282872	-0.000756075	-0.00173756
Module2	M0011_1.02	MtEDN1	-0.00570236	0.0164731	0.0138937	0.0187508	0.00912914	0.0194921	0.011452	0.00733466
Module2	M0011_1.02	MtEDN2	-0.00570236	0.0164731	0.0138937	0.0187508	0.00912914	0.0194921	0.011452	0.00733466
Module2	M0011_1.02	MtEDN3	-0.00570236	0.0164731	0.0138937	0.0187508	0.00912914	0.0194921	0.011452	0.00733466
Module2	M0011_1.02	MtERF1	-0.00570236	0.0164731	0.0138937	0.0187508	0.00912914	0.0194921	0.011452	0.00733466
Module2	M0012_1.02	MtABI4	0.0152685	0.0248936	0.0223337	0.0170586	0.0188948	0.00682881	0.00588518	0.00989778
Module2	M0012_1.02	MtEDN1	0.0152685	0.0248936	0.0223337	0.0170586	0.0188948	0.00682881	0.00588518	0.00989778
Module2	M0012_1.02	MtEDN2	0.0152685	0.0248936	0.0223337	0.0170586	0.0188948	0.00682881	0.00588518	0.00989778
Module2	M0012_1.02	MtEDN3	0.0152685	0.0248936	0.0223337	0.0170586	0.0188948	0.00682881	0.00588518	0.00989778
Module2	M0012_1.02	MtERF1	0.0152685	0.0248936	0.0223337	0.0170586	0.0188948	0.00682881	0.00588518	0.00989778
Module2	M0014_1.02	MtRRA6	-0.0271935	-0.0167544	-0.0226633	-0.00713027	-0.0241038	-0.0119289	-0.0244351	-0.0215863
Module2	M0015_1.02	MtABI4	-0.00258167	0.00325071	-0.0014236	-0.00196292	0.00816815	-0.00415955	0.00254761	0.0140614
Module2	M0015_1.02	MtEFD	-0.00258167	0.00325071	-0.0014236	-0.00196292	0.00816815	-0.00415955	0.00254761	0.0140614
Module2	M0015_1.02	MtEFD2	-0.00258167	0.00325071	-0.0014236	-0.00196292	0.00816815	-0.00415955	0.00254761	0.0140614
Module2	M0016_1.02	MtABI4	0.0096892	0.0205116	0.0145103	-0.000870558	-0.000650782	0.0173237	0.00998002	0.00496161
Module2	M0016_1.02	MtEDN1	0.0096892	0.0205116	0.0145103	-0.000870558	-0.000650782	0.0173237	0.00998002	0.00496161
Module2	M0016_1.02	MtEDN2	0.0096892	0.0205116	0.0145103	-0.000870558	-0.000650782	0.0173237	0.00998002	0.00496161
Module2	M0016_1.02	MtEDN3	0.0096892	0.0205116	0.0145103	-0.000870558	-0.000650782	0.0173237	0.00998002	0.00496161
Module2	M0017_1.02	MtABI4	0.00110495	-0.00363664	0.0190992	0.00303053	0.0114543	-0.00487639	0.00848898	0.00291818
Module2	M0017_1.02	MtEDN1	0.00110495	-0.00363664	0.0190992	0.00303053	0.0114543	-0.00487639	0.00848898	0.00291818
Module2	M0017_1.02	MtEDN2	0.00110495	-0.00363664	0.0190992	0.00303053	0.0114543	-0.00487639	0.00848898	0.00291818
Module2	M0017_1.02	MtEDN3	0.00110495	-0.00363664	0.0190992	0.00303053	0.0114543	-0.00487639	0.00848898	0.00291818
Module2	M0017_1.02	MtERF1	0.00110495	-0.00363664	0.0190992	0.00303053	0.0114543	-0.00487639	0.00848898	0.00291818
Module2	M0018_1.02	MtABI4	-0.000251109	0.00667188	-0.000200631	-0.0143032	-0.011624	-0.0252349	-0.0117353	0.00943171
Module2	M0018_1.02	MtEDN1	-0.000251109	0.00667188	-0.000200631	-0.0143032	-0.011624	-0.0252349	-0.0117353	0.00943171
Module2	M0018_1.02	MtEDN2	-0.000251109	0.00667188	-0.000200631	-0.0143032	-0.011624	-0.0252349	-0.0117353	0.00943171
Module2	M0018_1.02	MtEDN3	-0.000251109	0.00667188	-0.000200631	-0.0143032	-0.011624	-0.0252349	-0.0117353	0.00943171
Module2	M0018_1.02	MtERF1	-0.000251109	0.00667188	-0.000200631	-0.0143032	-0.011624	-0.0252349	-0.0117353	0.00943171
Module2	M0019_1.02	M0019_1.02	0.00912508	-0.00798363	0.0110788	-0.00799398	0.000149865	-0.00564	-0.00855223	-0.0177543
Module2	M0020_1.02	MtABI4	0.0156969	-0.0103498	-0.0013615	0.0222357	-0.00875861	0.00799844	-0.000208032	-0.0121966
Module2	M0020_1.02	MtEDN1	0.0156969	-0.0103498	-0.0013615	0.0222357	-0.00875861	0.00799844	-0.000208032	-0.0121966
Module2	M0020_1.02	MtEDN2	0.0156969	-0.0103498	-0.0013615	0.0222357	-0.00875861	0.00799844	-0.000208032	-0.0121966
Module2	M0020_1.02	MtEDN3	0.0156969	-0.0103498	-0.0013615	0.0222357	-0.00875861	0.00799844	-0.000208032	-0.0121966
Module2	M0020_1.02	MtERF1	0.0156969	-0.0103498	-0.0013615	0.0222357	-0.00875861	0.00799844	-0.000208032	-0.0121966
Module2	M0022_1.02	MtABI4	0.0126914	0.0134033	0.0216935	0.0120274	0.00657633	-0.00581487	0.0223625	0.00669317
Module2	M0022_1.02	MtEDN1	0.0126914	0.0134033	0.0216935	0.0120274	0.00657633	-0.00581487	0.0223625	0.00669317
Module2	M0022_1.02	MtEDN2	0.0126914	0.0134033	0.0216935	0.0120274	0.00657633	-0.00581487	0.0223625	0.00669317
Module2	M0022_1.02	MtEDN3	0.0126914	0.0134033	0.0216935	0.0120274	0.00657633	-0.00581487	0.0223625	0.00669317
Module2	M0022_1.02	MtERF1	0.0126914	0.0134033	0.0216935	0.0120274	0.00657633	-0.00581487	0.0223625	0.00669317
Module2	M0023_1.02	MtEDN1	-0.0109215	-0.019287	-0.0104671	-0.00922968	-0.00491306	-0.00545066	0.00511878	0.00826577
Module2	M0023_1.02	MtEDN2	-0.0109215	-0.019287	-0.0104671	-0.00922968	-0.00491306	-0.00545066	0.00511878	0.00826577
Module2	M0023_1.02	MtEDN3	-0.0109215	-0.019287	-0.0104671	-0.00922968	-0.00491306	-0.00545066	0.00511878	0.00826577
Module2	M0024_1.02	MtABI4	-0.0104308	-0.017915	-0.0129329	-0.0142304	-0.00998184	-0.0158582	-0.00232222	-0.00880988
Module2	M0024_1.02	MtEDN1	-0.0104308	-0.017915	-0.0129329	-0.0142304	-0.00998184	-0.0158582	-0.00232222	-0.00880988
Module2	M0024_1.02	MtEDN2	-0.0104308	-0.017915	-0.0129329	-0.0142304	-0.00998184	-0.0158582	-0.00232222	-0.00880988
Module2	M0024_1.02	MtEDN3	-0.0104308	-0.017915	-0.0129329	-0.0142304	-0.00998184	-0.0158582	-0.00232222	-0.00880988
Module2	M0024_1.02	MtERF1	-0.0104308	-0.017915	-0.0129329	-0.0142304	-0.00998184	-0.0158582	-0.00232222	-0.00880988
Module2	M0025_1.02	MtABI4	0.000871871	0.0129663	0.00844562	0.0225266	-0.0100073	0.0100505	-0.00238109	-0.017167
Module2	M0025_1.02	MtEDN1	0.000871871	0.0129663	0.00844562	0.0225266	-0.0100073	0.0100505	-0.00238109	-0.017167
Module2	M0025_1.02	MtEDN2	0.000871871	0.0129663	0.00844562	0.0225266	-0.0100073	0.0100505	-0.00238109	-0.017167
Module2	M0025_1.02	MtEDN3	0.000871871	0.0129663	0.00844562	0.0225266	-0.0100073	0.0100505	-0.00238109	-0.017167
Module2	M0025_1.02	MtERF1	0.000871871	0.0129663	0.00844562	0.0225266	-0.0100073	0.0100505	-0.00238109	-0.017167
Module2	M0026_1.02	MtCBF3b	0.027949	0.0208209	0.0065948	0.0120273	0.0235847	0.0259032	0.0272788	0.0382853
Module2	M0026_1.02	MtCBF4	0.027949	0.0208209	0.0065948	0.0120273	0.0235847	0.0259032	0.0272788	0.0382853
Module2	M0027_1.02	MtABI4	-0.0226508	-0.00655986	-0.0242287	-0.0328617	-0.0174675	0.00432107	-0.0151342	0.00705247
Module2	M0027_1.02	MtEDN1	-0.0226508	-0.00655986	-0.0242287	-0.0328617	-0.0174675	0.00432107	-0.0151342	0.00705247
Module2	M0027_1.02	MtEDN2	-0.0226508	-0.00655986	-0.0242287	-0.0328617	-0.0174675	0.00432107	-0.0151342	0.00705247
Module2	M0027_1.02	MtEDN3	-0.0226508	-0.00655986	-0.0242287	-0.0328617	-0.0174675	0.00432107	-0.0151342	0.00705247
Module2	M0027_1.02	MtERF1	-0.0226508	-0.00655986	-0.0242287	-0.0328617	-0.0174675	0.00432107	-0.0151342	0.00705247
Module2	M0028_1.02	MtABI4	0.00645123	-0.0106326	0.0152663	-0.00414744	0.0221198	0.011469	7.03672e-05	0.00338408
Module2	M0028_1.02	MtEDN1	0.00645123	-0.0106326	0.0152663	-0.00414744	0.0221198	0.011469	7.03672e-05	0.00338408
Module2	M0028_1.02	MtEDN2	0.00645123	-0.0106326	0.0152663	-0.00414744	0.0221198	0.011469	7.03672e-05	0.00338408
Module2	M0028_1.02	MtEDN3	0.00645123	-0.0106326	0.0152663	-0.00414744	0.0221198	0.011469	7.03672e-05	0.00338408
Module2	M0028_1.02	MtERF1	0.00645123	-0.0106326	0.0152663	-0.00414744	0.0221198	0.011469	7.03672e-05	0.00338408
Module2	M0029_1.02	MtABI4	7.6542e-06	0.0237432	-0.00476772	-0.00363275	0.0119188	0.00683653	0.00367623	0.0210439
Module2	M0029_1.02	MtEDN3	7.6542e-06	0.0237432	-0.00476772	-0.00363275	0.0119188	0.00683653	0.00367623	0.0210439
Module2	M0030_1.02	MtCBF3b	-0.00741814	-0.00966635	0.00703223	0.0269289	0.0145423	-0.00260992	0.00120629	0.0115453
Module2	M0030_1.02	MtCBF4	-0.00741814	-0.00966635	0.00703223	0.0269289	0.0145423	-0.00260992	0.00120629	0.0115453
Module2	M0031_1.02	MtCBF3b	-0.000349456	0.000149945	0.0113447	-0.00728224	0.00654235	0.00501113	0.0097322	0.0112761
Module2	M0031_1.02	MtCBF4	-0.000349456	0.000149945	0.0113447	-0.00728224	0.00654235	0.00501113	0.0097322	0.0112761
Module2	M0032_1.02	MtCBF3b	-0.00245498	0.0115113	-0.00555187	0.009844	0.00535688	0.00595934	-0.0106446	-0.00582439
Module2	M0032_1.02	MtCBF4	-0.00245498	0.0115113	-0.00555187	0.009844	0.00535688	0.00595934	-0.0106446	-0.00582439
Module2	M0033_1.02	MtABI4	-0.00755746	-0.00566049	-0.0216302	-0.00333352	-0.020723	-0.00552657	-0.0234464	-0.00777325
Module2	M0033_1.02	MtEDN3	-0.00755746	-0.00566049	-0.0216302	-0.00333352	-0.020723	-0.00552657	-0.0234464	-0.00777325
Module2	M0034_1.02	MtCBF3b	-0.00830172	-0.00439853	-0.00295071	-0.00491874	-0.00741244	0.00313313	0.00512636	-0.0025101
Module2	M0034_1.02	MtCBF4	-0.00830172	-0.00439853	-0.00295071	-0.00491874	-0.00741244	0.00313313	0.00512636	-0.0025101
Module2	M0035_1.02	MtABI4	0.00494931	-0.00554765	-0.00158044	0.0016519	-0.00484941	0.00370474	-0.0101988	0.00218715
Module2	M0035_1.02	MtEDN1	0.00494931	-0.00554765	-0.00158044	0.0016519	-0.00484941	0.00370474	-0.0101988	0.00218715
Module2	M0035_1.02	MtEDN2	0.00494931	-0.00554765	-0.00158044	0.0016519	-0.00484941	0.00370474	-0.0101988	0.00218715
Module2	M0035_1.02	MtERF1	0.00494931	-0.00554765	-0.00158044	0.0016519	-0.00484941	0.00370474	-0.0101988	0.00218715
Module2	M0036_1.02	MtABI4	0.00994493	-0.00594808	0.00949378	0.0196332	0.0115777	0.0183689	0.00721736	0.00572597
Module2	M0036_1.02	MtEDN1	0.00994493	-0.00594808	0.00949378	0.0196332	0.0115777	0.0183689	0.00721736	0.00572597
Module2	M0036_1.02	MtEDN2	0.00994493	-0.00594808	0.00949378	0.0196332	0.0115777	0.0183689	0.00721736	0.00572597
Module2	M0036_1.02	MtEDN3	0.00994493	-0.00594808	0.00949378	0.0196332	0.0115777	0.0183689	0.00721736	0.00572597
Module2	M0036_1.02	MtERF1	0.00994493	-0.00594808	0.00949378	0.0196332	0.0115777	0.0183689	0.00721736	0.00572597
Module2	M0037_1.02	MtABI4	0.00550243	0.0111911	0.0195815	0.00957773	0.0208492	0.0237728	0.0119958	0.0127054
Module2	M0037_1.02	MtEDN1	0.00550243	0.0111911	0.0195815	0.00957773	0.0208492	0.0237728	0.0119958	0.0127054
Module2	M0037_1.02	MtEDN2	0.00550243	0.0111911	0.0195815	0.00957773	0.0208492	0.0237728	0.0119958	0.0127054
Module2	M0037_1.02	MtEDN3	0.00550243	0.0111911	0.0195815	0.00957773	0.0208492	0.0237728	0.0119958	0.0127054
Module2	M0037_1.02	MtERF1	0.00550243	0.0111911	0.0195815	0.00957773	0.0208492	0.0237728	0.0119958	0.0127054
Module2	M0038_1.02	MtABI4	-0.00755309	0.0148333	-0.00448924	0.00752934	0.0141519	-0.00472959	0.0107337	0.0077791
Module2	M0038_1.02	MtEDN1	-0.00755309	0.0148333	-0.00448924	0.00752934	0.0141519	-0.00472959	0.0107337	0.0077791
Module2	M0038_1.02	MtEDN2	-0.00755309	0.0148333	-0.00448924	0.00752934	0.0141519	-0.00472959	0.0107337	0.0077791
Module2	M0038_1.02	MtEDN3	-0.00755309	0.0148333	-0.00448924	0.00752934	0.0141519	-0.00472959	0.0107337	0.0077791
Module2	M0038_1.02	MtERF1	-0.00755309	0.0148333	-0.00448924	0.00752934	0.0141519	-0.00472959	0.0107337	0.0077791
Module2	M0039_1.02	MtABI4	-0.00374362	-0.00397977	-0.00665087	-0.00347422	-0.0118964	-0.010478	-0.0209213	0.00203443
Module2	M0039_1.02	MtEDN1	-0.00374362	-0.00397977	-0.00665087	-0.00347422	-0.0118964	-0.010478	-0.0209213	0.00203443
Module2	M0039_1.02	MtEDN2	-0.00374362	-0.00397977	-0.00665087	-0.00347422	-0.0118964	-0.010478	-0.0209213	0.00203443
Module2	M0039_1.02	MtEDN3	-0.00374362	-0.00397977	-0.00665087	-0.00347422	-0.0118964	-0.010478	-0.0209213	0.00203443
Module2	M0039_1.02	MtERF1	-0.00374362	-0.00397977	-0.00665087	-0.00347422	-0.0118964	-0.010478	-0.0209213	0.00203443
Module2	M0040_1.02	MtABI4	0.00495349	-0.00528762	0.00418505	0.0014802	-0.000181744	-0.0194768	-0.000699802	0.000560208
Module2	M0040_1.02	MtEDN1	0.00495349	-0.00528762	0.00418505	0.0014802	-0.000181744	-0.0194768	-0.000699802	0.000560208
Module2	M0040_1.02	MtEDN2	0.00495349	-0.00528762	0.00418505	0.0014802	-0.000181744	-0.0194768	-0.000699802	0.000560208
Module2	M0040_1.02	MtEDN3	0.00495349	-0.00528762	0.00418505	0.0014802	-0.000181744	-0.0194768	-0.000699802	0.000560208
Module2	M0040_1.02	MtERF1	0.00495349	-0.00528762	0.00418505	0.0014802	-0.000181744	-0.0194768	-0.000699802	0.000560208
Module2	M0041_1.02	MtABI4	-0.00451163	-0.010485	0.00675932	-0.0185391	-0.00562314	-0.019772	0.0039307	0.0142815
Module2	M0041_1.02	MtEDN3	-0.00451163	-0.010485	0.00675932	-0.0185391	-0.00562314	-0.019772	0.0039307	0.0142815
Module2	M0042_1.02	MtCBF3b	0.0127612	-0.000330766	0.00897401	-0.00497302	-0.00202406	0.00899889	0.00721759	0.00588917
Module2	M0042_1.02	MtCBF4	0.0127612	-0.000330766	0.00897401	-0.00497302	-0.00202406	0.00899889	0.00721759	0.00588917
Module2	M0043_1.02	MtEDN1	0.00553037	-0.0145086	-0.00997211	-0.0136567	-0.00777897	-0.00301965	0.0183231	0.00200784
Module2	M0043_1.02	MtEDN2	0.00553037	-0.0145086	-0.00997211	-0.0136567	-0.00777897	-0.00301965	0.0183231	0.00200784
Module2	M0043_1.02	MtEDN3	0.00553037	-0.0145086	-0.00997211	-0.0136567	-0.00777897	-0.00301965	0.0183231	0.00200784
Module2	M0044_1.02	MtABI4	0.00675804	0.0056975	0.00925453	0.00884462	0.00202382	0.0101216	0.00536253	-0.0037308
Module2	M0044_1.02	MtEDN1	0.00675804	0.0056975	0.00925453	0.00884462	0.00202382	0.0101216	0.00536253	-0.0037308
Module2	M0044_1.02	MtEDN2	0.00675804	0.0056975	0.00925453	0.00884462	0.00202382	0.0101216	0.00536253	-0.0037308
Module2	M0044_1.02	MtEDN3	0.00675804	0.0056975	0.00925453	0.00884462	0.00202382	0.0101216	0.00536253	-0.0037308
Module2	M0072_1.02	M0072_1.02	0.00229988	0.000813788	-0.00585273	0.004312	-0.00831049	0.00852157	-0.00196094	-0.0109826
Module2	M0073_1.02	M0073_1.02	-0.0136887	-0.0131609	-0.0174143	-0.0133112	-0.0103109	-0.00828324	-0.00728494	-0.00488394
Module2	M0075_1.02	M0075_1.02	0.00593496	0.00955117	0.00637419	0.00892176	0.0111648	-0.00732244	-0.00275041	0.00143032
Module2	M0076_1.02	MtABI4	-0.000911931	-0.0166373	-0.0132469	-0.0120624	0.000418627	0.00280411	-0.00822272	-0.0105308
Module2	M0076_1.02	MtEDN1	-0.000911931	-0.0166373	-0.0132469	-0.0120624	0.000418627	0.00280411	-0.00822272	-0.0105308
Module2	M0076_1.02	MtEDN2	-0.000911931	-0.0166373	-0.0132469	-0.0120624	0.000418627	0.00280411	-0.00822272	-0.0105308
Module2	M0076_1.02	MtEDN3	-0.000911931	-0.0166373	-0.0132469	-0.0120624	0.000418627	0.00280411	-0.00822272	-0.0105308
Module2	M0076_1.02	MtERF1	-0.000911931	-0.0166373	-0.0132469	-0.0120624	0.000418627	0.00280411	-0.00822272	-0.0105308
Module2	M0078_1.02	MtABI3	-0.00388329	0.00122537	0.00310017	-0.00100885	0.00401488	0.00438115	0.00549413	0.000519993
Module2	M0081_1.02	M0081_1.02	0.0120243	-0.00266776	0.00356856	0.00624685	0.00871673	0.0105219	-0.00160814	0.0112804
Module2	M0118_1.02	M0118_1.02	-0.0168233	-0.00657394	-0.00121144	0.00402889	-0.00481706	-0.0173537	0.00382764	5.58453e-05
Module2	M0119_1.02	TIFY	-0.00165351	0.00175341	0.00177718	-0.00772266	0.0111814	-0.00220301	0.00232137	0.00279286
Module2	M0123_1.02	IAA4-5	-0.000880687	-0.00103894	-0.00743618	-0.00301303	-0.00353877	-0.00115081	-0.00362611	0.0062697
Module2	M0123_1.02	SHY2	-0.000880687	-0.00103894	-0.00743618	-0.00301303	-0.00353877	-0.00115081	-0.00362611	0.0062697
Module2	M0126_1.02	IAA4-5	-0.00370602	0.00152333	-0.00247922	-0.00357184	-0.00533765	-0.00907901	-0.0104525	-0.00543352
Module2	M0126_1.02	SHY2	-0.00370602	0.00152333	-0.00247922	-0.00357184	-0.00533765	-0.00907901	-0.0104525	-0.00543352
Module2	M0127_1.02	IAA4-5	-0.00202517	0.00659347	-0.0105745	0.00348784	-0.0102941	0.00109315	-0.0211976	-0.0156297
Module2	M0127_1.02	SHY2	-0.00202517	0.00659347	-0.0105745	0.00348784	-0.0102941	0.00109315	-0.0211976	-0.0156297
Module2	M0131_1.02	IAA4-5	0.0071289	-0.00503114	-0.00270957	-0.0022713	0.0139899	0.01054	-0.00290632	0.00718611
Module2	M0131_1.02	SHY2	0.0071289	-0.00503114	-0.00270957	-0.0022713	0.0139899	0.01054	-0.00290632	0.00718611
Module2	M0133_1.02	IAA4-5	-0.00252492	0.0131569	0.00311462	-0.00376699	-0.00512746	-0.000327132	-0.0139748	-0.00766892
Module2	M0133_1.02	SHY2	-0.00252492	0.0131569	0.00311462	-0.00376699	-0.00512746	-0.000327132	-0.0139748	-0.00766892
Module2	M0135_1.02	IAA4-5	0.00124173	0.00529807	0.0184828	0.0103706	0.0107528	0.0107695	0.0161816	0.017552
Module2	M0135_1.02	SHY2	0.00124173	0.00529807	0.0184828	0.0103706	0.0107528	0.0107695	0.0161816	0.017552
Module2	M0145_1.02	IAA4-5	-0.00716204	-0.00942955	-0.00135534	-0.00572912	-0.0111975	-0.00167214	0.00121169	-0.00186339
Module2	M0145_1.02	SHY2	-0.00716204	-0.00942955	-0.00135534	-0.00572912	-0.0111975	-0.00167214	0.00121169	-0.00186339
Module2	M0147_1.02	M0147_1.02	0.00318141	-0.00674019	-0.00253427	0.000882766	-0.00170887	-0.00202349	0.00554339	-0.00306869
Module2	M0149_1.02	BHLH	-0.0182512	-0.00105156	0.00129217	-0.0290562	0.000321132	0.0261269	0.0124092	0.00316379
Module2	M0150_1.02	BHLH	0.00265613	-0.0287678	-0.00424097	-0.0206987	-0.0110187	-0.0105321	-0.0025332	-0.000917044
Module2	M0151_1.02	M0151_1.02	-0.000158874	-0.00225889	0.0013714	-0.0127883	-0.0104747	-0.0165579	-0.0111063	-0.0100596
Module2	M0152_1.02	BHLH	-0.0146762	-0.015761	-0.00126011	-0.00778068	-0.0320928	-0.0158122	-0.0268612	-0.00821776
Module2	M0153_1.02	M0153_1.02	-0.0182942	-0.0070743	-0.000204692	-0.00409658	0.00373871	-0.0139773	-0.00994958	-0.00238333
Module2	M0154_1.02	M0154_1.02	0.00772482	-0.0127856	-0.00313896	-0.00764709	-0.0150372	-0.0145665	-0.00872699	0.00889275
Module2	M0155_1.02	M0155_1.02	0.00654261	0.031515	0.0074648	0.00591727	0.0203924	0.00134047	0.0114706	0.0173754
Module2	M0156_1.02	M0156_1.02	0.00631552	0.00518349	-0.0100202	-0.00238545	0.00064565	0.00536744	0.0133868	0.00700445
Module2	M0157_1.02	M0157_1.02	-0.000196308	-0.0101813	-0.00988933	-0.0129884	-0.000163197	-0.0274882	-0.0188248	-0.00813122
Module2	M0159_1.02	M0159_1.02	0.00681432	0.0142321	0.00594484	0.007933	0.00425561	0.00507894	-0.00603219	0.00127088
Module2	M0160_1.02	BHLH	0.0146259	0.0236708	0.00117708	0.0174197	0.0304342	0.0241619	0.0201503	-0.000529051
Module2	M0162_1.02	M0162_1.02	0	0	-0.015597	0.000982163	-0.00705198	0.00140267	-0.00390596	-0.0133576
Module2	M0163_1.02	M0163_1.02	0.0139209	0.018189	0.00818103	0.0135363	0.0162107	0.0126772	0.0180211	0.01579
Module2	M0164_1.02	M0164_1.02	-0.0110181	-0.00618363	-0.00995179	-0.0165507	-0.0186737	-0.00404359	-0.0179058	-0.0107856
Module2	M0165_1.02	BHLH	0.00671257	0.0161321	0.00161992	0.00656262	-0.00332324	-0.00113927	0.000660156	0.0185741
Module2	M0166_1.02	M0166_1.02	-0.00499357	0.000669675	0.00760756	0.00550799	-0.00147519	0.00581876	0.0128293	-0.00339185
Module2	M0167_1.02	M0167_1.02	-0.0108104	-0.00594683	-0.0161085	-0.00564991	-0.00686553	-0.01327	-0.0242367	-0.00596712
Module2	M0229_1.02	M0229_1.02	0.00163532	0.0133397	0.00863008	0.0119671	0.0151592	0.00324431	0.000357629	-0.00532348
Module2	M0250_1.02	M0250_1.02	0.00466386	-0.000544104	-0.00276047	0.000768201	0.00188479	-0.00570355	0.00304668	0.00239749
Module2	M0251_1.02	M0251_1.02	-0.0221735	-0.0149783	0.00131658	0.00277448	0.000438745	0.0078546	-0.000226289	-0.0134515
Module2	M0252_1.02	M0252_1.02	0.00942142	0.0170692	0.0300832	0.028805	0.0083418	0.0199179	0.0180765	0.00666942
Module2	M0255_1.02	M0255_1.02	-0.00724952	0.0231096	0.00481158	0.0066711	0.00136684	-0.00686977	0.0167964	-0.000596598
Module2	M0256_1.02	MtABI5	-0.000701681	0.0102081	-0.0189488	-0.00903949	-0.00661059	0.00771043	-0.00402898	-0.00583965
Module2	M0256_1.02	MtbZIP-102	-0.000701681	0.0102081	-0.0189488	-0.00903949	-0.00661059	0.00771043	-0.00402898	-0.00583965
Module2	M0257_1.02	MtABI5	0.00618769	0.00377204	0.0176352	0.0113585	-0.000972074	0.00948729	0.00888342	0.00214238
Module2	M0257_1.02	MtbZIP-102	0.00618769	0.00377204	0.0176352	0.0113585	-0.000972074	0.00948729	0.00888342	0.00214238
Module2	M0258_1.02	MtABI5	-0.00488314	-0.00878536	-0.00580853	-0.00980742	-0.000839641	0.004988	0.00518897	0.00710888
Module2	M0258_1.02	MtbZIP-102	-0.00488314	-0.00878536	-0.00580853	-0.00980742	-0.000839641	0.004988	0.00518897	0.00710888
Module2	M0259_1.02	M0259_1.02	-0.0106133	-0.00902908	-0.0037003	-0.00680421	-0.0178178	-0.000405348	0.00114584	-0.00471992
Module2	M0262_1.02	M0262_1.02	0.00141436	-0.00337698	-0.00871891	-0.00358409	-0.000248364	0.00499564	0.00392846	0.00803569
Module2	M0263_1.02	M0263_1.02	0.00710302	-0.00519622	0.00770461	-0.00811021	0.013067	0.00631537	0.00251215	0.0036342
Module2	M0264_1.02	M0264_1.02	-0.00142277	0.00122571	0.00543791	0.00226014	-0.00390685	-0.0256105	-0.011969	-0.0137937
Module2	M0265_1.02	M0265_1.02	-0.0096644	0.00116383	-0.00913828	-4.65446e-05	0.00418722	0.00407034	0.0042094	0.00656197
Module2	M0266_1.02	M0266_1.02	0.00654178	-0.00365819	0.00844527	0.00732571	0.00399023	0.00168397	-0.00732513	0.00170676
Module2	M0267_1.02	MtABI5	-0.00685675	-0.010493	-0.00402746	-0.0107291	-0.00919418	-0.0139952	-0.0173652	-0.00262838
Module2	M0267_1.02	MtbZIP-102	-0.00685675	-0.010493	-0.00402746	-0.0107291	-0.00919418	-0.0139952	-0.0173652	-0.00262838
Module2	M0268_1.02	M0268_1.02	0.0048761	-0.00876453	-0.00817519	-0.0106587	0.00647516	0.0140961	0.00396826	0.021773
Module2	M0269_1.02	M0269_1.02	0.00926396	0.000772538	-0.000883754	0.000408891	0.00554499	0.00729321	0.0114842	-0.00802924
Module2	M0270_1.02	M0270_1.02	0.00318425	-0.00432092	0.017469	0.0133725	0.00704943	-0.00477549	-0.00544073	-0.00946164
Module2	M0271_1.02	M0271_1.02	0	0	0	0	-0.0140266	-0.00594484	0.00949963	0.00325484
Module2	M0272_1.02	MtbZIP-627	0.00546247	0.0114232	0.00811596	0.00510447	-0.00570938	0.00829061	0.00113646	-0.00870474
Module2	M0273_1.02	M0273_1.02	0.00777244	0.00817407	0.00197245	-0.00260274	0.0126943	0.0044043	-0.015606	0.00255761
Module2	M0329_1.02	M0329_1.02	0.00763801	0.0224955	0.0142843	0.0159764	0.0245803	0.0167719	0.00983362	0.0145772
Module2	M0373_1.02	M0373_1.02	0	0	-0.00355618	-0.00475122	-0.00770661	0.00554677	-0.00593089	-0.00367101
Module2	M0581_1.02	CAMTA1	-0.0193802	-0.0265457	-0.0134853	-0.00698044	-0.0253482	-0.0137818	-0.00900482	-0.008583
Module2	M0582_1.02	CAMTA1	0.0265171	0.0286521	0.0221889	0.0225062	0.0270113	0.0192646	0.0206895	0.0179346
Module2	M0587_1.02	M0587_1.02	-0.00412339	-0.0102884	-0.00134387	-0.000491266	-0.00433617	0.000827465	0.000908564	-0.00165541
Module2	M0588_1.02	M0588_1.02	0.00696629	0.00863086	0.00664861	0.0153017	0.0041816	0.00741389	0.00159492	0.0128293
Module2	M0590_1.02	M0590_1.02	-0.000576401	-0.00768242	0.00863169	0.0128085	0.0158837	0.0176927	-0.00631878	-0.0165329
Module2	M0591_1.02	M0591_1.02	0.00503037	0.0136666	0.000361749	-0.000107048	-0.00724049	-0.00300626	0.00872728	0.0232844
Module2	M0677_1.02	E2Fe-DEL1	-0.00539332	-0.00455258	0.000665764	-0.00448992	-0.00569738	-0.00594824	-0.015467	-0.00990835
Module2	M0680_1.02	EIN3	-0.00198436	0.0113504	-0.00280602	0.00540841	-0.00646635	-8.73841e-07	0.000851741	0.0114846
Module2	M0681_1.02	EIN3	0.0056744	0.0102216	0.00160788	0.00469982	-0.0161266	0.00578363	0.00952121	-0.00385407
Module2	M0682_1.02	EIN3	0.00786142	0.0115001	0.00731772	0.00727091	0.0135126	0.0140572	-0.00407032	-0.00243616
Module2	M0683_1.02	EIN3	-0.0111961	-0.00983286	-0.00189492	-0.0166667	0.0126443	-0.00590264	-0.00278503	-0.0056445
Module2	M0684_1.02	EIN3	-0.00136312	-0.0143129	-0.00534924	-0.00162502	2.69358e-05	-0.00924842	-0.00792991	-0.0125848
Module2	M0758_1.02	M0758_1.02	0.0187708	0.00281384	0.00086284	-0.00050755	0.00943963	0.0165911	0.019718	0.0175508
Module2	M0759_1.02	M0759_1.02	-0.0211126	0.00330193	0.00963937	0.00214876	-0.00829365	0.00868353	-0.0110151	0.000217204
Module2	M0761_1.02	M0761_1.02	-0.00552745	-0.00160849	-0.00673169	-0.00836915	-0.000265505	-0.00405694	-0.000537869	-0.000578217
Module2	M0762_1.02	M0762_1.02	0.0067149	0.00556493	0.00714555	0.00518064	0.000845846	0.00763883	0.000134824	0.00569513
Module2	M0763_1.02	M0763_1.02	-0.0143743	-0.00357267	0.000940873	-0.0035533	0.004456	0.00323936	0.0148631	0.00908814
Module2	M0764_1.02	M0764_1.02	-0.0115188	-0.00141418	0.000741263	0.00402954	0.00243269	0.00497394	-0.001184	-0.0142425
Module2	M0765_1.02	M0765_1.02	-0.00293969	-0.00629991	-0.0011462	-0.00472988	-0.00340677	-0.00927541	-0.00284471	-0.0102765
Module2	M0766_1.02	M0766_1.02	0.00530352	0.00825355	0.00503188	0.016571	0.0106723	0.00789495	0.002614	0.00536737
Module2	M0768_1.02	M0768_1.02	0.00331791	-0.0114547	-0.0109246	-0.00699105	-0.00836238	-0.0246018	-0.0125311	-0.00291588
Module2	M0769_1.02	M0769_1.02	0.0145036	0.00572138	-0.0109014	-0.00305302	-0.00254314	-0.00291219	0.00357531	0.000643338
Module2	M0770_1.02	M0770_1.02	0.0024044	0.000264908	-0.00381148	-0.00161939	-0.010216	-0.00795577	-0.00926938	-0.0128512
Module2	M0840_1.02	MtKNOX1	-0.00307929	0.0191913	0.00812739	0.00706289	-0.00316773	0.0123647	-0.0106146	0.00737697
Module2	M0840_1.02	MtKNOX7	-0.00307929	0.0191913	0.00812739	0.00706289	-0.00316773	0.0123647	-0.0106146	0.00737697
Module2	M0840_1.02	MtKNOX8	-0.00307929	0.0191913	0.00812739	0.00706289	-0.00316773	0.0123647	-0.0106146	0.00737697
Module2	M0841_1.02	M0841_1.02	0.00701657	0.00194984	0.00312511	0.00691424	0.00669999	-0.00976884	-0.00991016	-0.00524435
Module2	M0842_1.02	GL2	-0.000268921	0.00202892	0.000984082	0	0	0	-0.0145409	0.00208556
Module2	M0842_1.02	HDG2	-0.000268921	0.00202892	0.000984082	0	0	0	-0.0145409	0.00208556
Module2	M0843_1.02	M0843_1.02	0.00772554	0.0190337	0.0224229	-9.86483e-05	-0.00769951	-0.0107664	-0.000942646	0.024402
Module2	M0845_1.02	M0845_1.02	0.00173091	0.00469725	0.00454424	0.000818613	-0.000146884	-0.00812883	0.00287637	-0.000583141
Module2	M0846_1.02	MtHB1	-0.00248221	-0.0014774	-0.000418722	-0.000600796	0.00444075	0.0117008	0.0114491	0.0119532
Module2	M0848_1.02	M0848_1.02	-7.14525e-05	-0.00831503	0.0041662	0.000708782	-0.000618156	0.00797693	0.00786931	0.0114612
Module2	M0849_1.02	MtHB1	-0.00561654	-0.00183398	-0.000918895	-0.00116179	-0.00432096	-0.0126583	-0.00787487	-8.71891e-05
Module2	M0850_1.02	HDG2	0	0	0	0	-0.00145064	-0.0144221	-0.00448275	-0.00614801
Module2	M0851_1.02	M0851_1.02	-0.0252809	-0.0134468	-0.0198698	-0.0125598	-0.010079	-0.0130589	-0.0193314	-0.0131601
Module2	M0852_1.02	HDG2	0.0150863	0.0167468	0.0118848	0.00892792	-0.00516905	0.0154799	0.0166649	0.00308037
Module2	M0853_1.02	M0853_1.02	0.0065236	0.00883422	9.40988e-05	-0.00049499	-0.000242004	0.00636432	0.00746863	0.0168426
Module2	M0854_1.02	M0854_1.02	0.00347488	-0.000702886	0.00292376	-0.00854979	0.00391048	-0.00197229	-0.00452203	0.000662744
Module2	M0855_1.02	MtKNOX10	0.00471303	-0.0112011	0.000270499	-0.00556239	0.00484309	-0.000992925	0.0245649	0.00738846
Module2	M0855_1.02	MtKNOX3	0.00471303	-0.0112011	0.000270499	-0.00556239	0.00484309	-0.000992925	0.0245649	0.00738846
Module2	M0855_1.02	MtKNOX4	0.00471303	-0.0112011	0.000270499	-0.00556239	0.00484309	-0.000992925	0.0245649	0.00738846
Module2	M0855_1.02	MtKNOX5	0.00471303	-0.0112011	0.000270499	-0.00556239	0.00484309	-0.000992925	0.0245649	0.00738846
Module2	M0855_1.02	MtKNOX9	0.00471303	-0.0112011	0.000270499	-0.00556239	0.00484309	-0.000992925	0.0245649	0.00738846
Module2	M1108_1.02	MtHB1	0.0103049	0.00790452	-0.00561229	0.0201499	0.00265385	0.00931398	-0.00799889	-0.00367373
Module2	M1195_1.02	M1195_1.02	0.00329271	0.000553198	-0.01562	-0.00537134	-0.00391155	0.00318019	0.0130293	-0.0198189
Module2	M1209_1.02	M1209_1.02	-0.00232265	-0.00933834	0.0080345	-0.0131088	-0.00213705	-0.00651893	0.00169471	-0.0273815
Module2	M1210_1.02	MtKNOX1	-0.00394791	-0.00978978	-0.000768718	-0.00604948	-0.000294604	-0.0160815	-0.0217371	-0.0143104
Module2	M1210_1.02	MtKNOX7	-0.00394791	-0.00978978	-0.000768718	-0.00604948	-0.000294604	-0.0160815	-0.0217371	-0.0143104
Module2	M1210_1.02	MtKNOX8	-0.00394791	-0.00978978	-0.000768718	-0.00604948	-0.000294604	-0.0160815	-0.0217371	-0.0143104
Module2	M1211_1.02	MtKNOX1	0.0107276	0.0102597	0.00428526	0.0118487	-0.00709763	0.00143652	0.00386642	-0.00107811
Module2	M1211_1.02	MtKNOX6	0.0107276	0.0102597	0.00428526	0.0118487	-0.00709763	0.00143652	0.00386642	-0.00107811
Module2	M1211_1.02	MtKNOX7	0.0107276	0.0102597	0.00428526	0.0118487	-0.00709763	0.00143652	0.00386642	-0.00107811
Module2	M1211_1.02	MtKNOX8	0.0107276	0.0102597	0.00428526	0.0118487	-0.00709763	0.00143652	0.00386642	-0.00107811
Module2	M1215_1.02	M1215_1.02	0.00614185	0.00333571	-0.00393519	0.00475278	0.0237841	0.00881557	0.0257256	0.00929897
Module2	M1274_1.02	M1274_1.02	-0.0105173	-0.00719109	-0.00364477	-0.00242485	-0.00512164	0.00729547	0.0028469	0.00275176
Module2	M1275_1.02	M1275_1.02	0.00484366	-0.00481894	-0.00836711	-0.00952165	0.00216946	-0.00288963	0.00769808	0.0135658
Module2	M1293_1.02	M1293_1.02	0.0116553	0.0110514	0.0142707	0.010608	0.00541187	0.0167008	0.00560397	0.0137063
Module2	M1302_1.02	M1302_1.02	0.0223033	0.0248437	0.00712254	0.0217683	0.011885	0.0171526	0.000379175	-0.00580719
Module2	M1303_1.02	M1303_1.02	-0.00305869	-0.0171083	0.00823058	-0.00826355	0.0014745	0.0017166	0.0029745	-0.00548033
Module2	M1304_1.02	MtSHR	0.00358307	0.00212468	-0.0110927	-0.00816288	-0.00324236	0.00017478	-0.00114137	0.00496042
Module2	M1305_1.02	M1305_1.02	0.00744384	0.00348489	0.0112237	0.0103099	0.0165847	0.00290847	-0.00832293	0.00418522
Module2	M1306_1.02	M1306_1.02	0.00854206	0.00520927	0.00540678	0.000585653	-0.0115372	0.00884475	0.00329461	-0.0212921
Module2	M1307_1.02	M1307_1.02	0.00441628	-0.000562111	-0.0120258	0.00432916	-0.0079442	-0.0072125	-0.00510735	0.00799032
Module2	M1309_1.02	M1309_1.02	0.0115717	0.0160953	-0.00062943	0.00196427	-0.00784501	-0.000767156	0.00307352	0.00244323
Module2	M1310_1.02	M1310_1.02	0.0143017	0.0318391	0.00929462	0.0152572	0.0207579	0.0133355	-0.00301254	-0.00556876
Module2	M1311_1.02	M1311_1.02	-0.00503637	-0.00364031	0.00425816	-0.00139263	0.00913837	0.0218958	0.0183037	0.0176467
Module2	M1313_1.02	M1313_1.02	0	0	0.00229935	0.00102765	0.00705219	-0.0103494	0.00974028	-0.000407132
Module2	M1314_1.02	M1314_1.02	-0.0133321	-0.0140028	-0.00615634	-0.014236	-0.000240889	-0.013851	-0.00324084	-0.0260611
Module2	M1318_1.02	M1318_1.02	-0.00967964	-0.0236277	-0.000125354	-0.00850634	-0.000288979	-0.0107134	-0.00684635	0.00455679
Module2	M1319_1.02	M1319_1.02	-0.0112844	-0.00480133	-0.0154708	-0.00842697	-0.0162225	-0.0034129	0.00601641	-0.000457256
Module2	M1320_1.02	M1320_1.02	0.00160538	0.0108648	0.014308	0.00165565	-0.00632721	0.00378106	-0.00631715	0.013011
Module2	M1321_1.02	M1321_1.02	-0.00909549	-0.0145546	-0.00821452	-0.0146492	-0.000952186	0.00872354	0.00514347	-0.0178126
Module2	M1322_1.02	M1322_1.02	-0.000445086	3.00752e-05	-0.00598376	0.00629799	-0.000204422	-0.00258531	-0.00815181	-0.00318322
Module2	M1323_1.02	M1323_1.02	-0.0183984	-0.00978352	-0.00439809	-0.00888475	-0.0210086	-0.000471033	-0.00980244	0.00207268
Module2	M1325_1.02	M1325_1.02	0.0289292	0.0316029	0.0228915	0.0143637	0.0239501	0.00932001	0.0166214	0.0117831
Module2	M1329_1.02	MYB	-0.0115249	-0.00784534	-0.0106917	-0.00633965	-0.00698095	-0.00913486	-0.00753943	-0.0112752
Module2	M1332_1.02	MtRRB9	-0.00834863	-0.00129114	0.00530191	0.00657752	0.00712048	0.00340053	-0.00017035	-0.00138236
Module2	M1334_1.02	MtRRB15	0.0107819	0.0273076	0.0128681	0.0041269	0.0171096	-0.00527547	0.0214024	0.00995367
Module2	M1335_1.02	M1335_1.02	0.00608195	0.00201205	0.00432626	-0.00731882	0.00433753	0.0132207	0.00279172	0.00713509
Module2	M1337_1.02	M1337_1.02	-0.0046024	-0.00373688	-0.00312871	-0.00325463	-0.0124921	-0.000748773	-0.0146798	0.00281613
Module2	M1340_1.02	M1340_1.02	0.00163057	-0.00386017	0.00599399	-0.00376549	0.00459525	0.0113226	0.00445705	-0.00181366
Module2	M1341_1.02	M1341_1.02	-0.00751837	-0.010615	-0.00704002	8.67167e-05	-0.00656885	0.0136171	-0.00260789	-0.0125875
Module2	M1342_1.02	MtRRB15	0.00544357	-0.0108354	0.00943166	-0.000891428	-0.00496748	-0.00306279	-0.00642892	-0.00512756
Module2	M1344_1.02	M1344_1.02	0.00238933	-0.00137684	0.00482786	0.013482	-0.00920916	-0.0123068	-0.00847837	0.00901444
Module2	M1351_1.02	M1351_1.02	-0.00381389	-0.00412794	-0.00745092	-0.00457053	0.00384927	-0.00124238	-1.45791e-06	-0.00607719
Module2	M1363_1.02	M1363_1.02	-0.00662569	-0.0323339	-0.013514	-0.00932545	0.00215234	-0.0183831	0.0130533	0.0118184
Module2	M1364_1.02	MtRRB15	-0.0219112	-0.0219134	-0.0307214	-0.0152671	-0.0183088	-0.00798541	-0.0246273	-0.0200519
Module2	M1365_1.02	M1365_1.02	0.000111433	0.00940757	-0.0126473	-0.00589654	-0.00172743	-0.00472331	-0.00988469	0.00474154
Module2	M1388_1.02	M1388_1.02	0.000686003	-0.00554281	-0.00724945	-0.011851	-0.0133067	0.00567697	0.00524728	-0.00894933
Module2	M1400_1.02	MtNAC969	-0.0015227	-0.00135912	0.00147233	0.00270651	-0.00293669	-0.00166582	0.00313745	-0.00134808
Module2	M1401_1.02	MtNAC969	0.024497	0.0272407	0.00022122	0.0168455	0.00855403	0.0206926	0.013123	0.0238054
Module2	M1402_1.02	SMB	-0.00893875	-0.00474921	-0.00356392	-0.0112668	-0.00368102	0.00568288	0.00179858	0.0100633
Module2	M1402_1.02	VND7	-0.00893875	-0.00474921	-0.00356392	-0.0112668	-0.00368102	0.00568288	0.00179858	0.0100633
Module2	M1403_1.02	M1403_1.02	0.00288421	-0.009458	-0.00560356	-0.00369597	-0.00105721	-0.0047302	0.00805858	-0.000696212
Module2	M1404_1.02	M1404_1.02	-0.00668501	-0.0167809	-0.0077706	-0.00524398	-0.0177268	-0.0165259	-0.00949988	-0.00155198
Module2	M1405_1.02	M1405_1.02	0.0137766	0.0192299	0.00874841	0.00958166	-0.00415248	0.00206958	4.8207e-05	-0.0125364
Module2	M1406_1.02	M1406_1.02	-0.00399031	0.00572215	0.00447359	0.00756797	0.00830201	-0.00205389	-0.00282719	0.0108707
Module2	M1407_1.02	M1407_1.02	-0.0127898	-0.0148876	-0.0163842	-0.00961705	-0.0133282	-0.0171774	-0.0269786	0.0046256
Module2	M1408_1.02	M1408_1.02	-0.00077334	0.00908415	0.0049046	-0.00240494	-0.00746516	0.00927128	0.00832795	0.0169136
Module2	M1409_1.02	M1409_1.02	-0.0122383	-0.0224448	-0.00390748	0.00455114	0.00625262	-0.018755	-0.0167709	-0.0219551
Module2	M1410_1.02	M1410_1.02	0.0160683	0.00702392	-0.00897973	-0.0159095	0.00346692	0.00344123	0.00831586	0.0233359
Module2	M1412_1.02	M1412_1.02	0.00288513	0.00415737	0.010395	0.0139139	0.00372345	0.0143758	0.0150146	-0.00771863
Module2	M1413_1.02	M1413_1.02	0.00470607	0.00317662	-0.0132412	-0.00353761	0.00643021	0.000572106	0.006717	0.00320964
Module2	M1414_1.02	M1414_1.02	-0.00419729	0.000684143	0.00319242	-0.00443953	0.00518726	0.00106138	0.00605385	-0.0120396
Module2	M1415_1.02	M1415_1.02	-0.0062379	-0.00747157	-0.00595206	0.00122942	-0.000994228	-0.00710807	0.00341772	-0.00424072
Module2	M1416_1.02	SMB	0.00777398	0.00296688	0.00215516	0.00349818	0.0168954	0.00376963	0.00402213	0.00407269
Module2	M1416_1.02	VND7	0.00777398	0.00296688	0.00215516	0.00349818	0.0168954	0.00376963	0.00402213	0.00407269
Module2	M1559_1.02	M1559_1.02	0.00188577	-0.00383021	0.00916784	-0.0192264	-0.00278904	0.0205961	0.00981337	0.0130133
Module2	M1560_1.02	M1560_1.02	-0.00492684	-0.0250363	-0.00898789	-0.00281228	0.00208081	-0.021372	-0.0050679	-0.00645343
Module2	M1561_1.02	M1561_1.02	0.000162751	-0.00465187	-0.00739184	-0.000890038	-0.00963549	-0.00490251	-0.000996004	-0.0104644
Module2	M1562_1.02	M1562_1.02	0.00138499	-0.000961339	0.00981225	0.00137382	-0.0010977	-0.00513026	0.00510742	-0.00567387
Module2	M1563_1.02	M1563_1.02	-0.0046582	-0.0247249	-0.0259726	-0.0195822	-0.0153752	-0.00839352	-0.0154123	-0.00647468
Module2	M1564_1.02	M1564_1.02	0.00582602	-0.00296974	-0.010347	-0.0162265	-0.0208899	0.00512673	0.00752737	-0.026423
Module2	M1565_1.02	M1565_1.02	0.00733856	0.0319704	0.00912144	0.0113669	0.00299975	-0.00104127	-0.00858855	0.0107746
Module2	M1566_1.02	M1566_1.02	0.000314747	0.0121538	0.0142038	0.015538	-0.00775919	-0.00685036	0.00416884	-0.00664124
Module2	M1568_1.02	M1568_1.02	-0.00227935	0.0087813	-0.00173204	0.00770604	0.0123797	-0.00397692	0.00923994	0.010499
Module2	M1569_1.02	M1569_1.02	0	0	0.00579965	0.012038	0.0213793	0.00911526	0.00134255	-0.00180545
Module2	M1572_1.02	M1572_1.02	-0.000701147	0.00110129	-0.0063279	-0.00859615	-8.10649e-05	0.00538312	0.00480496	0.00830886
Module2	M1643_1.02	M1643_1.02	0.00350756	0.00915419	-0.000320665	0.00649146	0.0150439	0.00234278	0.010071	0.00666538
Module2	M1644_1.02	M1644_1.02	-0.000304795	-0.00384343	0.0008812	0.00121943	-0.00604794	-0.000781884	0.00157706	0.00217617
Module2	M1645_1.02	M1645_1.02	0.00903297	0.00502768	0.0188898	0.0132631	0.00225699	0.00662658	0.00596817	0.0147679
Module2	M1646_1.02	M1646_1.02	0.00382998	0.00549335	0.013933	0.0230577	0.00249899	0.00916928	-0.00489164	0.00403562
Module2	M1647_1.02	M1647_1.02	-0.00945237	-0.0029887	-0.0103778	-0.011387	-0.0123235	-0.00419957	-0.00451165	-0.00950875
Module2	M1648_1.02	M1648_1.02	0.00154215	0.00484534	-0.000264695	-0.00470047	-0.0108306	-0.0114861	-0.00853564	-0.00277753
Module2	M1649_1.02	M1649_1.02	0.00589717	-0.00375167	-0.0165434	-0.00954408	0	0	0	0
Module2	M1650_1.02	M1650_1.02	0.00687717	0.0146669	0.0268348	0.029862	0.0163982	0.0108057	0.00309625	-0.0040424
Module2	M1651_1.02	M1651_1.02	-7.04101e-05	-0.00773676	-0.00467234	-0.00602261	2.49027e-05	-0.00771073	0.000834105	5.68192e-05
Module2	M1652_1.02	M1652_1.02	0.00678532	0.0157702	0.00829733	0.0130898	0.023141	0.015598	0.0121477	-0.00632753
Module2	M1653_1.02	M1653_1.02	-0.00757593	-0.0201412	-0.015372	-0.0118413	-0.023877	-0.0187114	-0.00902499	-0.00286398
Module2	M1655_1.02	M1655_1.02	-0.00694672	-0.00429729	-0.0276549	-0.0393373	0.0030084	-0.00820625	0.0021649	0.00745319
Module2	M1656_1.02	M1656_1.02	0.00155813	0.00829046	-0.00585027	-0.00486088	0.00816955	0.00764795	0.0204643	0.0175783
Module2	M1657_1.02	M1657_1.02	-0.00754315	-0.0167233	-0.0111896	-0.00947559	-0.017053	-0.00415729	-0.00630212	-0.00166197
Module2	M1658_1.02	M1658_1.02	0.00400775	0.00980994	0.00933467	0.0111959	-0.0127469	-0.000754428	0.00364607	-0.00344623
Module2	M1659_1.02	M1659_1.02	-0.0165587	-0.00818615	0.00432476	0.00309373	-0.000293186	-0.000470044	-0.00975303	-0.0155729
Module2	M1660_1.02	M1660_1.02	-0.00396302	-0.0131779	-0.0116045	0.00610156	-0.0197784	-0.0121096	-0.0109092	-0.00210056
Module2	M1661_1.02	M1661_1.02	0.00669687	-0.000811371	0.0250311	0.00107438	0.0319047	0.00910924	-0.00895013	-0.00352109
Module2	M1662_1.02	M1662_1.02	-0.00143802	-0.00176775	0.00240482	0.00289551	0.0085436	0.00901789	-0.00662814	-4.76105e-05
Module2	M1663_1.02	M1663_1.02	-0.00262966	-0.00635005	-0.00932195	0.00139165	0.00472766	-0.00218617	0.00257046	-0.00797056
Module2	M1678_1.02	IBM1	-0.0336907	-0.0114723	-0.0099101	-3.40104e-05	-0.00202312	0.0119299	-0.015412	-0.0276886
Module2	M1679_1.02	IBM1	0.00495927	0.0100229	-0.0160066	-0.00449722	0	0	0	0
Module2	M1680_1.02	IBM1	-0.0140518	-0.0123371	-0.00740044	-0.00457994	-0.0128034	-0.027505	-0.0292827	-0.00579627
Module2	M1681_1.02	IBM1	-0.0199767	0.00332678	0.0091359	0.00385233	-0.00695504	-0.0176634	-0.0234693	-0.0355588
Module2	M1682_1.02	IBM1	0.00895894	-0.029104	0.00542038	-0.000602711	-0.0429314	-0.00382511	-0.00911092	0.00315091
Module2	M1683_1.02	IBM1	0.00306924	0.00681617	-0.00600939	-0.0124072	-0.0196124	0.00641702	0.0213973	-0.00390261
Module2	M1684_1.02	IBM1	0.0128821	-0.0184343	-0.00236748	-0.0245876	-0.0140034	-0.0031021	0.00957402	-0.00288092
Module2	M1685_1.02	M1685_1.02	0.00810715	0.0221776	0.0199031	0.0274264	0.0323888	0.0328613	0.00118852	0.010624
Module2	M1686_1.02	IBM1	-0.00233276	0.016199	-0.00886927	-0.0133099	0.0250951	0.0335816	0.0159832	0.0298249
Module2	M1687_1.02	M1687_1.02	-0.00312024	-0.0307144	-0.0155909	-0.00935544	-0.0411162	0.00858607	0.0109329	0.0259306
Module2	M1688_1.02	IBM1	0.015639	0.00785811	0.00802684	0.0168502	0.0107314	-0.00992153	0.00214411	0.00199491
Module2	M1689_1.02	IBM1	-0.0147096	0.00479757	0.00131094	0.0119455	-0.00390519	0.000826638	-0.0215428	-0.0343854
Module2	M1690_1.02	IBM1	-0.0023302	0.0174791	0.00274338	0.0179172	0.0137197	0.00626635	0.00566989	-0.0179257
Module2	M1691_1.02	IBM1	-0.00902962	-0.00971866	-0.00151426	-0.000970757	0.0025814	-0.00841214	-0.00149025	-0.000612246
Module2	M1692_1.02	IBM1	0.000397743	0.00210716	-0.00841227	-0.0157892	0.0171581	-0.00999692	-0.00296513	-0.000715194
Module2	M1693_1.02	IBM1	0.0124155	0.00998585	0.0107547	0.00518955	0.0147606	0.00667244	-0.0231685	-0.00140477
Module2	M1694_1.02	IBM1	-0.0082088	-0.0205458	0.00120604	-0.00213324	-0.00875701	-0.0187305	-0.0182264	-0.00673969
Module2	M1695_1.02	IBM1	0.0615542	0.0476377	0.0499941	0.0595194	0.0561764	0.051311	0.0260299	0.0492349
Module2	M1696_1.02	IBM1	-0.0411925	-0.0561236	-0.0102122	-0.0477269	-0.0494808	-0.0656837	-0.0110649	-0.0435707
Module2	M1697_1.02	M1697_1.02	0.0282235	0.0173193	0.0145658	0.00747336	0.00126328	0.00782588	0.0224881	-0.00174306
Module2	M1698_1.02	IBM1	-0.004568	-0.0184982	-0.0111066	-0.0279613	-0.0128791	0.00596835	0.00369287	0.0286033
Module2	M1699_1.02	IBM1	0.00591155	0.00769333	0.003073	0.0229318	0.0005462	0.0176245	0.00705765	-1.96605e-05
Module2	M1700_1.02	IBM1	-0.016318	0.00581068	-0.0313307	0.0124902	-0.00306314	-0.0243943	-0.0154664	0.00364252
Module2	M1701_1.02	M1701_1.02	-0.00235459	-0.00882442	0.00310198	0.00526206	-0.00160035	-0.0074764	0.0157343	0.0184022
Module2	M1702_1.02	IBM1	-0.0131314	-0.00340802	-0.00352506	-0.0106359	0.0162918	-0.0104137	0.0100271	-0.018666
Module2	M1704_1.02	IBM1	0.00765169	0.00762515	0.00922009	-0.017894	0.022061	-0.00704428	-0.00503057	-0.00851244
Module2	M1836_1.02	MTF1	-0.00776739	-0.00645293	0.00169258	-0.0105181	0.000826146	-0.00452437	-0.00597334	-0.0118654
Module2	M1836_1.02	MtMADS1	-0.00776739	-0.00645293	0.00169258	-0.0105181	0.000826146	-0.00452437	-0.00597334	-0.0118654
Module2	M1840_1.02	MTF1	-0.000134738	-0.00257932	0.0028872	-0.00305457	0.00622929	0.0146881	0.0020891	0.00117045
Module2	M1840_1.02	MtMADS1	-0.000134738	-0.00257932	0.0028872	-0.00305457	0.00622929	0.0146881	0.0020891	0.00117045
Module2	M1842_1.02	M1842_1.02	-0.00263806	0.0102419	-0.000727482	0.0055692	0.00255782	0.00437468	0.00475263	0.00728202
Module2	M1877_1.02	M1877_1.02	0.00339303	-0.0017491	-0.00194849	-0.00960401	-0.00514879	-0.00559934	0.00583502	0.00547722
Module2	M1909_1.02	MTF1	0.00963326	0.00686312	0.010713	0.00252842	-0.00336893	0.0044755	0.0176421	0.00892133
Module2	M1909_1.02	MtMADS1	0.00963326	0.00686312	0.010713	0.00252842	-0.00336893	0.0044755	0.0176421	0.00892133
Module2	M1932_1.02	M1932_1.02	-0.00383603	-0.00418015	-0.00191562	-0.00321342	0.0164898	-0.00531214	-0.000173274	0.000777141
Module2	M1940_1.02	JKD	-0.00141044	0.00045533	0.00946428	0.0100932	0.00959796	0.0131929	0.0115859	0.00598737
Module2	M1943_1.02	MtABI4	-0.00327157	-0.003334	0.00294874	-0.00100139	-0.000139553	0.00125125	-0.0120099	0.000108983
Module2	M1948_1.02	M1948_1.02	-0.00324225	-0.0143156	-0.00896698	-0.0162508	-0.0101397	-0.0202593	-0.00528311	-0.00876532
Module2	M1949_1.02	M1949_1.02	0.00369623	0.0132674	0.0124147	0.00569767	0.00433171	0.0119046	-0.00706169	0.00779054
Module2	M2341_1.02	MTF1	0.0203609	0.0228544	0.00698769	0.00917531	0.0129978	0.0115807	0.00380584	0.00229128
Module2	M2341_1.02	MtMADS1	0.0203609	0.0228544	0.00698769	0.00917531	0.0129978	0.0115807	0.00380584	0.00229128
Module2	M2345_1.02	M2345_1.02	0.00193739	-0.00260307	0.001468	0.00727852	0.00580063	0.00471024	0.00559289	-0.0100496
Module2	M2347_1.02	MTF1	-0.00132479	-0.00256397	-0.000870521	0.00172754	0.00256083	0.000677646	0.00396375	-0.00223587
Module2	M2347_1.02	MtMADS1	-0.00132479	-0.00256397	-0.000870521	0.00172754	0.00256083	0.000677646	0.00396375	-0.00223587
Module2	M2348_1.02	MTF1	-0.0097604	-0.000980936	-0.00499076	-0.00452595	0	0	0	0
Module2	M2348_1.02	MtMADS1	-0.0097604	-0.000980936	-0.00499076	-0.00452595	0	0	0	0
Module2	M2349_1.02	M2349_1.02	-0.00894622	-0.0223376	-0.00589127	-0.0096799	-0.00673204	-0.00970905	-0.00671676	-0.0068659
Module2	M2350_1.02	M2350_1.02	-0.000933908	-0.00303118	0.00394099	0.00346896	0.00251792	0.00693224	0.00543532	0.011631
Module2	M2351_1.02	MTF1	-0.0132903	-0.00265935	-0.00748472	0.0106041	0.00816447	0.0150491	0.00264841	-0.00686433
Module2	M2351_1.02	MtMADS1	-0.0132903	-0.00265935	-0.00748472	0.0106041	0.00816447	0.0150491	0.00264841	-0.00686433
Module2	M2352_1.02	MTF1	0.0131654	0.00449488	0.0019028	0.000704669	-0.00397868	0.00327658	0.000933768	-0.000440156
Module2	M2353_1.02	M2353_1.02	-0.0202211	-0.0109371	-0.012873	-0.00916989	-0.0144166	-0.0192685	-0.00629811	-4.28705e-05
Module2	M2354_1.02	M2354_1.02	0.0121411	-0.0118174	1.09517e-05	-0.00780601	-0.00112915	-0.00178651	0.00102451	-0.00186583
Module2	M2355_1.02	M2355_1.02	0.00691257	-0.00106856	0.0159803	0.0168505	0.00722829	0.0136168	0.00210401	0.00952625
Module2	M2356_1.02	MTF1	0.000547445	0.000203547	-0.00132981	0.00220257	0.00908389	-0.00522477	0.00337358	0.0185933
Module2	M2356_1.02	MtMADS1	0.000547445	0.000203547	-0.00132981	0.00220257	0.00908389	-0.00522477	0.00337358	0.0185933
Module2	M2358_1.02	M2358_1.02	0.00564962	0.00582548	-0.00270293	0.00452585	-0.00365496	-0.00228995	-0.00139178	-0.00663914
Module2	M2359_1.02	BHLH	-0.0107208	0.0107298	-0.0166467	-0.0116328	-0.000983934	0.00532628	0.0118435	0.00854511
Module2	M2360_1.02	MtABI4	-0.01153	-0.00691481	-0.0162396	-0.0102336	-0.0166166	-0.0146262	-0.00712572	-0.0258609
Module2	M2360_1.02	MtEDN1	-0.01153	-0.00691481	-0.0162396	-0.0102336	-0.0166166	-0.0146262	-0.00712572	-0.0258609
Module2	M2360_1.02	MtEDN2	-0.01153	-0.00691481	-0.0162396	-0.0102336	-0.0166166	-0.0146262	-0.00712572	-0.0258609
Module2	M2360_1.02	MtEDN3	-0.01153	-0.00691481	-0.0162396	-0.0102336	-0.0166166	-0.0146262	-0.00712572	-0.0258609
Module2	M2360_1.02	MtERF1	-0.01153	-0.00691481	-0.0162396	-0.0102336	-0.0166166	-0.0146262	-0.00712572	-0.0258609
Module2	M2361_1.02	BHLH	0.00458561	-0.00807979	-0.00706435	0.00218457	0.00104344	-0.00938527	0.00760518	-0.0118165
Module2	M2362_1.02	BHLH	0.0197083	-0.00368118	0.026075	0.0335452	0.0224069	-0.000710622	-0.0128791	-0.00237831
Module2	M2363_1.02	MtABI5	0	0	0	0	0.0152254	0.00539417	-0.00375311	0.00133106
Module2	M2363_1.02	MtbZIP-102	0	0	0	0	0.0152254	0.00539417	-0.00375311	0.00133106
Module2	M2364_1.02	MtPLT1	0.00598176	0.00541035	0.0214225	0.0152289	0.00964464	0.00140999	0.00449204	0.0108211
Module2	M2364_1.02	MtPLT2	0.00598176	0.00541035	0.0214225	0.0152289	0.00964464	0.00140999	0.00449204	0.0108211
Module2	M2364_1.02	MtPLT3	0.00598176	0.00541035	0.0214225	0.0152289	0.00964464	0.00140999	0.00449204	0.0108211
Module2	M2364_1.02	MtPLT4	0.00598176	0.00541035	0.0214225	0.0152289	0.00964464	0.00140999	0.00449204	0.0108211
Module2	M2364_1.02	MtPLT5	0.00598176	0.00541035	0.0214225	0.0152289	0.00964464	0.00140999	0.00449204	0.0108211
Module2	M2365_1.02	M2365_1.02	-0.0107221	-0.0164179	-0.0131707	-0.00877333	-0.0111304	-0.00636719	5.77312e-05	0.00692123
Module2	M2366_1.02	MtCNA1	0.0193174	0.042639	-0.000655748	0.0206133	-0.0015817	-0.00166747	9.1594e-05	0.00518086
Module2	M2366_1.02	MtCNA2	0.0193174	0.042639	-0.000655748	0.0206133	-0.0015817	-0.00166747	9.1594e-05	0.00518086
Module2	M2366_1.02	REV	0.0193174	0.042639	-0.000655748	0.0206133	-0.0015817	-0.00166747	9.1594e-05	0.00518086
Module2	M2369_1.02	M2369_1.02	0.00699351	0.0079656	-0.00164647	0.0125629	-0.000894139	-0.014308	-0.00121612	0.000185508
Module2	M2370_1.02	M2370_1.02	-0.0021547	0.00909312	0.00799147	0.00944862	0.00203996	0.00168361	-0.00809785	-0.00168302
Module2	M2371_1.02	M2371_1.02	0.000921559	0.00184165	-0.00650671	-0.00500898	0.000805608	4.41283e-05	0.0131784	0.00648597
Module2	M2372_1.02	M2372_1.02	0.00340638	0.00820961	0.0105058	0.00101621	0.000365221	0.0153742	0.00781494	0.00796799
Module2	M2375_1.02	M2375_1.02	-0.000158689	0.0103976	0.00545577	0.00697507	-0.00073769	0.00228179	0.0011271	-0.001969
Module2	M2376_1.02	M2376_1.02	0.000240918	0.00490558	0.00150782	-0.00186016	0.00431495	0.00186419	0.00891123	0.0074516
Module2	M2377_1.02	MTF1	-0.0070558	-0.00809685	-0.0138207	-0.0087988	-0.0131596	-0.00478655	-0.0103735	-0.0147813
Module2	M2377_1.02	MtMADS1	-0.0070558	-0.00809685	-0.0138207	-0.0087988	-0.0131596	-0.00478655	-0.0103735	-0.0147813
Module2	M2378_1.02	MTF1	0.00561911	-0.000802896	0.00510281	0.00122631	0.00287365	-0.00570396	0.00376233	-0.00881029
Module2	M2378_1.02	MtMADS1	0.00561911	-0.000802896	0.00510281	0.00122631	0.00287365	-0.00570396	0.00376233	-0.00881029
Module2	M2379_1.02	M2379_1.02	0.0079467	-0.0106786	0.00145871	0.00341117	0.00599523	-0.00279892	-0.00577646	0.00313337
Module2	M2380_1.02	M2380_1.02	0.00233218	0.00586179	0.00618565	-0.00238623	-0.002528	0.00342139	0.00532266	0.00390571
Module2	M2381_1.02	M2381_1.02	-0.0132792	-0.0136292	-0.0222778	-0.0068517	-0.0073191	-0.0122637	0.00289622	-0.00246757
Module2	M2382_1.02	M2382_1.02	-0.00440387	0.00332588	-0.00533275	-0.00766197	0.00228333	-0.00158804	0.0018789	-0.00300033
Module2	M2620_1.02	MTF1	0.0102272	0.000680419	-0.000529911	0.00728352	-0.00280372	-0.00808464	-0.00513365	0.0122051
Module2	M2620_1.02	MtMADS1	0.0102272	0.000680419	-0.000529911	0.00728352	-0.00280372	-0.00808464	-0.00513365	0.0122051
Module2	M2631_1.02	MtPLT1	-0.00314044	-0.0119804	-0.00111563	-0.00949754	0.00113814	-0.00148247	-0.00112098	-0.00240144
Module2	M2631_1.02	MtPLT2	-0.00314044	-0.0119804	-0.00111563	-0.00949754	0.00113814	-0.00148247	-0.00112098	-0.00240144
Module2	M2631_1.02	MtPLT3	-0.00314044	-0.0119804	-0.00111563	-0.00949754	0.00113814	-0.00148247	-0.00112098	-0.00240144
Module2	M2631_1.02	MtPLT4	-0.00314044	-0.0119804	-0.00111563	-0.00949754	0.00113814	-0.00148247	-0.00112098	-0.00240144
Module2	M2631_1.02	MtPLT5	-0.00314044	-0.0119804	-0.00111563	-0.00949754	0.00113814	-0.00148247	-0.00112098	-0.00240144
Module2	M2661_1.02	M2661_1.02	0.00546723	-0.0100581	-0.00123328	-0.0097276	-0.00700354	0.00518493	0.00165333	-0.00525945
Module2	M2662_1.02	M2662_1.02	0.00652699	0.00432866	0.0121003	0.0153423	0.00753222	0.0135781	0.0107737	0.0088931
Module2	M2862_1.02	M2862_1.02	-0.00360383	-0.00254348	-0.00899487	-0.00108347	-0.00577227	-0.00815547	-0.0167707	-0.010612
Module2	M2863_1.02	M2863_1.02	-0.00474936	0.00121079	-0.00107572	-0.00949724	-0.0186167	0.000441299	0.0054259	-0.0121002
Module2	M2889_1.02	EIN3	-0.00285779	-0.010684	-0.00665235	-0.00808443	-0.0160958	-0.00530147	-0.00860795	-0.000177322
Module2	M5276_1.02	IAA4-5	-0.000451187	-0.00359389	-0.0122961	0.00225609	-0.00160387	-0.00346298	0.00707438	-0.0133228
Module2	M5276_1.02	SHY2	-0.000451187	-0.00359389	-0.0122961	0.00225609	-0.00160387	-0.00346298	0.00707438	-0.0133228
Module2	NFBOX	NFBOX	-0.00162467	-0.0131562	-0.00352485	-0.00507186	-0.00590444	-0.00873811	-0.00892837	0.00579106
Module2	NIN	NIN	0.00423623	0.00930512	0.0225149	0.00383812	0.0109446	0.00477152	0.0016166	-5.08715e-05
Module2	NRE	NRE	0.00571258	0.000529246	0.00535973	0.00467966	0.0018264	0.00386802	0.00578237	0.00198664
Module2	NSP1	NSP1	0.0099069	0.00443436	0.00477655	0.0179823	-0.00193514	-0.0079001	0.000665988	0.000339484
Module3	AMCYCRE	AMCYCRE	0.00545788	0.00400974	-0.00115277	0.0103146	0.000557012	0.00297505	0.00071879	0.00338152
Module3	ATAC	ATAC	0.0854222	0.00327578	0.027312	0.14584	0.0737208	0.0275107	0.122619	-0.0325284
Module3	CCAATBOX	CCAATBOX	-0.00265126	-0.0162617	-0.0146217	-0.0269579	0.0116347	0.00230783	-0.00973693	0.000728147
Module3	CYCRE	CYCRE	0.00149476	0.0138849	0.00808516	0.0135917	0.00652324	-0.000643469	0.00305717	0.0207083
Module3	M0004_1.02	MtABI4	-0.0198254	-0.0285081	-0.0116296	-0.0207895	-0.0184533	0.00144533	0.00105757	0.00209522
Module3	M0004_1.02	MtEDN1	-0.0198254	-0.0285081	-0.0116296	-0.0207895	-0.0184533	0.00144533	0.00105757	0.00209522
Module3	M0004_1.02	MtEDN2	-0.0198254	-0.0285081	-0.0116296	-0.0207895	-0.0184533	0.00144533	0.00105757	0.00209522
Module3	M0004_1.02	MtEDN3	-0.0198254	-0.0285081	-0.0116296	-0.0207895	-0.0184533	0.00144533	0.00105757	0.00209522
Module3	M0004_1.02	MtERF1	-0.0198254	-0.0285081	-0.0116296	-0.0207895	-0.0184533	0.00144533	0.00105757	0.00209522
Module3	M0005_1.02	MtABI4	0.00136998	0.00858192	0.021605	0.0296026	0.0105148	-0.00369214	-0.00972002	-0.00476509
Module3	M0005_1.02	MtEDN1	0.00136998	0.00858192	0.021605	0.0296026	0.0105148	-0.00369214	-0.00972002	-0.00476509
Module3	M0005_1.02	MtEDN2	0.00136998	0.00858192	0.021605	0.0296026	0.0105148	-0.00369214	-0.00972002	-0.00476509
Module3	M0005_1.02	MtEDN3	0.00136998	0.00858192	0.021605	0.0296026	0.0105148	-0.00369214	-0.00972002	-0.00476509
Module3	M0005_1.02	MtERF1	0.00136998	0.00858192	0.021605	0.0296026	0.0105148	-0.00369214	-0.00972002	-0.00476509
Module3	M0006_1.02	MtEFD2	-0.0155003	-0.00293453	-0.00627066	-0.00952594	-0.00449065	-0.0112199	-0.00407874	0.0137948
Module3	M0007_1.02	MtABI4	-0.0272448	-0.0124143	-0.0186819	-0.00323505	0.00508449	-0.0264854	0.00211363	-0.00616551
Module3	M0007_1.02	MtEDN3	-0.0272448	-0.0124143	-0.0186819	-0.00323505	0.00508449	-0.0264854	0.00211363	-0.00616551
Module3	M0009_1.02	MtABI4	-0.00811042	-0.00820775	-0.0014836	0.00300798	0.0016132	0.00224342	-0.00374051	-0.019432
Module3	M0009_1.02	MtEDN1	-0.00811042	-0.00820775	-0.0014836	0.00300798	0.0016132	0.00224342	-0.00374051	-0.019432
Module3	M0009_1.02	MtEDN2	-0.00811042	-0.00820775	-0.0014836	0.00300798	0.0016132	0.00224342	-0.00374051	-0.019432
Module3	M0009_1.02	MtEDN3	-0.00811042	-0.00820775	-0.0014836	0.00300798	0.0016132	0.00224342	-0.00374051	-0.019432
Module3	M0009_1.02	MtERF1	-0.00811042	-0.00820775	-0.0014836	0.00300798	0.0016132	0.00224342	-0.00374051	-0.019432
Module3	M0010_1.02	MtABI4	0.000170274	-0.00387383	0.0141659	-0.00098205	0.0147285	0.0169947	-0.000422965	0.00576333
Module3	M0010_1.02	MtEDN1	0.000170274	-0.00387383	0.0141659	-0.00098205	0.0147285	0.0169947	-0.000422965	0.00576333
Module3	M0010_1.02	MtEDN2	0.000170274	-0.00387383	0.0141659	-0.00098205	0.0147285	0.0169947	-0.000422965	0.00576333
Module3	M0010_1.02	MtEDN3	0.000170274	-0.00387383	0.0141659	-0.00098205	0.0147285	0.0169947	-0.000422965	0.00576333
Module3	M0010_1.02	MtERF1	0.000170274	-0.00387383	0.0141659	-0.00098205	0.0147285	0.0169947	-0.000422965	0.00576333
Module3	M0011_1.02	MtEDN1	0.0254788	0.0327841	0.0221149	0.0236818	0.0224739	0.038293	0.0328782	0.0316692
Module3	M0011_1.02	MtEDN2	0.0254788	0.0327841	0.0221149	0.0236818	0.0224739	0.038293	0.0328782	0.0316692
Module3	M0011_1.02	MtEDN3	0.0254788	0.0327841	0.0221149	0.0236818	0.0224739	0.038293	0.0328782	0.0316692
Module3	M0011_1.02	MtERF1	0.0254788	0.0327841	0.0221149	0.0236818	0.0224739	0.038293	0.0328782	0.0316692
Module3	M0012_1.02	MtABI4	0.0246677	0.0178004	0.0190152	0.0275311	0.0122699	-0.00574837	0.0108388	0.00528917
Module3	M0012_1.02	MtEDN1	0.0246677	0.0178004	0.0190152	0.0275311	0.0122699	-0.00574837	0.0108388	0.00528917
Module3	M0012_1.02	MtEDN2	0.0246677	0.0178004	0.0190152	0.0275311	0.0122699	-0.00574837	0.0108388	0.00528917
Module3	M0012_1.02	MtEDN3	0.0246677	0.0178004	0.0190152	0.0275311	0.0122699	-0.00574837	0.0108388	0.00528917
Module3	M0012_1.02	MtERF1	0.0246677	0.0178004	0.0190152	0.0275311	0.0122699	-0.00574837	0.0108388	0.00528917
Module3	M0014_1.02	MtRRA6	0.000409568	0.00301176	-0.00199764	-0.0185751	-0.000291231	-0.0226025	0.00196078	0.0146329
Module3	M0015_1.02	MtABI4	0.0086841	0.00597326	-0.0021054	0.0112833	0.0122967	0.0399875	0.0181765	0.0254735
Module3	M0015_1.02	MtEFD	0.0086841	0.00597326	-0.0021054	0.0112833	0.0122967	0.0399875	0.0181765	0.0254735
Module3	M0015_1.02	MtEFD2	0.0086841	0.00597326	-0.0021054	0.0112833	0.0122967	0.0399875	0.0181765	0.0254735
Module3	M0016_1.02	MtABI4	-0.0127931	-0.0173506	-0.00571184	-0.0148605	-0.0253122	-0.0111521	-0.0143859	-0.0245714
Module3	M0016_1.02	MtEDN1	-0.0127931	-0.0173506	-0.00571184	-0.0148605	-0.0253122	-0.0111521	-0.0143859	-0.0245714
Module3	M0016_1.02	MtEDN2	-0.0127931	-0.0173506	-0.00571184	-0.0148605	-0.0253122	-0.0111521	-0.0143859	-0.0245714
Module3	M0016_1.02	MtEDN3	-0.0127931	-0.0173506	-0.00571184	-0.0148605	-0.0253122	-0.0111521	-0.0143859	-0.0245714
Module3	M0017_1.02	MtABI4	-0.00196346	-0.013048	-0.00279812	-0.00693511	0.00561766	0.00150754	0.00209762	0.00442148
Module3	M0017_1.02	MtEDN1	-0.00196346	-0.013048	-0.00279812	-0.00693511	0.00561766	0.00150754	0.00209762	0.00442148
Module3	M0017_1.02	MtEDN2	-0.00196346	-0.013048	-0.00279812	-0.00693511	0.00561766	0.00150754	0.00209762	0.00442148
Module3	M0017_1.02	MtEDN3	-0.00196346	-0.013048	-0.00279812	-0.00693511	0.00561766	0.00150754	0.00209762	0.00442148
Module3	M0017_1.02	MtERF1	-0.00196346	-0.013048	-0.00279812	-0.00693511	0.00561766	0.00150754	0.00209762	0.00442148
Module3	M0018_1.02	MtABI4	-0.0119916	-0.00569609	-0.0045018	-0.00856266	0.0031904	-0.00939625	0.0103829	0.00916643
Module3	M0018_1.02	MtEDN1	-0.0119916	-0.00569609	-0.0045018	-0.00856266	0.0031904	-0.00939625	0.0103829	0.00916643
Module3	M0018_1.02	MtEDN2	-0.0119916	-0.00569609	-0.0045018	-0.00856266	0.0031904	-0.00939625	0.0103829	0.00916643
Module3	M0018_1.02	MtEDN3	-0.0119916	-0.00569609	-0.0045018	-0.00856266	0.0031904	-0.00939625	0.0103829	0.00916643
Module3	M0018_1.02	MtERF1	-0.0119916	-0.00569609	-0.0045018	-0.00856266	0.0031904	-0.00939625	0.0103829	0.00916643
Module3	M0019_1.02	M0019_1.02	-0.0150172	0.00630351	-0.00443887	0.0214615	-0.00476684	0.00486033	0	0
Module3	M0020_1.02	MtABI4	-0.00938249	-0.000122058	-0.000949234	0	0	0	0	0
Module3	M0020_1.02	MtEDN1	-0.00938249	-0.000122058	-0.000949234	0	0	0	0	0
Module3	M0020_1.02	MtEDN2	-0.00938249	-0.000122058	-0.000949234	0	0	0	0	0
Module3	M0020_1.02	MtEDN3	-0.00938249	-0.000122058	-0.000949234	0	0	0	0	0
Module3	M0020_1.02	MtERF1	-0.00938249	-0.000122058	-0.000949234	0	0	0	0	0
Module3	M0022_1.02	MtABI4	0.0166946	0.00621053	0.00402212	0.00576887	-0.00891605	-0.0155874	-0.00378083	-0.0061819
Module3	M0022_1.02	MtEDN1	0.0166946	0.00621053	0.00402212	0.00576887	-0.00891605	-0.0155874	-0.00378083	-0.0061819
Module3	M0022_1.02	MtEDN2	0.0166946	0.00621053	0.00402212	0.00576887	-0.00891605	-0.0155874	-0.00378083	-0.0061819
Module3	M0022_1.02	MtEDN3	0.0166946	0.00621053	0.00402212	0.00576887	-0.00891605	-0.0155874	-0.00378083	-0.0061819
Module3	M0022_1.02	MtERF1	0.0166946	0.00621053	0.00402212	0.00576887	-0.00891605	-0.0155874	-0.00378083	-0.0061819
Module3	M0023_1.02	MtEDN1	-0.0293949	-0.00914078	-0.00985242	-0.0221518	-0.0218201	0.00512354	-0.00658027	-0.00112409
Module3	M0023_1.02	MtEDN2	-0.0293949	-0.00914078	-0.00985242	-0.0221518	-0.0218201	0.00512354	-0.00658027	-0.00112409
Module3	M0023_1.02	MtEDN3	-0.0293949	-0.00914078	-0.00985242	-0.0221518	-0.0218201	0.00512354	-0.00658027	-0.00112409
Module3	M0024_1.02	MtABI4	0.00146653	0.00566116	-0.0160705	-0.0170436	-0.0120818	0.0112371	0.00227291	0.0088684
Module3	M0024_1.02	MtEDN1	0.00146653	0.00566116	-0.0160705	-0.0170436	-0.0120818	0.0112371	0.00227291	0.0088684
Module3	M0024_1.02	MtEDN2	0.00146653	0.00566116	-0.0160705	-0.0170436	-0.0120818	0.0112371	0.00227291	0.0088684
Module3	M0024_1.02	MtEDN3	0.00146653	0.00566116	-0.0160705	-0.0170436	-0.0120818	0.0112371	0.00227291	0.0088684
Module3	M0024_1.02	MtERF1	0.00146653	0.00566116	-0.0160705	-0.0170436	-0.0120818	0.0112371	0.00227291	0.0088684
Module3	M0025_1.02	MtABI4	-0.000170259	0.010246	0.00799635	-0.000403795	-0.0122683	-0.0216516	-0.0207392	0.00278769
Module3	M0025_1.02	MtEDN1	-0.000170259	0.010246	0.00799635	-0.000403795	-0.0122683	-0.0216516	-0.0207392	0.00278769
Module3	M0025_1.02	MtEDN2	-0.000170259	0.010246	0.00799635	-0.000403795	-0.0122683	-0.0216516	-0.0207392	0.00278769
Module3	M0025_1.02	MtEDN3	-0.000170259	0.010246	0.00799635	-0.000403795	-0.0122683	-0.0216516	-0.0207392	0.00278769
Module3	M0025_1.02	MtERF1	-0.000170259	0.010246	0.00799635	-0.000403795	-0.0122683	-0.0216516	-0.0207392	0.00278769
Module3	M0026_1.02	MtCBF3b	0.0612699	0.0361909	0.0269182	0.00221108	0.0268993	0.00914967	0.00572109	-0.00426437
Module3	M0026_1.02	MtCBF4	0.0612699	0.0361909	0.0269182	0.00221108	0.0268993	0.00914967	0.00572109	-0.00426437
Module3	M0027_1.02	MtABI4	-0.0144179	-0.00306641	0.00157686	-0.000143578	-0.0119162	-0.000740174	-0.0122012	0.00454427
Module3	M0027_1.02	MtEDN1	-0.0144179	-0.00306641	0.00157686	-0.000143578	-0.0119162	-0.000740174	-0.0122012	0.00454427
Module3	M0027_1.02	MtEDN2	-0.0144179	-0.00306641	0.00157686	-0.000143578	-0.0119162	-0.000740174	-0.0122012	0.00454427
Module3	M0027_1.02	MtEDN3	-0.0144179	-0.00306641	0.00157686	-0.000143578	-0.0119162	-0.000740174	-0.0122012	0.00454427
Module3	M0027_1.02	MtERF1	-0.0144179	-0.00306641	0.00157686	-0.000143578	-0.0119162	-0.000740174	-0.0122012	0.00454427
Module3	M0028_1.02	MtABI4	-0.0152154	-0.00162593	-0.0219517	-0.00893888	-0.0173545	-0.00318403	-0.0152093	-0.0234977
Module3	M0028_1.02	MtEDN1	-0.0152154	-0.00162593	-0.0219517	-0.00893888	-0.0173545	-0.00318403	-0.0152093	-0.0234977
Module3	M0028_1.02	MtEDN2	-0.0152154	-0.00162593	-0.0219517	-0.00893888	-0.0173545	-0.00318403	-0.0152093	-0.0234977
Module3	M0028_1.02	MtEDN3	-0.0152154	-0.00162593	-0.0219517	-0.00893888	-0.0173545	-0.00318403	-0.0152093	-0.0234977
Module3	M0028_1.02	MtERF1	-0.0152154	-0.00162593	-0.0219517	-0.00893888	-0.0173545	-0.00318403	-0.0152093	-0.0234977
Module3	M0029_1.02	MtABI4	-0.0018682	-0.0161853	-0.0158741	-0.00310129	-0.0280188	-0.00866532	-0.00250492	-0.0085746
Module3	M0029_1.02	MtEDN3	-0.0018682	-0.0161853	-0.0158741	-0.00310129	-0.0280188	-0.00866532	-0.00250492	-0.0085746
Module3	M0030_1.02	MtCBF3b	-0.0221586	-0.019815	-0.0174189	-0.0153548	-0.0142487	-0.00729982	-0.0111357	-0.00328126
Module3	M0030_1.02	MtCBF4	-0.0221586	-0.019815	-0.0174189	-0.0153548	-0.0142487	-0.00729982	-0.0111357	-0.00328126
Module3	M0031_1.02	MtCBF3b	-0.0212035	-0.0166369	-0.0406007	-0.0197762	-0.0170587	-0.015612	-0.000160979	-0.00757175
Module3	M0031_1.02	MtCBF4	-0.0212035	-0.0166369	-0.0406007	-0.0197762	-0.0170587	-0.015612	-0.000160979	-0.00757175
Module3	M0032_1.02	MtCBF3b	0.0464955	0.0256954	0.0606544	0.023918	0.0412376	0.0483105	0.0222904	0.00313617
Module3	M0032_1.02	MtCBF4	0.0464955	0.0256954	0.0606544	0.023918	0.0412376	0.0483105	0.0222904	0.00313617
Module3	M0033_1.02	MtABI4	0.00807805	0.0192746	7.81392e-05	0.00272678	0.0123733	0.00417682	0.00030132	0.0105848
Module3	M0033_1.02	MtEDN3	0.00807805	0.0192746	7.81392e-05	0.00272678	0.0123733	0.00417682	0.00030132	0.0105848
Module3	M0034_1.02	MtCBF3b	0.0214331	0.0131988	0.0114563	0.00988987	-0.0218369	-0.00702991	-0.00103167	-0.0282387
Module3	M0034_1.02	MtCBF4	0.0214331	0.0131988	0.0114563	0.00988987	-0.0218369	-0.00702991	-0.00103167	-0.0282387
Module3	M0035_1.02	MtABI4	-0.00882398	-0.00696757	-0.0125428	-0.0321215	0.00101817	0.0161698	-0.000618375	-0.00865354
Module3	M0035_1.02	MtEDN1	-0.00882398	-0.00696757	-0.0125428	-0.0321215	0.00101817	0.0161698	-0.000618375	-0.00865354
Module3	M0035_1.02	MtEDN2	-0.00882398	-0.00696757	-0.0125428	-0.0321215	0.00101817	0.0161698	-0.000618375	-0.00865354
Module3	M0035_1.02	MtERF1	-0.00882398	-0.00696757	-0.0125428	-0.0321215	0.00101817	0.0161698	-0.000618375	-0.00865354
Module3	M0036_1.02	MtABI4	0.0313094	0.0236657	0.0379533	0.0266269	0.0292139	0.0513387	0.0297131	0.00761198
Module3	M0036_1.02	MtEDN1	0.0313094	0.0236657	0.0379533	0.0266269	0.0292139	0.0513387	0.0297131	0.00761198
Module3	M0036_1.02	MtEDN2	0.0313094	0.0236657	0.0379533	0.0266269	0.0292139	0.0513387	0.0297131	0.00761198
Module3	M0036_1.02	MtEDN3	0.0313094	0.0236657	0.0379533	0.0266269	0.0292139	0.0513387	0.0297131	0.00761198
Module3	M0036_1.02	MtERF1	0.0313094	0.0236657	0.0379533	0.0266269	0.0292139	0.0513387	0.0297131	0.00761198
Module3	M0037_1.02	MtABI4	0.016096	0.0105545	0.0237718	0.0308822	0.0121194	0.00900652	-0.00463885	0.0137203
Module3	M0037_1.02	MtEDN1	0.016096	0.0105545	0.0237718	0.0308822	0.0121194	0.00900652	-0.00463885	0.0137203
Module3	M0037_1.02	MtEDN2	0.016096	0.0105545	0.0237718	0.0308822	0.0121194	0.00900652	-0.00463885	0.0137203
Module3	M0037_1.02	MtEDN3	0.016096	0.0105545	0.0237718	0.0308822	0.0121194	0.00900652	-0.00463885	0.0137203
Module3	M0037_1.02	MtERF1	0.016096	0.0105545	0.0237718	0.0308822	0.0121194	0.00900652	-0.00463885	0.0137203
Module3	M0038_1.02	MtABI4	0.0130262	0.000228971	0.0136343	0.0184022	0.0260038	0.00440995	0.0210335	0.0141664
Module3	M0038_1.02	MtEDN1	0.0130262	0.000228971	0.0136343	0.0184022	0.0260038	0.00440995	0.0210335	0.0141664
Module3	M0038_1.02	MtEDN2	0.0130262	0.000228971	0.0136343	0.0184022	0.0260038	0.00440995	0.0210335	0.0141664
Module3	M0038_1.02	MtEDN3	0.0130262	0.000228971	0.0136343	0.0184022	0.0260038	0.00440995	0.0210335	0.0141664
Module3	M0038_1.02	MtERF1	0.0130262	0.000228971	0.0136343	0.0184022	0.0260038	0.00440995	0.0210335	0.0141664
Module3	M0039_1.02	MtABI4	-0.0289897	-0.0182542	-0.00627401	0.001531	-0.0199589	-0.0183831	-0.0238479	-0.0127451
Module3	M0039_1.02	MtEDN1	-0.0289897	-0.0182542	-0.00627401	0.001531	-0.0199589	-0.0183831	-0.0238479	-0.0127451
Module3	M0039_1.02	MtEDN2	-0.0289897	-0.0182542	-0.00627401	0.001531	-0.0199589	-0.0183831	-0.0238479	-0.0127451
Module3	M0039_1.02	MtEDN3	-0.0289897	-0.0182542	-0.00627401	0.001531	-0.0199589	-0.0183831	-0.0238479	-0.0127451
Module3	M0039_1.02	MtERF1	-0.0289897	-0.0182542	-0.00627401	0.001531	-0.0199589	-0.0183831	-0.0238479	-0.0127451
Module3	M0040_1.02	MtABI4	0.00225191	0.00845833	0.001883	5.07708e-05	0.0144815	0.00457023	0.0175824	-0.00907097
Module3	M0040_1.02	MtEDN1	0.00225191	0.00845833	0.001883	5.07708e-05	0.0144815	0.00457023	0.0175824	-0.00907097
Module3	M0040_1.02	MtEDN2	0.00225191	0.00845833	0.001883	5.07708e-05	0.0144815	0.00457023	0.0175824	-0.00907097
Module3	M0040_1.02	MtEDN3	0.00225191	0.00845833	0.001883	5.07708e-05	0.0144815	0.00457023	0.0175824	-0.00907097
Module3	M0040_1.02	MtERF1	0.00225191	0.00845833	0.001883	5.07708e-05	0.0144815	0.00457023	0.0175824	-0.00907097
Module3	M0041_1.02	MtABI4	0.0194694	-0.00612965	0.00762779	0.00281182	0.00426256	-0.0106798	-0.00827944	-0.00742137
Module3	M0041_1.02	MtEDN3	0.0194694	-0.00612965	0.00762779	0.00281182	0.00426256	-0.0106798	-0.00827944	-0.00742137
Module3	M0042_1.02	MtCBF3b	-0.00311827	0.00511953	-0.000604139	0.0188373	0.00797861	0.00211019	0.0128787	0.0117973
Module3	M0042_1.02	MtCBF4	-0.00311827	0.00511953	-0.000604139	0.0188373	0.00797861	0.00211019	0.0128787	0.0117973
Module3	M0043_1.02	MtEDN1	0.0291064	0.00515108	0.000854022	-0.00764218	0.0276143	0.00772704	0.0286606	0.0069312
Module3	M0043_1.02	MtEDN2	0.0291064	0.00515108	0.000854022	-0.00764218	0.0276143	0.00772704	0.0286606	0.0069312
Module3	M0043_1.02	MtEDN3	0.0291064	0.00515108	0.000854022	-0.00764218	0.0276143	0.00772704	0.0286606	0.0069312
Module3	M0044_1.02	MtABI4	0.00547955	0.0158657	-0.009069	-0.01254	0.000980035	-0.00728323	-0.00637926	0.00278021
Module3	M0044_1.02	MtEDN1	0.00547955	0.0158657	-0.009069	-0.01254	0.000980035	-0.00728323	-0.00637926	0.00278021
Module3	M0044_1.02	MtEDN2	0.00547955	0.0158657	-0.009069	-0.01254	0.000980035	-0.00728323	-0.00637926	0.00278021
Module3	M0044_1.02	MtEDN3	0.00547955	0.0158657	-0.009069	-0.01254	0.000980035	-0.00728323	-0.00637926	0.00278021
Module3	M0072_1.02	M0072_1.02	0.0110072	0.0127384	0.0293003	0.017455	0.0241093	0.0342565	-0.0041627	0.00634196
Module3	M0073_1.02	M0073_1.02	-0.00846594	-0.000788005	0.00244936	0.00330891	0.0030763	-0.0159254	-0.0322634	-0.0136763
Module3	M0075_1.02	M0075_1.02	-0.0526246	-0.0520523	-0.0612896	-0.0605633	-0.0483881	-0.0516145	0.00309363	0.0222559
Module3	M0076_1.02	MtABI4	-0.0161876	-0.0168096	-0.0267399	-0.0118798	-0.0279184	-0.0111367	-0.0167346	-0.0217274
Module3	M0076_1.02	MtEDN1	-0.0161876	-0.0168096	-0.0267399	-0.0118798	-0.0279184	-0.0111367	-0.0167346	-0.0217274
Module3	M0076_1.02	MtEDN2	-0.0161876	-0.0168096	-0.0267399	-0.0118798	-0.0279184	-0.0111367	-0.0167346	-0.0217274
Module3	M0076_1.02	MtEDN3	-0.0161876	-0.0168096	-0.0267399	-0.0118798	-0.0279184	-0.0111367	-0.0167346	-0.0217274
Module3	M0076_1.02	MtERF1	-0.0161876	-0.0168096	-0.0267399	-0.0118798	-0.0279184	-0.0111367	-0.0167346	-0.0217274
Module3	M0078_1.02	MtABI3	-0.0133997	-0.0150723	-0.0189093	-0.0045005	-0.0122024	0.000657211	-0.00473914	0
Module3	M0081_1.02	M0081_1.02	-0.0146062	-0.00422003	-0.00225686	0.00526627	0.00265479	0.0236655	0.0119557	0.0176945
Module3	M0118_1.02	M0118_1.02	-0.00767188	0.00265939	-0.00812187	0.0017066	-0.0112308	-0.00854857	0.00567573	-0.0215803
Module3	M0119_1.02	TIFY	0.00112379	0.000950962	0.00578343	-0.00597309	0.00956081	0.0176607	0.0058621	0.0039573
Module3	M0123_1.02	IAA4-5	0.00391972	-0.00104349	-0.00171079	-0.00035605	-0.00219556	0.00335391	0.00372036	-0.000773505
Module3	M0123_1.02	SHY2	0.00391972	-0.00104349	-0.00171079	-0.00035605	-0.00219556	0.00335391	0.00372036	-0.000773505
Module3	M0126_1.02	IAA4-5	0.0182425	0.0227208	0.0221073	0.0116153	0.00173804	0.00287466	-0.00620227	0.0134521
Module3	M0126_1.02	SHY2	0.0182425	0.0227208	0.0221073	0.0116153	0.00173804	0.00287466	-0.00620227	0.0134521
Module3	M0127_1.02	IAA4-5	0.0119157	-0.00638915	0.00126836	0.00836688	0.00608484	0.00874229	0.00915188	0.00921783
Module3	M0127_1.02	SHY2	0.0119157	-0.00638915	0.00126836	0.00836688	0.00608484	0.00874229	0.00915188	0.00921783
Module3	M0131_1.02	IAA4-5	0.0129071	0.0243054	0.0164582	0.0186038	0.00629106	-0.00180331	0.00619359	0.00959499
Module3	M0131_1.02	SHY2	0.0129071	0.0243054	0.0164582	0.0186038	0.00629106	-0.00180331	0.00619359	0.00959499
Module3	M0133_1.02	IAA4-5	-0.0010956	0.00356259	0.00601434	0.0167288	0.0158069	0.000150167	-0.00696586	8.26188e-05
Module3	M0133_1.02	SHY2	-0.0010956	0.00356259	0.00601434	0.0167288	0.0158069	0.000150167	-0.00696586	8.26188e-05
Module3	M0135_1.02	IAA4-5	0.00665003	0.015132	0.00274645	0.0066333	0.0039521	0.00990619	0.0191068	0.0179721
Module3	M0135_1.02	SHY2	0.00665003	0.015132	0.00274645	0.0066333	0.0039521	0.00990619	0.0191068	0.0179721
Module3	M0145_1.02	IAA4-5	-0.0100772	-0.01159	-0.0105836	-0.0135715	0.00570732	0.0155263	0.00813609	0.0109825
Module3	M0145_1.02	SHY2	-0.0100772	-0.01159	-0.0105836	-0.0135715	0.00570732	0.0155263	0.00813609	0.0109825
Module3	M0147_1.02	M0147_1.02	-0.000664393	-0.00455984	0.00140523	0.00865011	-0.0133823	0.0061249	0.00737344	-0.00594916
Module3	M0149_1.02	BHLH	-0.0253439	-0.00213177	-0.0132777	0.00509485	-0.00463846	0.0849632	0.0605862	0.0457989
Module3	M0150_1.02	BHLH	-0.0250762	-0.0230034	-0.0210871	0.0112734	-0.00280384	0.00412651	0.0126955	0.00843604
Module3	M0151_1.02	M0151_1.02	0.0237654	0.028162	0.0258369	-0.0132618	-0.0105814	-0.0209284	-0.0257423	-0.0351848
Module3	M0152_1.02	BHLH	-0.00461312	-0.0116554	0.0177314	-0.0115411	0.00168345	-0.000905502	-0.00647105	-0.0307876
Module3	M0153_1.02	M0153_1.02	-0.013381	-0.00234843	-0.00815965	0.0223345	0.0129959	-0.00817819	-0.0372835	-0.0185054
Module3	M0154_1.02	M0154_1.02	-0.00183498	-0.00102485	0.0182234	0.0123935	0.0255644	0.0188411	0.0150611	0.00677903
Module3	M0155_1.02	M0155_1.02	0.0167976	0.0089245	-0.0128856	-0.0322966	0.00469517	-0.0185737	-0.02684	-0.0216467
Module3	M0156_1.02	M0156_1.02	-0.0183724	-0.0182117	-0.0414886	-0.0237644	-0.0249521	-0.000730094	0.0180942	0.00836993
Module3	M0157_1.02	M0157_1.02	0.00173062	0.0074706	0.00200954	0.0121621	0.0096812	-0.00945967	-0.0159595	0.0239416
Module3	M0159_1.02	M0159_1.02	-0.00175264	-0.0106105	0.00776901	0.00508112	-0.00284577	0.00774457	0.0061679	0.0151009
Module3	M0160_1.02	BHLH	0.0109927	0.0165177	0.00876461	0.0354445	0.0145319	-0.00518478	0.010957	0.0337797
Module3	M0161_1.02	M0161_1.02	0.0125155	0.00533719	0.015544	0	0	0	0	0
Module3	M0162_1.02	M0162_1.02	-0.00095521	-0.0122278	-0.00771636	0.000147581	0.00215077	-0.00264833	0.018067	0.00630689
Module3	M0163_1.02	M0163_1.02	0.00563107	0.00230338	0.00238645	-0.000732759	-0.00716392	0.0108511	0.00853026	-0.0022826
Module3	M0164_1.02	M0164_1.02	-0.0111697	-0.0193774	-0.0244527	-0.0265249	-0.0170602	-0.00508566	0.00795265	0.00498414
Module3	M0165_1.02	BHLH	0.0091193	0.00859731	0.00395645	0.0258201	-0.00188807	-0.022457	-0.00211927	0.0296557
Module3	M0166_1.02	M0166_1.02	-0.00991426	-0.000216408	-0.00518795	-0.00647156	-0.0102164	-0.00189128	-0.00334176	0.00642218
Module3	M0167_1.02	M0167_1.02	-0.0141495	-0.00318903	0.00274878	-0.00316821	-0.00951074	-0.0245436	-0.0151076	-0.0153747
Module3	M0229_1.02	M0229_1.02	0.00669247	0.0222889	0.00847729	0.0236523	0.00646021	-0.0165157	-0.0154861	-0.0191201
Module3	M0250_1.02	M0250_1.02	-0.00307219	0.00245925	-0.00668553	-0.0188171	-0.0188962	-0.0153873	-0.00828478	-0.00306639
Module3	M0251_1.02	M0251_1.02	0.0134595	0.0128621	0.021682	0.0115276	0.0039122	0.00605731	0.00496149	0.000213156
Module3	M0252_1.02	M0252_1.02	-0.0267282	-0.0251325	-0.00774917	-0.0141871	-0.00229196	0.0123218	0.00743123	-0.0169723
Module3	M0255_1.02	M0255_1.02	-0.010882	-0.0322021	0.00179221	-0.00425342	-0.00477579	-0.00449555	0.0152843	-0.0128796
Module3	M0256_1.02	MtABI5	-0.00754441	-0.00635401	-0.00327405	-0.00258609	-0.000118748	-0.0164901	-0.0127577	-0.00272316
Module3	M0256_1.02	MtbZIP-102	-0.00754441	-0.00635401	-0.00327405	-0.00258609	-0.000118748	-0.0164901	-0.0127577	-0.00272316
Module3	M0257_1.02	MtABI5	0.00795389	0.00816718	0.00489005	0.00455621	0.00126468	0.0254327	0.0135144	0.0121878
Module3	M0257_1.02	MtbZIP-102	0.00795389	0.00816718	0.00489005	0.00455621	0.00126468	0.0254327	0.0135144	0.0121878
Module3	M0258_1.02	MtABI5	-0.000893546	0.0148499	0.00821497	0.00745159	0.000688267	0.0130241	0.0203158	0.0318955
Module3	M0258_1.02	MtbZIP-102	-0.000893546	0.0148499	0.00821497	0.00745159	0.000688267	0.0130241	0.0203158	0.0318955
Module3	M0259_1.02	M0259_1.02	0.0229741	0.0139516	0.0162269	0.0135696	-0.00421289	0.00651962	0.00737114	0.0295039
Module3	M0262_1.02	M0262_1.02	-0.0140205	-0.00889421	-0.00945925	-0.00973106	-0.010465	-0.00632747	-0.0081333	-0.017512
Module3	M0263_1.02	M0263_1.02	0.0116705	0.021207	-0.00653598	0.00986189	0.00391466	0.00578015	0.0189293	0.0179288
Module3	M0264_1.02	M0264_1.02	0.011986	0.012224	0.0122902	0.0137818	0.01201	-0.0102652	-0.0112928	-0.0128551
Module3	M0265_1.02	M0265_1.02	-0.00933214	-0.0158801	-0.0216345	-0.000481661	-0.00526841	-0.0011297	-0.000283505	0.0260786
Module3	M0266_1.02	M0266_1.02	-0.0201274	0.00710384	-0.000865242	-0.0191483	-0.0113893	-0.0119597	-0.0164916	-8.96843e-05
Module3	M0267_1.02	MtABI5	-0.0232526	-0.024138	-0.0198024	-0.0166925	-0.00877641	-0.0196043	-0.0356258	-0.0188904
Module3	M0267_1.02	MtbZIP-102	-0.0232526	-0.024138	-0.0198024	-0.0166925	-0.00877641	-0.0196043	-0.0356258	-0.0188904
Module3	M0268_1.02	M0268_1.02	-0.0267819	-0.0158648	-0.0355627	-0.00128011	-0.00789502	0.00939914	-0.00852001	0.000303457
Module3	M0269_1.02	M0269_1.02	-0.00704145	-0.0048929	-0.010736	0.0120645	-0.00369411	-0.0121626	0.00129301	-0.00647542
Module3	M0270_1.02	M0270_1.02	-0.0184192	-3.60742e-05	0.0171532	-0.000919633	-0.0198708	-0.0130099	-0.00650465	-0.0274398
Module3	M0271_1.02	M0271_1.02	0.00719881	0.00164071	-0.0033783	-0.00457942	-0.0120535	-0.00167675	-0.00865962	-0.0062805
Module3	M0272_1.02	MtbZIP-627	0.00963283	-0.000913341	0.0125048	0.000185295	0.0106234	0.0196401	0.0080099	0.000160636
Module3	M0273_1.02	M0273_1.02	-0.0254869	-0.0232205	-0.0129159	-0.0236026	0.00347647	-0.00492759	0.000370681	-0.0164309
Module3	M0329_1.02	M0329_1.02	0.0312057	0.0245204	0.0132431	0.0129093	-0.00253288	0	0	0
Module3	M0359_1.02	MtbZIP-627	0.019723	0.016128	0.00518041	-0.0134932	0.00222967	0.00161285	0.00344549	0.0104718
Module3	M0373_1.02	M0373_1.02	-0.00869733	-0.0106961	-0.0177077	-0.0234448	-0.0157629	-0.0230445	-0.0171119	-0.0313391
Module3	M0581_1.02	CAMTA1	0.00494663	0.00696753	0.0197418	0.00711829	0.0278589	-0.0113736	0.00315294	0.0258886
Module3	M0582_1.02	CAMTA1	0.00178502	0.00393115	-0.01023	0.0195101	-0.012723	0.0163396	0.00620747	-0.00999833
Module3	M0587_1.02	M0587_1.02	-0.0153078	-0.0203067	-0.0141518	-0.024648	-0.0143639	-0.0075381	0.0066961	0.00143063
Module3	M0588_1.02	M0588_1.02	0.00666588	0.00611682	-0.00337151	0.00407171	-0.0207005	-0.00454178	-0.0124455	-0.0106113
Module3	M0590_1.02	M0590_1.02	-0.00985885	-0.00653371	-0.00151119	-0.00772884	0.00116224	0.00919263	-0.00296154	0.0125974
Module3	M0591_1.02	M0591_1.02	-0.00348873	-0.00218168	-0.00385259	-0.000835231	-0.0123732	-0.0142211	0	0
Module3	M0677_1.02	E2Fe-DEL1	0.00151465	0.00183916	0.000841587	-0.000427969	-0.00443296	-0.00409068	-0.00376569	-0.00903464
Module3	M0680_1.02	EIN3	0.00724436	0.000850049	-0.0256798	-0.0316133	-0.0269385	-0.0138848	0.00535155	0.00486052
Module3	M0681_1.02	EIN3	-0.0152612	-0.00846275	-0.00656216	0.00127478	0.0370937	8.74971e-05	-0.0273746	-0.0179078
Module3	M0682_1.02	EIN3	-0.00992023	-0.0130682	0.00263898	-0.0125563	-0.00514523	-0.00711838	-0.00386816	0.00252537
Module3	M0683_1.02	EIN3	-0.0103175	-0.0244913	0.00117533	-0.00142994	-0.00707009	0.00167267	0.00306989	-0.000821083
Module3	M0684_1.02	EIN3	0.00357018	0.0290028	0.0221287	0.0315004	-0.00384967	0.00935363	0.0166593	0.00427046
Module3	M0758_1.02	M0758_1.02	0.0205753	0.00643214	-0.00641248	0.00371037	0.00151753	0.0245953	0.00674377	0.00421999
Module3	M0759_1.02	M0759_1.02	-0.00291427	0.00571131	0.00535114	0.00177049	0.000610107	0.00558872	0.0174434	0.0156804
Module3	M0761_1.02	M0761_1.02	0.00497539	0.000691062	0.00511455	0.0014612	-0.00830457	0.00307539	0.000319654	-0.00186529
Module3	M0762_1.02	M0762_1.02	-0.00771227	-0.00359597	-0.00472185	0.00115976	0.00297698	0.00109159	0.0119879	0.0120331
Module3	M0763_1.02	M0763_1.02	-0.0138532	-0.018176	-0.0159499	-0.00995617	-0.0154138	-0.0143286	-0.00856748	-0.0229025
Module3	M0764_1.02	M0764_1.02	-0.00894312	-0.0164346	0.00279114	-0.000494342	0.00137083	-0.00704247	-0.00528864	-0.0211545
Module3	M0765_1.02	M0765_1.02	0.00134434	0.00949222	0.0116481	0.00292402	0.00834775	-0.0201307	-0.01477	-0.0104889
Module3	M0766_1.02	M0766_1.02	0.0197535	0.0298147	0.0306112	0.0176162	0.0175021	0.0210251	0.0362076	0.0216305
Module3	M0768_1.02	M0768_1.02	-0.0226831	-0.0234131	-0.0311686	-0.0370292	-0.0238107	-0.0435826	-0.044244	-0.0180052
Module3	M0769_1.02	M0769_1.02	-0.00430823	0.00385035	-0.00507517	0.00573702	0.000161167	0.00109842	-0.00354859	-0.0105886
Module3	M0770_1.02	M0770_1.02	-0.00317597	-0.0120501	-0.0100973	-0.00941049	-0.00641488	0.00448292	-0.000712312	0.0142825
Module3	M0840_1.02	MtKNOX1	-0.0245064	0.015615	-0.0171997	0.00287874	0.00273077	-0.00493931	-0.0109675	0.00879195
Module3	M0840_1.02	MtKNOX7	-0.0245064	0.015615	-0.0171997	0.00287874	0.00273077	-0.00493931	-0.0109675	0.00879195
Module3	M0840_1.02	MtKNOX8	-0.0245064	0.015615	-0.0171997	0.00287874	0.00273077	-0.00493931	-0.0109675	0.00879195
Module3	M0841_1.02	M0841_1.02	0.00493477	0.00651773	0.0186141	0.0224793	0.014044	0.013494	0.0177432	0.00381613
Module3	M0842_1.02	GL2	0.00382704	-0.00299201	-0.00582027	-0.00164242	0.000603931	-0.00321007	0.00314268	0.0160286
Module3	M0842_1.02	HDG2	0.00382704	-0.00299201	-0.00582027	-0.00164242	0.000603931	-0.00321007	0.00314268	0.0160286
Module3	M0843_1.02	M0843_1.02	0.0368443	0.0194927	0.0155126	0.0221112	0.0256053	0.0103494	0.0249738	0.0129507
Module3	M0845_1.02	M0845_1.02	-0.0132842	-0.0131164	-0.018742	-0.0257356	0.00587228	-0.00844417	-0.00495483	-0.00708837
Module3	M0846_1.02	MtHB1	0.0105038	0.00618161	0.0196371	0.014967	0.000216293	0.00430162	0.00491113	0.00343211
Module3	M0848_1.02	M0848_1.02	0.0101923	0.00281573	-0.00233147	0.00371143	0.0239563	0.0310848	0.0348119	0.0351363
Module3	M0849_1.02	MtHB1	0.00250777	-0.000990038	0.0085352	0.00737506	0.00415973	0.00215545	-0.00531206	0.00755806
Module3	M0850_1.02	HDG2	-0.00129645	0.00723831	-9.58658e-05	-0.00154637	-0.000464577	0.00349826	-0.0119629	-0.0106738
Module3	M0851_1.02	M0851_1.02	-0.0212103	-0.0209459	-0.0376067	-0.0261212	-0.0296126	-0.0231508	-0.0199103	-0.0150511
Module3	M0852_1.02	HDG2	0.0145613	0.00084754	0.00396975	0.00577879	0.0080765	-0.000688723	-0.00185509	0.0119892
Module3	M0853_1.02	M0853_1.02	0.00758591	0.00429311	-0.00150938	0.0173896	0.0225165	0.0123497	0.0118155	0.0149109
Module3	M0854_1.02	M0854_1.02	-0.0011581	0.0101782	0.00684439	0.0133604	0.022538	0.0169371	0.00285849	-0.003196
Module3	M0855_1.02	MtKNOX10	0.0166373	-0.00400121	0.0129575	0.0122021	0.0138249	0.0238149	0.0136937	0.0113631
Module3	M0855_1.02	MtKNOX3	0.0166373	-0.00400121	0.0129575	0.0122021	0.0138249	0.0238149	0.0136937	0.0113631
Module3	M0855_1.02	MtKNOX4	0.0166373	-0.00400121	0.0129575	0.0122021	0.0138249	0.0238149	0.0136937	0.0113631
Module3	M0855_1.02	MtKNOX5	0.0166373	-0.00400121	0.0129575	0.0122021	0.0138249	0.0238149	0.0136937	0.0113631
Module3	M0855_1.02	MtKNOX9	0.0166373	-0.00400121	0.0129575	0.0122021	0.0138249	0.0238149	0.0136937	0.0113631
Module3	M1108_1.02	MtHB1	-0.00839512	0.0103	0.000440652	-0.00667321	-0.00245926	0.00300021	-0.00351153	-0.0176893
Module3	M1195_1.02	M1195_1.02	-0.0132806	-0.0104981	0.00886388	-0.00851275	0.00427689	-0.0144028	0.00398158	0.000206052
Module3	M1209_1.02	M1209_1.02	0.0112545	-0.000445243	-0.00900074	-0.0102717	-0.0189459	0.00220949	0.00906482	0.00712542
Module3	M1210_1.02	MtKNOX1	-0.00345623	-0.0231673	-0.00469428	-0.00544578	-0.0219778	-0.00799006	-0.0114198	-0.0248846
Module3	M1210_1.02	MtKNOX7	-0.00345623	-0.0231673	-0.00469428	-0.00544578	-0.0219778	-0.00799006	-0.0114198	-0.0248846
Module3	M1210_1.02	MtKNOX8	-0.00345623	-0.0231673	-0.00469428	-0.00544578	-0.0219778	-0.00799006	-0.0114198	-0.0248846
Module3	M1211_1.02	MtKNOX1	-0.00086053	-0.012113	-0.00610438	-0.0244091	-0.0159839	-0.0305327	-0.01818	-0.0176142
Module3	M1211_1.02	MtKNOX6	-0.00086053	-0.012113	-0.00610438	-0.0244091	-0.0159839	-0.0305327	-0.01818	-0.0176142
Module3	M1211_1.02	MtKNOX7	-0.00086053	-0.012113	-0.00610438	-0.0244091	-0.0159839	-0.0305327	-0.01818	-0.0176142
Module3	M1211_1.02	MtKNOX8	-0.00086053	-0.012113	-0.00610438	-0.0244091	-0.0159839	-0.0305327	-0.01818	-0.0176142
Module3	M1215_1.02	M1215_1.02	-0.00196071	-0.0012944	-0.029043	-0.0311768	0.00445034	-0.0460686	-0.0334035	0.0202957
Module3	M1274_1.02	M1274_1.02	-0.00912151	-0.0117128	-0.0191541	-0.00740768	-0.0153257	-0.0202374	-0.012524	-0.0146661
Module3	M1275_1.02	M1275_1.02	0.00126045	0.00696962	0.000227373	0.00139357	-0.00161449	0.00580648	0.00295881	-0.0173281
Module3	M1293_1.02	M1293_1.02	0.00297749	0.00819365	1.65231e-05	0.00414317	-0.0077156	-0.0187258	0.0060576	0.00161194
Module3	M1302_1.02	M1302_1.02	0.00706159	0.00681877	0.0181131	0.00834659	0.00310195	-0.00318609	0.00265677	-0.0155055
Module3	M1303_1.02	M1303_1.02	-0.0143704	-0.0320151	-0.0196836	-0.0120732	-0.0035602	0.00506597	0.0260213	0.0141748
Module3	M1304_1.02	MtSHR	-0.0140887	-0.0309845	-0.0163939	0.00384674	-0.00290116	-0.00910393	0.00901433	0.00778555
Module3	M1305_1.02	M1305_1.02	0.0121571	0.00329941	0.0145668	0.0160144	0.0105607	0.0159983	0.0219749	0.0277861
Module3	M1306_1.02	M1306_1.02	0.0212012	0.0308668	0.0296173	0.0219904	0.0479502	0.0227669	0.014269	-0.00689615
Module3	M1307_1.02	M1307_1.02	-0.0257	-0.0215592	-0.0268837	-0.0301971	-0.0263713	-0.034328	-0.00209562	-0.0126602
Module3	M1309_1.02	M1309_1.02	-0.0010855	0.00506962	0.00443941	0.000140565	0.00250134	0.00680273	0.0208283	0.0323066
Module3	M1310_1.02	M1310_1.02	0.0150233	0.0412789	0.049849	0.0472648	0.0342586	0.0345078	0.0239188	0.00469345
Module3	M1311_1.02	M1311_1.02	-0.012605	-0.0119965	-0.00184061	-0.00754562	-0.00299719	0.0017271	-0.00590821	-0.0157928
Module3	M1313_1.02	M1313_1.02	-0.00208097	-0.00109444	0.0010255	0.00269449	0.0071466	0.00786649	0.00741922	0.00792638
Module3	M1314_1.02	M1314_1.02	-0.00208646	0.0112603	0.021721	0.0330371	0.0225839	-0.0081475	-0.00349959	0.00134592
Module3	M1318_1.02	M1318_1.02	0.00419854	-0.00356222	-0.0212602	-0.00750411	-0.00629848	-0.0162054	0	0
Module3	M1319_1.02	M1319_1.02	0.0077103	0.00105369	0.00131527	-0.0046614	0.0141986	0.0105083	0.00426025	0.0169279
Module3	M1320_1.02	M1320_1.02	0.00734256	-0.00926508	-0.00597891	-0.00998284	-0.0151821	0.013785	0.007	-0.00165237
Module3	M1321_1.02	M1321_1.02	-0.00407483	-0.0244163	0.00836327	0.00896356	0.019421	0.0102015	0.0279651	0.0155837
Module3	M1322_1.02	M1322_1.02	0.00601126	0.0100913	0.00153398	0.00306451	0.00818623	0.00553857	0.0160481	0.0093655
Module3	M1323_1.02	M1323_1.02	-0.0174623	-0.0189617	-0.0369179	-0.0152348	-0.0120164	-0.00256624	-0.013213	0.000793709
Module3	M1325_1.02	M1325_1.02	0.0171718	0.0261498	0.0353798	0.0305762	0.030519	0.047599	0.0228812	0.0405952
Module3	M1329_1.02	MYB	-0.0141594	-0.0170098	-0.00489668	0.00118054	-0.000377463	-0.0098399	-0.0153122	-0.010379
Module3	M1332_1.02	MtRRB9	-0.000942802	0.00760256	-0.00416064	0.0109035	-0.00105848	-0.00693131	-0.00539306	-0.00520463
Module3	M1334_1.02	MtRRB15	0.0323949	0.00941073	0.0198754	0.0434298	0.0165193	0.0308814	0.00584733	0.0141222
Module3	M1335_1.02	M1335_1.02	0.0054807	0.0170327	0.0127326	0.0161251	0.013711	0.0106903	0.00938783	0.00292569
Module3	M1337_1.02	M1337_1.02	0.00107482	-0.00837595	-0.0138423	-0.00347206	-0.000161376	0.00874863	-0.0194233	-0.0044373
Module3	M1340_1.02	M1340_1.02	-0.00613879	-0.00634911	0.00122039	-0.00257204	-0.00240563	-0.000931836	0.0120474	0.0126081
Module3	M1341_1.02	M1341_1.02	-0.017262	-0.0124353	-0.0152591	-0.0027068	-0.00308396	-0.00103637	0.00111206	0.00289905
Module3	M1342_1.02	MtRRB15	0.00676164	-0.0107026	-0.0021132	-0.00176198	0.0165128	-0.0225845	-0.0318998	-0.00856555
Module3	M1344_1.02	M1344_1.02	0.00646228	-0.0146985	-0.0163817	-0.0142334	-0.00201459	0.0140029	0.00294664	-0.0190173
Module3	M1351_1.02	M1351_1.02	0.000105371	0.00704654	-0.00252902	0.0136198	0.00372337	0.0163529	0.0129299	-0.0122036
Module3	M1363_1.02	M1363_1.02	0.0024921	-0.00474204	-0.0305081	-0.0447046	-0.0356126	-0.0618411	-0.0250346	-0.00458355
Module3	M1364_1.02	MtRRB15	-0.029571	-0.00220963	-0.00939155	-0.0385257	-0.0283766	-0.012499	-0.00250962	-0.0377049
Module3	M1365_1.02	M1365_1.02	-0.0125659	-0.0227092	-0.0150056	-0.0213404	-0.0274917	-0.0128057	-0.0241471	-0.0306839
Module3	M1388_1.02	M1388_1.02	-0.0164666	-0.0141709	-0.00577547	-0.0192927	-0.0159431	-0.0163634	-0.00245677	-0.0175424
Module3	M1400_1.02	MtNAC969	-0.0145575	-0.0195005	-0.0116938	-0.00095941	-0.00286765	-0.000225856	0.00370311	-0.00744633
Module3	M1401_1.02	MtNAC969	0.0502331	0.035922	0.0626882	0.022348	0.0185234	0.0263064	0.0236969	0.0368742
Module3	M1402_1.02	SMB	0.000724144	-0.0110817	-0.004203	-0.0211016	0.00115049	0.00985126	0.0006322	0.00414747
Module3	M1402_1.02	VND7	0.000724144	-0.0110817	-0.004203	-0.0211016	0.00115049	0.00985126	0.0006322	0.00414747
Module3	M1403_1.02	M1403_1.02	0.0104966	0.00958483	0.00923902	0.0156035	0.00101747	-0.00190179	-0.003464	0.014292
Module3	M1404_1.02	M1404_1.02	0.00506591	-0.00191098	-0.0043996	0.00165753	-0.0170369	-0.00943142	-0.0197314	-0.012239
Module3	M1405_1.02	M1405_1.02	0.00416935	0.0164912	0.0224368	0.0272894	0.00396509	-0.000334191	-0.0042385	-0.0175371
Module3	M1406_1.02	M1406_1.02	0.0293586	0.0325766	0.0195047	0.0276412	0.0283607	0.0117578	0.0165709	0.035635
Module3	M1407_1.02	M1407_1.02	0.0329642	0.0234024	0.0145601	0.0130133	0.00465668	-0.00393542	-0.0137387	0.0062586
Module3	M1408_1.02	M1408_1.02	-0.0443572	-0.0443364	-0.0458517	-0.0484968	-0.0158768	0.00194728	-0.00174079	-0.0130221
Module3	M1409_1.02	M1409_1.02	0.027879	0.0369116	0.016414	0.0153276	-0.00919833	-0.0459523	-0.0276145	-0.0181269
Module3	M1410_1.02	M1410_1.02	0.0164833	0.000547794	-0.00759625	0.000533045	0.0170486	0.0170599	-0.00470487	0.0186298
Module3	M1412_1.02	M1412_1.02	0.00421336	0.014958	0.039249	0.021775	0.0354807	0.0538948	0.055671	0.0336747
Module3	M1413_1.02	M1413_1.02	-0.0187493	-0.0173318	-0.0183762	-0.0212376	-0.0258501	0.00257993	-0.000686574	0.00238886
Module3	M1414_1.02	M1414_1.02	-0.0299943	-0.0375865	-0.00896298	-0.0345794	-0.030173	-0.0266049	-0.0180991	-0.00363848
Module3	M1415_1.02	M1415_1.02	-0.00851825	-0.00242358	-0.00974199	0.00430062	0.00643644	-0.00734125	-0.00332786	0.00270339
Module3	M1416_1.02	SMB	-0.00409897	-0.00139011	-0.00954282	-0.00764959	0.000596886	0.0092813	0.0108657	0.0153779
Module3	M1416_1.02	VND7	-0.00409897	-0.00139011	-0.00954282	-0.00764959	0.000596886	0.0092813	0.0108657	0.0153779
Module3	M1559_1.02	M1559_1.02	0.0206119	0.00477796	-0.00742487	-0.0039835	0.0296282	0.0218767	0.0442639	0.025783
Module3	M1560_1.02	M1560_1.02	-0.0619888	-0.044988	-0.0176023	-0.0260883	-0.0332811	-0.0475751	-0.0394015	-0.0214312
Module3	M1561_1.02	M1561_1.02	0.00492276	0.00136349	0.00186246	-0.0126189	-0.0106566	-0.0160146	-0.0126876	-0.0102495
Module3	M1562_1.02	M1562_1.02	-0.00124806	-0.00806279	-0.000819779	0.00333539	0.00186432	-0.00390553	-0.0179758	0.00357253
Module3	M1563_1.02	M1563_1.02	0.00998973	-0.0020743	-0.00970288	-0.0188204	-0.0175613	-0.0215966	-0.0219166	-0.0246935
Module3	M1564_1.02	M1564_1.02	-0.0181736	0.0087763	-0.0128988	-0.0285673	-0.0345114	-0.0363533	-0.00872973	-0.00991771
Module3	M1565_1.02	M1565_1.02	0.033982	0.0147807	-0.00277923	-0.00293306	0.00943235	-4.50937e-05	-0.00440808	0.000962925
Module3	M1566_1.02	M1566_1.02	0.00495319	0.024036	0.0157647	0.0289451	-0.00382224	-0.00607226	-0.0047477	0.00965174
Module3	M1568_1.02	M1568_1.02	-0.00311456	0.0116793	0.0121322	0.00354773	0.00992182	-0.00408457	-0.0200741	-0.0104969
Module3	M1569_1.02	M1569_1.02	-0.0172941	-0.00488063	0.00909838	0.00346011	-0.00704272	0.0443907	0.0370582	0.00152113
Module3	M1572_1.02	M1572_1.02	-0.0108126	-0.0216773	-0.0208938	-0.00383055	0.00374167	0.0136154	0.00305056	0.0153695
Module3	M1643_1.02	M1643_1.02	0.0139926	0.00930497	-0.000247876	0.00148608	0.017522	0.0172357	0.0186343	0.00210835
Module3	M1644_1.02	M1644_1.02	0.011629	0.0100533	0.00154635	-0.00322014	-0.00730929	-0.00213172	-0.00885859	-0.0188679
Module3	M1645_1.02	M1645_1.02	0.0319443	0.0273849	0.0348757	0.0373412	0.0140383	0.0242643	0.0124763	-0.00350036
Module3	M1646_1.02	M1646_1.02	0.0176229	0.00959974	0.0118748	0.0204846	0.0325929	0.0254971	0.0129164	0.0221466
Module3	M1647_1.02	M1647_1.02	-0.0129714	-0.0132436	-0.0034001	-0.0208649	-0.00612188	0.00101086	0.0030171	0.00401459
Module3	M1648_1.02	M1648_1.02	0.00630091	0.0181855	0.0111424	0.0110097	-0.00132899	-0.00675857	-0.00207614	0.0134957
Module3	M1649_1.02	M1649_1.02	0.000272001	-0.0156371	-0.00865789	-0.0218449	-0.0228588	-0.0188212	-0.0304262	0.0105085
Module3	M1650_1.02	M1650_1.02	0.0362876	0.0311837	0.033607	0.0395796	0.0459825	0.0271203	0.0222858	0.0217228
Module3	M1651_1.02	M1651_1.02	-0.0103741	-0.00993231	-0.0125504	-0.0207708	0.00587471	0.0190958	0.00765299	-0.00140308
Module3	M1652_1.02	M1652_1.02	0.00574365	0.00423231	0.0119641	0.0207922	0.0148116	0.017993	-0.00610551	-0.0142236
Module3	M1653_1.02	M1653_1.02	-0.0244568	-0.0208336	-0.018826	-0.0091095	-0.0200542	-0.0137146	-0.00387397	-0.0115807
Module3	M1655_1.02	M1655_1.02	-0.0473679	-0.0505888	-0.0429033	-0.0633663	-0.0370002	-0.0467195	-0.0471633	-0.03247
Module3	M1656_1.02	M1656_1.02	0.00612788	0.0251878	0.00581608	0.0101623	0.00858159	0.025525	0.0289564	0.00707102
Module3	M1657_1.02	M1657_1.02	-0.0135776	-0.0227565	-0.0187893	-0.0197071	-0.0235015	-0.0180386	-0.0240106	-0.0179817
Module3	M1658_1.02	M1658_1.02	0.00565364	0.0102662	0.00409151	-0.00534945	0.000159432	-0.000827373	-0.00162938	-0.00179047
Module3	M1659_1.02	M1659_1.02	-0.00926119	-0.0111139	-0.00934059	-0.00651811	0.00165286	-0.0110789	0.0115177	0.00553404
Module3	M1660_1.02	M1660_1.02	-0.000794003	-0.0106386	-0.00741148	-0.00322413	0.00990611	0.00193083	0.0275914	0.0125338
Module3	M1661_1.02	M1661_1.02	-0.00563075	0.00575812	0.00149921	0.0226295	-0.00198464	-0.022537	-0.0400447	-0.0127024
Module3	M1662_1.02	M1662_1.02	0.000944537	0.000514083	0.010677	0.00823141	-0.00469377	0.00132206	0.00777508	-0.0101871
Module3	M1663_1.02	M1663_1.02	-0.00484451	0.00437037	-0.0024419	0.00281112	-0.00946503	-0.0072044	0.00345453	0.0165217
Module3	M1678_1.02	IBM1	-0.0393957	-0.046037	-0.0250521	-0.00369274	-0.0204536	-0.0206029	-0.0241589	-0.00463217
Module3	M1679_1.02	IBM1	-0.0325409	-0.0129934	-0.0306176	-0.0558663	-0.0189737	-0.0156804	-0.00959804	-0.015397
Module3	M1680_1.02	IBM1	0.00373139	0.000995238	-0.0217128	-0.00888099	0.0114305	-0.0150291	-0.0231095	-0.0226439
Module3	M1681_1.02	IBM1	-0.00516566	-0.00969827	-0.0203145	0.0178297	0.00922222	-0.00898551	-0.041861	-0.0130152
Module3	M1682_1.02	IBM1	-0.00705184	-0.0156091	-0.0254377	-0.0227134	-0.0408492	0.00422368	0.014615	0.00144554
Module3	M1683_1.02	IBM1	0.00904056	0.0116086	0.00968119	0.0436777	-0.0224339	0.0327687	0.0279924	0.00950832
Module3	M1684_1.02	IBM1	0.0197718	-0.00392593	0.00773374	-0.00249305	0.00141011	-0.0242443	-0.0250472	0.0250328
Module3	M1685_1.02	M1685_1.02	-0.00320029	-0.000776589	-0.00112512	0.010135	-0.0024807	0.0383159	0.0397609	0.000726695
Module3	M1686_1.02	IBM1	0.0163183	0.029536	0.043234	0.0292846	0.0425919	0.056672	0.055737	0.0253091
Module3	M1687_1.02	M1687_1.02	-0.00643214	0.00426277	-0.018746	-0.0538559	-0.0363642	0.0257096	0.043656	-0.00323323
Module3	M1688_1.02	IBM1	-0.000407925	0.0128468	0.0184169	-0.00151152	0.00596341	0.00491704	0.00781239	-0.00179492
Module3	M1689_1.02	IBM1	-0.0261807	-0.0281107	-0.0297336	-0.00800664	0.00878851	-0.00536286	-0.0257542	0.00600606
Module3	M1690_1.02	IBM1	0.00144847	-0.00288668	0.00511942	-0.0178297	0.0315356	-0.0181009	0.0229991	0.0220178
Module3	M1691_1.02	IBM1	-0.0213277	-0.0287311	-0.0115142	-0.0276813	-0.0141298	-0.0213747	-0.0297699	-0.0489965
Module3	M1692_1.02	IBM1	0.00461071	-0.0055519	-0.0304289	0.0117078	-0.000219498	0.0305811	-0.00466048	-0.00974481
Module3	M1693_1.02	IBM1	-0.015098	-0.00468739	0.00977228	-0.0173316	0.00275168	-0.0166386	-0.0550906	-0.0196621
Module3	M1694_1.02	IBM1	-0.0218211	0.00120168	-0.0157943	0.00707397	-0.00128228	-0.000406198	0.0150494	-0.0151945
Module3	M1695_1.02	IBM1	0.0173508	0.0122898	0.0378439	-0.0166732	-0.0291437	0.0526819	0.0665389	0.0319197
Module3	M1696_1.02	IBM1	0.0259761	0.028218	0.0320151	0.0734768	0.0701873	-0.0511594	-0.0852305	-0.00765313
Module3	M1697_1.02	M1697_1.02	-0.02056	-0.0201078	-0.0271977	-0.0170401	-0.00504608	-0.0221318	0.00372118	0.0161597
Module3	M1698_1.02	IBM1	0.03047	0.011184	0.00933601	0.00743915	0.00719153	0.0020718	0.00547447	0.0310427
Module3	M1699_1.02	IBM1	-0.0208174	-0.0326273	-0.0046163	0.0181342	-0.015346	0.0352801	0.0634071	0.0446813
Module3	M1700_1.02	IBM1	0.0232081	0.0175996	0.0310609	0.00551871	0.00331213	0.0139669	-0.0476142	-0.0569173
Module3	M1701_1.02	M1701_1.02	-0.0221112	-0.0248928	-0.0173317	-0.026008	-0.00844884	-0.0216189	-0.00991935	-0.0106657
Module3	M1702_1.02	IBM1	-0.0540424	-0.0395122	-0.0362952	-0.0190249	-0.024284	-0.073134	-0.0428502	-0.0369579
Module3	M1704_1.02	IBM1	0.0283476	0.0518272	0.0308169	0.0228826	0.0191039	-0.0352912	-0.0270264	-0.0152698
Module3	M1836_1.02	MTF1	-0.0131104	-0.0247834	-0.0153724	-0.0195311	-0.000961078	-0.00979598	-0.0114422	0.0111763
Module3	M1836_1.02	MtMADS1	-0.0131104	-0.0247834	-0.0153724	-0.0195311	-0.000961078	-0.00979598	-0.0114422	0.0111763
Module3	M1840_1.02	MTF1	0.00180142	0.00271014	0.00732733	0.00124686	0.00939444	0.00597067	-0.00108608	-0.0127987
Module3	M1840_1.02	MtMADS1	0.00180142	0.00271014	0.00732733	0.00124686	0.00939444	0.00597067	-0.00108608	-0.0127987
Module3	M1842_1.02	M1842_1.02	0.0193698	0.0205657	0.0123783	0.0149693	0.00768818	0.017856	0.0162705	0.0106487
Module3	M1877_1.02	M1877_1.02	-0.00421931	0.0142529	0.0051642	0.00400754	0.0230965	0.00862492	0.0254722	0.020547
Module3	M1909_1.02	MTF1	-0.0029479	-0.00775184	0.0109399	0.01074	-0.0004765	-0.00178757	-0.00217827	0.0123423
Module3	M1909_1.02	MtMADS1	-0.0029479	-0.00775184	0.0109399	0.01074	-0.0004765	-0.00178757	-0.00217827	0.0123423
Module3	M1932_1.02	M1932_1.02	-0.00713642	0.00270048	0.0140443	0.00649243	0.0106924	5.42477e-05	-0.00897023	-0.00228542
Module3	M1940_1.02	JKD	0.00887267	0.00604402	0.0172849	0.0056369	0.00462619	-0.00407343	0.00540844	0.0283086
Module3	M1943_1.02	MtABI4	-0.0092061	-0.00566144	0.0113733	0.0147361	-0.00196634	0.00837517	0.00559211	-0.00584758
Module3	M1948_1.02	M1948_1.02	-0.015609	-0.010476	-0.0122345	-0.00037627	0.00636975	-0.0334143	-0.0243372	-0.0128562
Module3	M1949_1.02	M1949_1.02	-2.42545e-05	0.000719586	0.0156457	-0.00699641	0.00887327	-0.00192076	0.00411313	0.000145047
Module3	M2341_1.02	MTF1	-0.00198394	0.00478391	0.0066608	-0.002432	0.00351056	0.00322953	0.00317027	-0.00895535
Module3	M2341_1.02	MtMADS1	-0.00198394	0.00478391	0.0066608	-0.002432	0.00351056	0.00322953	0.00317027	-0.00895535
Module3	M2345_1.02	M2345_1.02	0.0217435	0.0240291	0.0160067	0.00549767	0.0220922	-0.00120649	-0.0188181	-0.00844191
Module3	M2347_1.02	MTF1	0.0102886	0.00167916	0.00366989	0.00100346	-0.000690453	0.00980738	0.0117589	0.00011059
Module3	M2347_1.02	MtMADS1	0.0102886	0.00167916	0.00366989	0.00100346	-0.000690453	0.00980738	0.0117589	0.00011059
Module3	M2348_1.02	MTF1	0.00327469	0.00760984	0.00372249	0.0102009	0.000661852	0.000662685	-0.0100595	-0.00694013
Module3	M2348_1.02	MtMADS1	0.00327469	0.00760984	0.00372249	0.0102009	0.000661852	0.000662685	-0.0100595	-0.00694013
Module3	M2349_1.02	M2349_1.02	-0.00688876	-0.0118707	-0.0337788	-0.0371495	-0.00768454	-0.00931075	-0.0177843	0.00388074
Module3	M2350_1.02	M2350_1.02	0.0152544	0.011357	0.00254872	-0.00740697	0.00452077	0.0217739	0.0205091	0.000973185
Module3	M2351_1.02	MTF1	0.000865612	-0.00346783	0.0111622	0.00670795	0.00982483	0.00948047	0.0149108	0.00670349
Module3	M2351_1.02	MtMADS1	0.000865612	-0.00346783	0.0111622	0.00670795	0.00982483	0.00948047	0.0149108	0.00670349
Module3	M2352_1.02	MTF1	0.00789924	0.00655385	0.010144	0.0126256	0.00722669	0.00287943	-0.000221302	0.00513976
Module3	M2353_1.02	M2353_1.02	-0.0366647	-0.0279312	-0.0199769	-0.0225886	-0.032308	-0.0328904	-0.041985	-0.0253994
Module3	M2354_1.02	M2354_1.02	0.0301786	0.0192835	0.0114792	0.0201791	0.0360889	0.0154955	0.027359	0.00363652
Module3	M2355_1.02	M2355_1.02	0.0318691	0.0234826	0.0256771	0.0243026	0.0251625	0.00546876	0.00900558	-0.00505301
Module3	M2356_1.02	MTF1	0.00297994	-0.00866516	-0.00803557	0.0101988	-0.0068466	-0.0071662	0.0122248	0.0101561
Module3	M2356_1.02	MtMADS1	0.00297994	-0.00866516	-0.00803557	0.0101988	-0.0068466	-0.0071662	0.0122248	0.0101561
Module3	M2358_1.02	M2358_1.02	0.00405654	0.00952115	0.0146857	0.00899964	0.0155087	0.0155478	0.00521607	0.00765794
Module3	M2359_1.02	BHLH	0.0083988	0.00779139	-0.0064778	-0.0159869	-0.00113581	0.0152006	0.0313699	0.0149372
Module3	M2360_1.02	MtABI4	-0.014366	-0.0158701	-0.0159284	-0.0207444	-0.0053283	-0.0254801	-0.031307	-0.0297728
Module3	M2360_1.02	MtEDN1	-0.014366	-0.0158701	-0.0159284	-0.0207444	-0.0053283	-0.0254801	-0.031307	-0.0297728
Module3	M2360_1.02	MtEDN2	-0.014366	-0.0158701	-0.0159284	-0.0207444	-0.0053283	-0.0254801	-0.031307	-0.0297728
Module3	M2360_1.02	MtEDN3	-0.014366	-0.0158701	-0.0159284	-0.0207444	-0.0053283	-0.0254801	-0.031307	-0.0297728
Module3	M2360_1.02	MtERF1	-0.014366	-0.0158701	-0.0159284	-0.0207444	-0.0053283	-0.0254801	-0.031307	-0.0297728
Module3	M2361_1.02	BHLH	0.00566241	-0.00558589	0.00276857	0.0089239	0.00114731	-0.00617761	0.0121412	0.0225323
Module3	M2362_1.02	BHLH	0.00960909	0.00215307	0	0	0	-0.0117375	-0.0522582	-0.0431627
Module3	M2363_1.02	MtABI5	0.00606411	-0.00821838	-0.01242	-0.00840378	-0.00745653	0.00892481	0.0199565	-0.00541904
Module3	M2363_1.02	MtbZIP-102	0.00606411	-0.00821838	-0.01242	-0.00840378	-0.00745653	0.00892481	0.0199565	-0.00541904
Module3	M2364_1.02	MtPLT1	0.00340965	0.00970764	0.000234071	-0.00503789	0.000304986	0.0159334	0.00554892	0.0078916
Module3	M2364_1.02	MtPLT2	0.00340965	0.00970764	0.000234071	-0.00503789	0.000304986	0.0159334	0.00554892	0.0078916
Module3	M2364_1.02	MtPLT3	0.00340965	0.00970764	0.000234071	-0.00503789	0.000304986	0.0159334	0.00554892	0.0078916
Module3	M2364_1.02	MtPLT4	0.00340965	0.00970764	0.000234071	-0.00503789	0.000304986	0.0159334	0.00554892	0.0078916
Module3	M2364_1.02	MtPLT5	0.00340965	0.00970764	0.000234071	-0.00503789	0.000304986	0.0159334	0.00554892	0.0078916
Module3	M2365_1.02	M2365_1.02	0.00586086	-0.000481637	-0.018354	-0.00999549	-0.0266045	-0.0109476	-0.0184964	0.0134951
Module3	M2366_1.02	MtCNA1	-0.0394745	-0.0194038	-0.0154901	-0.0399697	-0.0328676	-0.0564706	-0.0440054	-0.00408595
Module3	M2366_1.02	MtCNA2	-0.0394745	-0.0194038	-0.0154901	-0.0399697	-0.0328676	-0.0564706	-0.0440054	-0.00408595
Module3	M2366_1.02	REV	-0.0394745	-0.0194038	-0.0154901	-0.0399697	-0.0328676	-0.0564706	-0.0440054	-0.00408595
Module3	M2369_1.02	M2369_1.02	0.000648011	-0.00600214	-0.00354071	0.00767054	-0.00988285	-0.026196	-0.0172212	-0.0174323
Module3	M2370_1.02	M2370_1.02	-0.0120125	-0.0050641	0.00468151	-0.00547793	-0.00425543	-0.000254719	-0.00318209	-0.011611
Module3	M2371_1.02	M2371_1.02	0.0176547	0.0115764	0.0024055	0.0179692	0.0113199	0.0188657	0.027525	0.0163969
Module3	M2372_1.02	M2372_1.02	0.00532201	0.00629811	0.0111031	0.00909846	0.0093917	0.0177221	0.0116435	0.0163009
Module3	M2375_1.02	M2375_1.02	0.020547	0.0178213	0.00468126	0.00695083	0.0175075	-0.00270679	0.01126	-0.00787876
Module3	M2376_1.02	M2376_1.02	0.00422056	0.0028123	0.000151928	0.00963408	-0.000876296	-0.00776317	0.00348559	0.00404325
Module3	M2377_1.02	MTF1	-0.00702419	-0.0122172	-0.0106917	-0.014186	-0.0090979	0.0115393	0.00272432	-0.00718218
Module3	M2377_1.02	MtMADS1	-0.00702419	-0.0122172	-0.0106917	-0.014186	-0.0090979	0.0115393	0.00272432	-0.00718218
Module3	M2378_1.02	MTF1	0.00524485	-0.0010074	0.00976663	0.00281815	-0.00451955	0.0011545	0.00929162	-0.00184427
Module3	M2378_1.02	MtMADS1	0.00524485	-0.0010074	0.00976663	0.00281815	-0.00451955	0.0011545	0.00929162	-0.00184427
Module3	M2379_1.02	M2379_1.02	-0.00372228	0.00622509	0.00480752	0.00697353	0.000257819	-0.00194959	0.00512942	-0.00548786
Module3	M2380_1.02	M2380_1.02	0.010915	0.00491004	0.0144561	0.00429698	0.00174372	0.00989132	0.00375653	-0.00104468
Module3	M2381_1.02	M2381_1.02	0.0289035	0.0391959	0.0210118	0.0146471	0.0192565	0.0234987	0.00393707	0.017169
Module3	M2382_1.02	M2382_1.02	0.00544821	0.00616231	0.00928	0.0276924	0.00741808	0.0190879	0.00793773	-0.00188924
Module3	M2620_1.02	MTF1	-0.00921609	0.00219137	-0.00447525	0.00211771	-0.0186782	-0.0199735	-0.0117796	-0.0154066
Module3	M2620_1.02	MtMADS1	-0.00921609	0.00219137	-0.00447525	0.00211771	-0.0186782	-0.0199735	-0.0117796	-0.0154066
Module3	M2631_1.02	MtPLT1	-0.00531987	-0.00823034	-0.000241447	-0.00474058	-0.0086477	-0.00507654	0.000451259	-0.00683406
Module3	M2631_1.02	MtPLT2	-0.00531987	-0.00823034	-0.000241447	-0.00474058	-0.0086477	-0.00507654	0.000451259	-0.00683406
Module3	M2631_1.02	MtPLT3	-0.00531987	-0.00823034	-0.000241447	-0.00474058	-0.0086477	-0.00507654	0.000451259	-0.00683406
Module3	M2631_1.02	MtPLT4	-0.00531987	-0.00823034	-0.000241447	-0.00474058	-0.0086477	-0.00507654	0.000451259	-0.00683406
Module3	M2631_1.02	MtPLT5	-0.00531987	-0.00823034	-0.000241447	-0.00474058	-0.0086477	-0.00507654	0.000451259	-0.00683406
Module3	M2661_1.02	M2661_1.02	-0.0181562	-0.0218913	-0.0125239	-0.0224514	-0.0267661	-0.00527318	0.00625514	-0.0149777
Module3	M2662_1.02	M2662_1.02	0.0148036	0.0108907	-0.00793944	0.00314018	-0.0108922	-0.00222225	0.00159718	-0.00153489
Module3	M2862_1.02	M2862_1.02	0.0122468	0.0153368	0.0204888	0.00649367	-0.00685025	-0.00732508	0.00102257	-0.00491542
Module3	M2863_1.02	M2863_1.02	-0.0360688	-0.0368065	-0.0261841	-0.0181726	0.000686999	-0.0118376	-0.00785093	0.0103288
Module3	M2889_1.02	EIN3	0.00684644	-0.00206261	-0.00240258	-0.013272	-0.0112257	-0.0193243	-0.0228872	-0.0102983
Module3	M5276_1.02	IAA4-5	0.00502301	0.00868919	0.00706353	0.00188001	0.00207551	0.0266538	0.0121061	0.00931037
Module3	M5276_1.02	SHY2	0.00502301	0.00868919	0.00706353	0.00188001	0.00207551	0.0266538	0.0121061	0.00931037
Module3	NFBOX	NFBOX	-0.00780732	-0.00438482	-0.00868719	-0.00810459	-0.00487448	-0.0129893	-0.00356805	-0.00704417
Module3	NIN	NIN	-0.00731195	-0.000821232	0.00126001	-0.00252281	0.000413616	-0.0189281	-0.0127561	-0.00910238
Module3	NRE	NRE	0.0118498	0.0108006	0.0140267	0.0163165	0.00853682	0.016396	-1.32918e-05	0.00695769
Module3	NSP1	NSP1	0.0154901	0.042379	0.0240545	-0.0181406	-0.0249151	0.0157682	-0.0335205	-0.0218277
Module4	AMCYCRE	AMCYCRE	0.0101027	0.00867231	0.00905309	0.00818997	0.0164297	0.0113712	0.00687841	0.0102941
Module4	ATAC	ATAC	0.0173915	0.0405565	0.0845776	0.140833	0.160766	-0.0286846	0.167858	0.110016
Module4	CCAATBOX	CCAATBOX	0.005396	0.00424801	0.000915752	0.00849411	-0.00325013	-0.00334732	-0.00745146	-0.015149
Module4	CYCRE	CYCRE	0.0107225	0.00902854	0.00945575	-0.00333079	-0.00171113	-0.00120229	0.00514484	0.0118554
Module4	M0004_1.02	MtABI4	-0.00155882	-0.0119373	0.00487689	-0.0158415	-0.0073475	-0.00527766	0.00107914	-0.00148941
Module4	M0004_1.02	MtEDN1	-0.00155882	-0.0119373	0.00487689	-0.0158415	-0.0073475	-0.00527766	0.00107914	-0.00148941
Module4	M0004_1.02	MtEDN2	-0.00155882	-0.0119373	0.00487689	-0.0158415	-0.0073475	-0.00527766	0.00107914	-0.00148941
Module4	M0004_1.02	MtEDN3	-0.00155882	-0.0119373	0.00487689	-0.0158415	-0.0073475	-0.00527766	0.00107914	-0.00148941
Module4	M0004_1.02	MtERF1	-0.00155882	-0.0119373	0.00487689	-0.0158415	-0.0073475	-0.00527766	0.00107914	-0.00148941
Module4	M0005_1.02	MtABI4	0.00381345	0.00359784	0.00855282	0.00652683	0.00693572	0.0150459	0.0059329	0.00579305
Module4	M0005_1.02	MtEDN1	0.00381345	0.00359784	0.00855282	0.00652683	0.00693572	0.0150459	0.0059329	0.00579305
Module4	M0005_1.02	MtEDN2	0.00381345	0.00359784	0.00855282	0.00652683	0.00693572	0.0150459	0.0059329	0.00579305
Module4	M0005_1.02	MtEDN3	0.00381345	0.00359784	0.00855282	0.00652683	0.00693572	0.0150459	0.0059329	0.00579305
Module4	M0005_1.02	MtERF1	0.00381345	0.00359784	0.00855282	0.00652683	0.00693572	0.0150459	0.0059329	0.00579305
Module4	M0006_1.02	MtEFD2	0.00681866	0.00795434	0.00673576	0.00974581	0.00807094	0.022754	0.00921946	0.0177961
Module4	M0007_1.02	MtABI4	-0.0225292	-0.0165908	-0.0104557	-0.0261018	-0.0205518	-0.0170966	-0.0135803	0.00301784
Module4	M0007_1.02	MtEDN3	-0.0225292	-0.0165908	-0.0104557	-0.0261018	-0.0205518	-0.0170966	-0.0135803	0.00301784
Module4	M0009_1.02	MtABI4	-0.0243683	-0.0224209	-0.0145688	-0.00401235	-0.01584	-0.0157372	-0.0119722	-0.0272644
Module4	M0009_1.02	MtEDN1	-0.0243683	-0.0224209	-0.0145688	-0.00401235	-0.01584	-0.0157372	-0.0119722	-0.0272644
Module4	M0009_1.02	MtEDN2	-0.0243683	-0.0224209	-0.0145688	-0.00401235	-0.01584	-0.0157372	-0.0119722	-0.0272644
Module4	M0009_1.02	MtEDN3	-0.0243683	-0.0224209	-0.0145688	-0.00401235	-0.01584	-0.0157372	-0.0119722	-0.0272644
Module4	M0009_1.02	MtERF1	-0.0243683	-0.0224209	-0.0145688	-0.00401235	-0.01584	-0.0157372	-0.0119722	-0.0272644
Module4	M0010_1.02	MtABI4	0.00654401	0.00936336	0.000494965	0.015832	0.0177163	0.023262	0.00960097	0.0108276
Module4	M0010_1.02	MtEDN1	0.00654401	0.00936336	0.000494965	0.015832	0.0177163	0.023262	0.00960097	0.0108276
Module4	M0010_1.02	MtEDN2	0.00654401	0.00936336	0.000494965	0.015832	0.0177163	0.023262	0.00960097	0.0108276
Module4	M0010_1.02	MtEDN3	0.00654401	0.00936336	0.000494965	0.015832	0.0177163	0.023262	0.00960097	0.0108276
Module4	M0010_1.02	MtERF1	0.00654401	0.00936336	0.000494965	0.015832	0.0177163	0.023262	0.00960097	0.0108276
Module4	M0011_1.02	MtEDN1	0.0164571	0.0110981	0.00560314	0.00869825	0.015419	0.0272326	0.0302767	0.0248584
Module4	M0011_1.02	MtEDN2	0.0164571	0.0110981	0.00560314	0.00869825	0.015419	0.0272326	0.0302767	0.0248584
Module4	M0011_1.02	MtEDN3	0.0164571	0.0110981	0.00560314	0.00869825	0.015419	0.0272326	0.0302767	0.0248584
Module4	M0011_1.02	MtERF1	0.0164571	0.0110981	0.00560314	0.00869825	0.015419	0.0272326	0.0302767	0.0248584
Module4	M0012_1.02	MtABI4	-0.0257405	-0.00641636	-0.000444107	-0.00297764	-0.0128116	-0.0476867	-0.056987	-0.0378554
Module4	M0012_1.02	MtEDN1	-0.0257405	-0.00641636	-0.000444107	-0.00297764	-0.0128116	-0.0476867	-0.056987	-0.0378554
Module4	M0012_1.02	MtEDN2	-0.0257405	-0.00641636	-0.000444107	-0.00297764	-0.0128116	-0.0476867	-0.056987	-0.0378554
Module4	M0012_1.02	MtEDN3	-0.0257405	-0.00641636	-0.000444107	-0.00297764	-0.0128116	-0.0476867	-0.056987	-0.0378554
Module4	M0012_1.02	MtERF1	-0.0257405	-0.00641636	-0.000444107	-0.00297764	-0.0128116	-0.0476867	-0.056987	-0.0378554
Module4	M0014_1.02	MtRRA6	0.00778073	-0.00677871	0.00499013	-0.00761228	0.00332588	-0.00838231	-0.00449243	-0.00118049
Module4	M0015_1.02	MtABI4	0.00917538	0.00991641	0.00568071	-0.00727604	-0.00329223	0.00415909	0.021834	0.0101996
Module4	M0015_1.02	MtEFD	0.00917538	0.00991641	0.00568071	-0.00727604	-0.00329223	0.00415909	0.021834	0.0101996
Module4	M0015_1.02	MtEFD2	0.00917538	0.00991641	0.00568071	-0.00727604	-0.00329223	0.00415909	0.021834	0.0101996
Module4	M0016_1.02	MtABI4	-0.0154401	-0.00877999	-0.0150584	-0.00817189	-0.00737473	-0.00950748	-0.017415	-0.00472014
Module4	M0016_1.02	MtEDN1	-0.0154401	-0.00877999	-0.0150584	-0.00817189	-0.00737473	-0.00950748	-0.017415	-0.00472014
Module4	M0016_1.02	MtEDN2	-0.0154401	-0.00877999	-0.0150584	-0.00817189	-0.00737473	-0.00950748	-0.017415	-0.00472014
Module4	M0016_1.02	MtEDN3	-0.0154401	-0.00877999	-0.0150584	-0.00817189	-0.00737473	-0.00950748	-0.017415	-0.00472014
Module4	M0017_1.02	MtABI4	-0.00130289	-0.00450378	0.00401432	0.00470636	0.00274117	0.00567742	-0.00864554	-0.0164001
Module4	M0017_1.02	MtEDN1	-0.00130289	-0.00450378	0.00401432	0.00470636	0.00274117	0.00567742	-0.00864554	-0.0164001
Module4	M0017_1.02	MtEDN2	-0.00130289	-0.00450378	0.00401432	0.00470636	0.00274117	0.00567742	-0.00864554	-0.0164001
Module4	M0017_1.02	MtEDN3	-0.00130289	-0.00450378	0.00401432	0.00470636	0.00274117	0.00567742	-0.00864554	-0.0164001
Module4	M0017_1.02	MtERF1	-0.00130289	-0.00450378	0.00401432	0.00470636	0.00274117	0.00567742	-0.00864554	-0.0164001
Module4	M0018_1.02	MtABI4	0.0213298	0.0071563	0.00881755	0.00161352	0.0324505	0.00877091	0.0219215	0.00810121
Module4	M0018_1.02	MtEDN1	0.0213298	0.0071563	0.00881755	0.00161352	0.0324505	0.00877091	0.0219215	0.00810121
Module4	M0018_1.02	MtEDN2	0.0213298	0.0071563	0.00881755	0.00161352	0.0324505	0.00877091	0.0219215	0.00810121
Module4	M0018_1.02	MtEDN3	0.0213298	0.0071563	0.00881755	0.00161352	0.0324505	0.00877091	0.0219215	0.00810121
Module4	M0018_1.02	MtERF1	0.0213298	0.0071563	0.00881755	0.00161352	0.0324505	0.00877091	0.0219215	0.00810121
Module4	M0019_1.02	M0019_1.02	0.0031672	0.00966964	0.00358309	0.00365784	-0.00639431	0.00509185	-0.00379869	0.00387425
Module4	M0020_1.02	MtABI4	-0.0162816	-0.0131114	-0.00858624	-0.0013364	-0.00606835	0.00272896	0.000545562	-0.00247956
Module4	M0020_1.02	MtEDN1	-0.0162816	-0.0131114	-0.00858624	-0.0013364	-0.00606835	0.00272896	0.000545562	-0.00247956
Module4	M0020_1.02	MtEDN2	-0.0162816	-0.0131114	-0.00858624	-0.0013364	-0.00606835	0.00272896	0.000545562	-0.00247956
Module4	M0020_1.02	MtEDN3	-0.0162816	-0.0131114	-0.00858624	-0.0013364	-0.00606835	0.00272896	0.000545562	-0.00247956
Module4	M0020_1.02	MtERF1	-0.0162816	-0.0131114	-0.00858624	-0.0013364	-0.00606835	0.00272896	0.000545562	-0.00247956
Module4	M0022_1.02	MtABI4	0.0192966	0.0158111	-0.00124667	-0.00179572	0.0075851	0	0	0
Module4	M0022_1.02	MtEDN1	0.0192966	0.0158111	-0.00124667	-0.00179572	0.0075851	0	0	0
Module4	M0022_1.02	MtEDN2	0.0192966	0.0158111	-0.00124667	-0.00179572	0.0075851	0	0	0
Module4	M0022_1.02	MtEDN3	0.0192966	0.0158111	-0.00124667	-0.00179572	0.0075851	0	0	0
Module4	M0022_1.02	MtERF1	0.0192966	0.0158111	-0.00124667	-0.00179572	0.0075851	0	0	0
Module4	M0023_1.02	MtEDN1	0.0168868	0.0111156	0.0165501	0.0059101	0.0171522	0.0341082	0.0450843	0.0669482
Module4	M0023_1.02	MtEDN2	0.0168868	0.0111156	0.0165501	0.0059101	0.0171522	0.0341082	0.0450843	0.0669482
Module4	M0023_1.02	MtEDN3	0.0168868	0.0111156	0.0165501	0.0059101	0.0171522	0.0341082	0.0450843	0.0669482
Module4	M0024_1.02	MtABI4	-0.00827546	0.00384318	0.00318504	-0.00582664	-0.0090153	-0.0135966	0.00548976	0.0309468
Module4	M0024_1.02	MtEDN1	-0.00827546	0.00384318	0.00318504	-0.00582664	-0.0090153	-0.0135966	0.00548976	0.0309468
Module4	M0024_1.02	MtEDN2	-0.00827546	0.00384318	0.00318504	-0.00582664	-0.0090153	-0.0135966	0.00548976	0.0309468
Module4	M0024_1.02	MtEDN3	-0.00827546	0.00384318	0.00318504	-0.00582664	-0.0090153	-0.0135966	0.00548976	0.0309468
Module4	M0024_1.02	MtERF1	-0.00827546	0.00384318	0.00318504	-0.00582664	-0.0090153	-0.0135966	0.00548976	0.0309468
Module4	M0025_1.02	MtABI4	-0.02961	-0.0212038	-0.0121263	-0.00733441	-0.0195481	-0.0337138	-0.0440214	-0.00988871
Module4	M0025_1.02	MtEDN1	-0.02961	-0.0212038	-0.0121263	-0.00733441	-0.0195481	-0.0337138	-0.0440214	-0.00988871
Module4	M0025_1.02	MtEDN2	-0.02961	-0.0212038	-0.0121263	-0.00733441	-0.0195481	-0.0337138	-0.0440214	-0.00988871
Module4	M0025_1.02	MtEDN3	-0.02961	-0.0212038	-0.0121263	-0.00733441	-0.0195481	-0.0337138	-0.0440214	-0.00988871
Module4	M0025_1.02	MtERF1	-0.02961	-0.0212038	-0.0121263	-0.00733441	-0.0195481	-0.0337138	-0.0440214	-0.00988871
Module4	M0026_1.02	MtCBF3b	0.0348235	0.0370853	0.0437042	0.0437912	0.0455576	0.0206551	0.0208947	0.00753685
Module4	M0026_1.02	MtCBF4	0.0348235	0.0370853	0.0437042	0.0437912	0.0455576	0.0206551	0.0208947	0.00753685
Module4	M0027_1.02	MtABI4	-0.0171868	-0.0161838	-0.0138212	-0.00358521	-0.00229638	-0.0159211	-0.0104228	-0.00845706
Module4	M0027_1.02	MtEDN1	-0.0171868	-0.0161838	-0.0138212	-0.00358521	-0.00229638	-0.0159211	-0.0104228	-0.00845706
Module4	M0027_1.02	MtEDN2	-0.0171868	-0.0161838	-0.0138212	-0.00358521	-0.00229638	-0.0159211	-0.0104228	-0.00845706
Module4	M0027_1.02	MtEDN3	-0.0171868	-0.0161838	-0.0138212	-0.00358521	-0.00229638	-0.0159211	-0.0104228	-0.00845706
Module4	M0027_1.02	MtERF1	-0.0171868	-0.0161838	-0.0138212	-0.00358521	-0.00229638	-0.0159211	-0.0104228	-0.00845706
Module4	M0028_1.02	MtABI4	-0.0277697	-0.0255779	-0.0217323	-0.0232996	-0.0100787	-0.00142142	-0.0185371	-0.0229723
Module4	M0028_1.02	MtEDN1	-0.0277697	-0.0255779	-0.0217323	-0.0232996	-0.0100787	-0.00142142	-0.0185371	-0.0229723
Module4	M0028_1.02	MtEDN2	-0.0277697	-0.0255779	-0.0217323	-0.0232996	-0.0100787	-0.00142142	-0.0185371	-0.0229723
Module4	M0028_1.02	MtEDN3	-0.0277697	-0.0255779	-0.0217323	-0.0232996	-0.0100787	-0.00142142	-0.0185371	-0.0229723
Module4	M0028_1.02	MtERF1	-0.0277697	-0.0255779	-0.0217323	-0.0232996	-0.0100787	-0.00142142	-0.0185371	-0.0229723
Module4	M0029_1.02	MtABI4	-0.0201089	-0.0230757	-0.0320543	-0.0346731	-0.00454352	0.00022233	0.00162284	-0.0163783
Module4	M0029_1.02	MtEDN3	-0.0201089	-0.0230757	-0.0320543	-0.0346731	-0.00454352	0.00022233	0.00162284	-0.0163783
Module4	M0030_1.02	MtCBF3b	-0.000858013	0.00862665	0.00838384	-0.0119301	-0.000909991	-0.00891139	-0.00435655	-0.0163682
Module4	M0030_1.02	MtCBF4	-0.000858013	0.00862665	0.00838384	-0.0119301	-0.000909991	-0.00891139	-0.00435655	-0.0163682
Module4	M0031_1.02	MtCBF3b	-0.0266955	-0.0173376	-0.0174587	-0.00925541	-0.00666212	0.00275484	0.00100739	0.00571165
Module4	M0031_1.02	MtCBF4	-0.0266955	-0.0173376	-0.0174587	-0.00925541	-0.00666212	0.00275484	0.00100739	0.00571165
Module4	M0032_1.02	MtCBF3b	0.0302459	0.0196746	0.00568477	0.0197959	0.00690916	0.00296587	0.00577033	0.00116323
Module4	M0032_1.02	MtCBF4	0.0302459	0.0196746	0.00568477	0.0197959	0.00690916	0.00296587	0.00577033	0.00116323
Module4	M0033_1.02	MtABI4	0.0258834	0.0241286	0.0286675	0.0445705	0.0103659	0.0023238	0.015559	0.0077064
Module4	M0033_1.02	MtEDN3	0.0258834	0.0241286	0.0286675	0.0445705	0.0103659	0.0023238	0.015559	0.0077064
Module4	M0034_1.02	MtCBF3b	0.00764719	0.00422986	-0.00471182	-0.00420692	-0.00914699	-0.00738051	-0.00318776	-0.00694487
Module4	M0034_1.02	MtCBF4	0.00764719	0.00422986	-0.00471182	-0.00420692	-0.00914699	-0.00738051	-0.00318776	-0.00694487
Module4	M0035_1.02	MtABI4	-0.0146705	-0.0141563	-0.0102991	0.00324918	0.00897884	0.0133167	-0.00567667	0.00290963
Module4	M0035_1.02	MtEDN1	-0.0146705	-0.0141563	-0.0102991	0.00324918	0.00897884	0.0133167	-0.00567667	0.00290963
Module4	M0035_1.02	MtEDN2	-0.0146705	-0.0141563	-0.0102991	0.00324918	0.00897884	0.0133167	-0.00567667	0.00290963
Module4	M0035_1.02	MtERF1	-0.0146705	-0.0141563	-0.0102991	0.00324918	0.00897884	0.0133167	-0.00567667	0.00290963
Module4	M0036_1.02	MtABI4	-0.0091197	0.00300455	0.0042336	0.0165806	0.00169925	0.0321362	0.00460244	0.00264179
Module4	M0036_1.02	MtEDN1	-0.0091197	0.00300455	0.0042336	0.0165806	0.00169925	0.0321362	0.00460244	0.00264179
Module4	M0036_1.02	MtEDN2	-0.0091197	0.00300455	0.0042336	0.0165806	0.00169925	0.0321362	0.00460244	0.00264179
Module4	M0036_1.02	MtEDN3	-0.0091197	0.00300455	0.0042336	0.0165806	0.00169925	0.0321362	0.00460244	0.00264179
Module4	M0036_1.02	MtERF1	-0.0091197	0.00300455	0.0042336	0.0165806	0.00169925	0.0321362	0.00460244	0.00264179
Module4	M0037_1.02	MtABI4	-0.00895128	-0.00797112	0.000565348	0.00252806	0.00230084	-0.0143336	-0.00935195	-0.0260648
Module4	M0037_1.02	MtEDN1	-0.00895128	-0.00797112	0.000565348	0.00252806	0.00230084	-0.0143336	-0.00935195	-0.0260648
Module4	M0037_1.02	MtEDN2	-0.00895128	-0.00797112	0.000565348	0.00252806	0.00230084	-0.0143336	-0.00935195	-0.0260648
Module4	M0037_1.02	MtEDN3	-0.00895128	-0.00797112	0.000565348	0.00252806	0.00230084	-0.0143336	-0.00935195	-0.0260648
Module4	M0037_1.02	MtERF1	-0.00895128	-0.00797112	0.000565348	0.00252806	0.00230084	-0.0143336	-0.00935195	-0.0260648
Module4	M0038_1.02	MtABI4	0.0438887	0.0401354	0.0228744	0.0176045	0.0182118	0.0515633	0.0302392	0.0258186
Module4	M0038_1.02	MtEDN1	0.0438887	0.0401354	0.0228744	0.0176045	0.0182118	0.0515633	0.0302392	0.0258186
Module4	M0038_1.02	MtEDN2	0.0438887	0.0401354	0.0228744	0.0176045	0.0182118	0.0515633	0.0302392	0.0258186
Module4	M0038_1.02	MtEDN3	0.0438887	0.0401354	0.0228744	0.0176045	0.0182118	0.0515633	0.0302392	0.0258186
Module4	M0038_1.02	MtERF1	0.0438887	0.0401354	0.0228744	0.0176045	0.0182118	0.0515633	0.0302392	0.0258186
Module4	M0039_1.02	MtABI4	-0.00768773	-0.00850668	0.00170521	-0.00856436	-0.00470427	-0.0188627	-0.00887643	-0.0181524
Module4	M0039_1.02	MtEDN1	-0.00768773	-0.00850668	0.00170521	-0.00856436	-0.00470427	-0.0188627	-0.00887643	-0.0181524
Module4	M0039_1.02	MtEDN2	-0.00768773	-0.00850668	0.00170521	-0.00856436	-0.00470427	-0.0188627	-0.00887643	-0.0181524
Module4	M0039_1.02	MtEDN3	-0.00768773	-0.00850668	0.00170521	-0.00856436	-0.00470427	-0.0188627	-0.00887643	-0.0181524
Module4	M0039_1.02	MtERF1	-0.00768773	-0.00850668	0.00170521	-0.00856436	-0.00470427	-0.0188627	-0.00887643	-0.0181524
Module4	M0040_1.02	MtABI4	0.00198175	0.0135375	-0.00304283	-0.00511683	-0.00423162	0.00922095	0.0218996	0.00577296
Module4	M0040_1.02	MtEDN1	0.00198175	0.0135375	-0.00304283	-0.00511683	-0.00423162	0.00922095	0.0218996	0.00577296
Module4	M0040_1.02	MtEDN2	0.00198175	0.0135375	-0.00304283	-0.00511683	-0.00423162	0.00922095	0.0218996	0.00577296
Module4	M0040_1.02	MtEDN3	0.00198175	0.0135375	-0.00304283	-0.00511683	-0.00423162	0.00922095	0.0218996	0.00577296
Module4	M0040_1.02	MtERF1	0.00198175	0.0135375	-0.00304283	-0.00511683	-0.00423162	0.00922095	0.0218996	0.00577296
Module4	M0041_1.02	MtABI4	0.0307958	0.0287784	0.0129584	0.0195935	0.0207122	-0.00657069	-0.00523612	-0.00502145
Module4	M0041_1.02	MtEDN3	0.0307958	0.0287784	0.0129584	0.0195935	0.0207122	-0.00657069	-0.00523612	-0.00502145
Module4	M0042_1.02	MtCBF3b	-0.00386443	-0.00603813	-0.00275597	-0.0137245	0.000384076	-0.000692949	-0.0132901	0.00762
Module4	M0042_1.02	MtCBF4	-0.00386443	-0.00603813	-0.00275597	-0.0137245	0.000384076	-0.000692949	-0.0132901	0.00762
Module4	M0043_1.02	MtEDN1	0.0275513	0.0214851	0.00342224	-0.00429575	0.00457626	0.0198407	0.0368166	0.0356509
Module4	M0043_1.02	MtEDN2	0.0275513	0.0214851	0.00342224	-0.00429575	0.00457626	0.0198407	0.0368166	0.0356509
Module4	M0043_1.02	MtEDN3	0.0275513	0.0214851	0.00342224	-0.00429575	0.00457626	0.0198407	0.0368166	0.0356509
Module4	M0044_1.02	MtABI4	-0.00520609	-0.00263312	-0.0040941	0.00756322	0.00157462	-0.0142601	-0.0217735	-0.0312654
Module4	M0044_1.02	MtEDN1	-0.00520609	-0.00263312	-0.0040941	0.00756322	0.00157462	-0.0142601	-0.0217735	-0.0312654
Module4	M0044_1.02	MtEDN2	-0.00520609	-0.00263312	-0.0040941	0.00756322	0.00157462	-0.0142601	-0.0217735	-0.0312654
Module4	M0044_1.02	MtEDN3	-0.00520609	-0.00263312	-0.0040941	0.00756322	0.00157462	-0.0142601	-0.0217735	-0.0312654
Module4	M0072_1.02	M0072_1.02	-0.00553986	-0.0144382	-0.0196234	-0.00903814	-0.000490631	0.0216437	0.0109147	0.0119394
Module4	M0073_1.02	M0073_1.02	0.0147483	0.0126439	0.0211737	0.0104963	0.0202552	0.00492948	0.000152034	0.00290817
Module4	M0075_1.02	M0075_1.02	-0.0407869	-0.0377831	-0.0377438	-0.0385247	-0.0531697	-0.0336279	-0.0214491	-0.0341645
Module4	M0076_1.02	MtABI4	0.00111514	-0.00504329	0.00646128	0.00812726	-0.0227819	-0.0266022	-0.0321666	-0.0285375
Module4	M0076_1.02	MtEDN1	0.00111514	-0.00504329	0.00646128	0.00812726	-0.0227819	-0.0266022	-0.0321666	-0.0285375
Module4	M0076_1.02	MtEDN2	0.00111514	-0.00504329	0.00646128	0.00812726	-0.0227819	-0.0266022	-0.0321666	-0.0285375
Module4	M0076_1.02	MtEDN3	0.00111514	-0.00504329	0.00646128	0.00812726	-0.0227819	-0.0266022	-0.0321666	-0.0285375
Module4	M0076_1.02	MtERF1	0.00111514	-0.00504329	0.00646128	0.00812726	-0.0227819	-0.0266022	-0.0321666	-0.0285375
Module4	M0078_1.02	MtABI3	-0.00999385	-0.0203153	-0.0222838	-0.0204094	-0.0119827	-0.00352493	-0.0112262	-0.0229339
Module4	M0081_1.02	M0081_1.02	-0.00823134	-0.0152471	-0.0200995	-0.0212096	-0.0146031	-0.0146974	-0.0126742	-0.0057231
Module4	M0118_1.02	M0118_1.02	-0.00642776	-0.000376476	0.012792	0.0173748	0.0136199	-0.00513725	-0.00742533	-0.000411658
Module4	M0119_1.02	TIFY	-0.00201351	-0.0042035	-0.00556168	-0.000227337	0.0045104	-0.0018218	-0.00439238	0.000804781
Module4	M0123_1.02	IAA4-5	-0.00840341	-0.00791299	-0.0015194	-0.00659628	0.0126746	-0.00259832	-0.0102753	-0.0070079
Module4	M0123_1.02	SHY2	-0.00840341	-0.00791299	-0.0015194	-0.00659628	0.0126746	-0.00259832	-0.0102753	-0.0070079
Module4	M0126_1.02	IAA4-5	0.0263675	0.0287418	0.0279787	0.0237787	0.028261	0.0181903	0.00846662	0.0195746
Module4	M0126_1.02	SHY2	0.0263675	0.0287418	0.0279787	0.0237787	0.028261	0.0181903	0.00846662	0.0195746
Module4	M0127_1.02	IAA4-5	-0.00662655	-0.0116354	-0.0111969	-0.0130793	0.0143505	0.0320214	0.0269624	0.0147252
Module4	M0127_1.02	SHY2	-0.00662655	-0.0116354	-0.0111969	-0.0130793	0.0143505	0.0320214	0.0269624	0.0147252
Module4	M0131_1.02	IAA4-5	0.0137595	0.0197218	0.0125908	0.0175128	0.00305698	0.000546448	-0.00456319	0.00125785
Module4	M0131_1.02	SHY2	0.0137595	0.0197218	0.0125908	0.0175128	0.00305698	0.000546448	-0.00456319	0.00125785
Module4	M0133_1.02	IAA4-5	0.0112655	0.00221666	0.00291631	-0.00523648	0.00231466	0.0071307	0.012778	0.0193839
Module4	M0133_1.02	SHY2	0.0112655	0.00221666	0.00291631	-0.00523648	0.00231466	0.0071307	0.012778	0.0193839
Module4	M0135_1.02	IAA4-5	0.0149274	0.0068273	0.0129191	0.0107983	0.00136257	0.0304644	0.0223507	0.0199906
Module4	M0135_1.02	SHY2	0.0149274	0.0068273	0.0129191	0.0107983	0.00136257	0.0304644	0.0223507	0.0199906
Module4	M0145_1.02	IAA4-5	-0.000208457	-0.00408075	-0.00774333	-0.00974658	-0.000469892	-0.0178489	-0.014308	-0.00975809
Module4	M0145_1.02	SHY2	-0.000208457	-0.00408075	-0.00774333	-0.00974658	-0.000469892	-0.0178489	-0.014308	-0.00975809
Module4	M0147_1.02	M0147_1.02	-0.00268546	0.000203775	0.00339936	3.64646e-05	0.00405423	0.0160923	0.0115044	-0.0150138
Module4	M0149_1.02	BHLH	0.0101802	0.00490328	0.00224397	-0.0181669	-0.000560331	0.0134013	0.0228141	0.0122014
Module4	M0150_1.02	BHLH	-0.0249172	-0.0270851	-0.0215764	-0.0268078	-0.0190912	-0.0154752	-0.0148961	-0.0324601
Module4	M0151_1.02	M0151_1.02	0.018321	0.00777336	0.0205657	0.0224955	0.000584611	-0.0134031	-0.0143784	-0.0083078
Module4	M0152_1.02	BHLH	-0.00305853	-0.0057407	-0.00568477	0.0202121	-0.00670675	-0.019773	-0.024366	-0.00636733
Module4	M0153_1.02	M0153_1.02	-0.000714262	0.00478938	0.00452317	-0.00363775	0.0157947	-0.0179531	-0.0064656	-0.0300043
Module4	M0154_1.02	M0154_1.02	0.0294169	0.0119803	0.029991	0.0283993	0.0285937	0.0221385	0.00545303	0.0101132
Module4	M0155_1.02	M0155_1.02	-0.016552	-0.0166946	-0.00853563	-0.0321453	-0.0239081	-0.0285167	-0.020582	-0.0357332
Module4	M0156_1.02	M0156_1.02	-0.0198783	-0.0108178	-0.0252422	-0.0189641	-0.0109081	0.00741069	0.00509615	0.0115166
Module4	M0157_1.02	M0157_1.02	0.00875363	0.0179619	0.0136112	0.0133849	-0.022595	-0.00689041	0.0116601	0.023963
Module4	M0159_1.02	M0159_1.02	0.0134385	0.0127267	-0.0021748	0.00273197	0.0057917	0.0155664	0.0107216	0.0330306
Module4	M0160_1.02	BHLH	0.0216669	0.0260513	0.0227112	0.0117152	0.0278358	0.0158517	0.00612011	0.0204322
Module4	M0161_1.02	M0161_1.02	0.0137795	0.0157331	8.95556e-06	0.00751056	-0.00324741	0.00943769	0.0141898	0.0117989
Module4	M0162_1.02	M0162_1.02	-0.0220385	-0.0154185	-0.0280281	-0.0216731	-0.019092	-0.00243663	-0.020178	-0.0171401
Module4	M0163_1.02	M0163_1.02	-0.00856204	-0.00720538	-0.0224856	-0.0140947	-0.0436418	-0.0345871	-0.0354376	-0.0248727
Module4	M0164_1.02	M0164_1.02	-0.0223759	-0.0154844	-0.00255389	0.00761933	-0.00389219	-0.0133706	-0.0151292	0.00612031
Module4	M0165_1.02	BHLH	-0.00312674	0.00524057	-0.00298441	0.0134119	0.00591473	0.000514616	0.0155653	0.01094
Module4	M0166_1.02	M0166_1.02	-0.00938505	-0.00991296	-0.00927945	-0.0108416	-0.00520806	-0.000760803	-0.00129806	-0.0125367
Module4	M0167_1.02	M0167_1.02	0.00090445	-0.00746237	0.00267957	-0.001006	-0.0116403	-0.000730234	0.0118447	0.0128573
Module4	M0229_1.02	M0229_1.02	0.00467748	0.0108857	0.00386606	0.0207626	0.00676417	-0.0159661	-0.0247354	-0.0358566
Module4	M0250_1.02	M0250_1.02	0.00135339	0.0138414	0.0149368	0.01161	0.0156	0.0279594	0.0223675	0.0125629
Module4	M0251_1.02	M0251_1.02	0.00566868	0.00694992	0.0149706	0.0118814	0.0366761	0.0292249	0.0268004	0.0294739
Module4	M0252_1.02	M0252_1.02	-0.0568376	-0.0516143	-0.0423627	-0.0432699	-0.00278763	-0.0061808	-0.00509488	-0.0309592
Module4	M0255_1.02	M0255_1.02	0.00354845	-0.00844646	-0.0108017	0.00395813	0.00758885	0.0130626	0.00796494	0.0168493
Module4	M0256_1.02	MtABI5	-0.0114788	-0.015844	-0.0107131	-0.00932354	-0.00623834	-0.0341063	-0.0322859	-0.01515
Module4	M0256_1.02	MtbZIP-102	-0.0114788	-0.015844	-0.0107131	-0.00932354	-0.00623834	-0.0341063	-0.0322859	-0.01515
Module4	M0257_1.02	MtABI5	0.0266556	0.0246062	0.0219168	0.02943	-0.00168202	0.0127881	-0.00120322	0.018929
Module4	M0257_1.02	MtbZIP-102	0.0266556	0.0246062	0.0219168	0.02943	-0.00168202	0.0127881	-0.00120322	0.018929
Module4	M0258_1.02	MtABI5	-0.0114558	0.00442427	-0.00469803	-0.0133284	0.0122963	0.0151931	0.0373926	0.0113286
Module4	M0258_1.02	MtbZIP-102	-0.0114558	0.00442427	-0.00469803	-0.0133284	0.0122963	0.0151931	0.0373926	0.0113286
Module4	M0259_1.02	M0259_1.02	-0.00843707	-0.00826435	-0.00512403	-0.0195218	-0.00993548	-0.0101367	-0.0063543	-0.0118132
Module4	M0262_1.02	M0262_1.02	0.000403705	0.00149166	0.00157263	-0.000755825	-0.0168415	-0.0130579	-0.0242577	-0.0179639
Module4	M0263_1.02	M0263_1.02	0.0231348	0.015426	0.0176948	0.00236952	0.015972	0.0113482	0.019584	0.00735034
Module4	M0264_1.02	M0264_1.02	0.014115	0.00925981	0.0230122	0.0231761	0.0199689	0.00723559	-0.00104908	0.0100661
Module4	M0265_1.02	M0265_1.02	0.00419046	0.0152791	0.00897186	0.0275118	0.015922	0.0281487	0.0349806	0.0328214
Module4	M0266_1.02	M0266_1.02	-0.00235578	-0.00071636	-0.00170701	0.00475522	-0.00410526	-0.0264118	-0.0232843	-0.00138328
Module4	M0267_1.02	MtABI5	-0.00498015	-0.0122559	-0.00305105	-0.0109458	-0.00542801	-0.0112815	-0.0309943	-0.0288988
Module4	M0267_1.02	MtbZIP-102	-0.00498015	-0.0122559	-0.00305105	-0.0109458	-0.00542801	-0.0112815	-0.0309943	-0.0288988
Module4	M0268_1.02	M0268_1.02	-0.0171518	0.00308484	-0.00675256	-0.0199745	-0.0158351	-0.0109705	-0.000257363	-0.0223394
Module4	M0269_1.02	M0269_1.02	0.0243285	0.0135527	-0.00110829	-0.00605816	-0.00853095	0.00301981	-0.00726948	0.00439178
Module4	M0270_1.02	M0270_1.02	0.0130699	0.00789926	0.00266427	-0.00289892	0.00729699	-0.0147846	-0.0253337	-0.013921
Module4	M0271_1.02	M0271_1.02	-0.00747018	-0.00689788	0.00138204	-0.00117289	0.00328755	-0.00348111	-0.0149225	-0.0176079
Module4	M0272_1.02	MtbZIP-627	-0.00523425	0.00107359	-0.0012268	-0.00244022	-0.00998541	-0.00537433	0.0013509	-0.000759559
Module4	M0273_1.02	M0273_1.02	-0.0252638	-0.0180962	-0.0156132	0.00512395	0.00448513	0.0115541	0.00965594	0.00801861
Module4	M0329_1.02	M0329_1.02	0.0164159	0.00633758	0.00985584	0.00560775	0.00367434	0.00414217	0.00798273	0.0137569
Module4	M0359_1.02	MtbZIP-627	-0.0010793	-0.0133788	-0.00684094	-0.00286489	-0.0153555	0.00728409	0.00747748	0.00234228
Module4	M0373_1.02	M0373_1.02	-0.0108309	-0.0066661	-0.00564037	0.000483967	-0.00980882	0	0	0
Module4	M0581_1.02	CAMTA1	-0.0123665	0.00382864	-0.000452138	0.000758507	0.0217968	-0.00228359	0.00384635	0.0100903
Module4	M0582_1.02	CAMTA1	0.0252357	0.0178349	0.026823	0.0194702	-0.0193992	0.016073	0.00837469	0.00724491
Module4	M0587_1.02	M0587_1.02	-0.0241038	-0.0195616	-0.010321	-0.00822001	-0.010276	-0.00682647	0.00686551	-0.00789549
Module4	M0588_1.02	M0588_1.02	-0.00877099	-0.00652307	-0.00828709	-0.00373039	-0.0111215	-0.0157392	-0.0308254	-0.0151026
Module4	M0590_1.02	M0590_1.02	-0.0279302	-0.0253192	-0.0102934	-0.0111285	-0.0129758	0.000151658	-0.00719068	0.0122471
Module4	M0591_1.02	M0591_1.02	-0.00033896	0.00184637	-0.0101482	-0.00118056	-0.00289823	-0.0045218	0.00992014	-0.00747607
Module4	M0677_1.02	E2Fe-DEL1	-0.00380556	0.00220856	0.0047354	0.00834088	0.000809741	0.0126902	0.00267182	0.0118249
Module4	M0680_1.02	EIN3	-0.00316394	-0.000147387	-0.00930412	-8.20178e-05	-0.0154832	-0.00584419	0.00360798	0.0102278
Module4	M0681_1.02	EIN3	0.0101146	0.00121883	-0.00255675	-0.000229189	0.0130749	0.00250528	0.00623588	0.00632057
Module4	M0682_1.02	EIN3	-0.0036789	0.00117074	-0.00267128	0.000469016	0.00363593	-0.000639915	0.00124644	-0.00213691
Module4	M0683_1.02	EIN3	-0.0233135	-0.00918108	-0.0104925	-0.00252215	-0.00271643	-0.00294162	-0.014363	-0.0325364
Module4	M0684_1.02	EIN3	0.022947	0.0142221	0.0123342	0	0	0	0.0149554	0.00475604
Module4	M0758_1.02	M0758_1.02	0.00391135	-0.000691456	-0.0158414	0.0069719	0.0218747	0.033529	0.0295545	0.0122755
Module4	M0759_1.02	M0759_1.02	-0.016839	-0.0138907	0.00394248	-0.000452861	-0.0206473	-0.0148714	-0.0102104	0.024065
Module4	M0761_1.02	M0761_1.02	-0.000585189	0.00550154	0.0059472	0.00269475	-0.0069787	0.00506606	-0.00318061	0.0206476
Module4	M0762_1.02	M0762_1.02	0.00302744	0.00408794	-0.00271868	0.00397296	0.00394334	0.00344657	-0.018868	-0.00942761
Module4	M0763_1.02	M0763_1.02	-0.029472	-0.0147617	-0.0283016	-0.0138639	-0.025447	-0.01629	-0.00708351	-0.0064497
Module4	M0764_1.02	M0764_1.02	-0.0264876	-0.0266725	-0.0287064	-0.0240785	-0.0181103	-0.0240523	-0.0298036	-0.0347001
Module4	M0765_1.02	M0765_1.02	0.00853019	0.00759317	0.00206096	-0.00750137	-0.00265725	0.00213136	0.020427	0.0221777
Module4	M0766_1.02	M0766_1.02	0.033711	0.036526	0.0449815	0.0378828	0.025994	0.014244	0.00470404	0.0112041
Module4	M0768_1.02	M0768_1.02	0.006536	0.00181825	-0.0101049	-0.00569337	-0.000682333	-0.00863141	-0.0169698	-0.0474646
Module4	M0769_1.02	M0769_1.02	0.0070569	-0.00168224	0.0239089	0.0069182	0.0121515	0.010088	0.0154829	0.00163811
Module4	M0770_1.02	M0770_1.02	0.0106394	0.00214359	0.0079402	-0.00400445	0.0147955	0.00195537	0.0117923	0.0140273
Module4	M0840_1.02	MtKNOX1	-0.0170537	-0.00839878	-0.0109294	-0.0188208	0.0145908	0.00764868	0.00736225	-0.0067615
Module4	M0840_1.02	MtKNOX7	-0.0170537	-0.00839878	-0.0109294	-0.0188208	0.0145908	0.00764868	0.00736225	-0.0067615
Module4	M0840_1.02	MtKNOX8	-0.0170537	-0.00839878	-0.0109294	-0.0188208	0.0145908	0.00764868	0.00736225	-0.0067615
Module4	M0841_1.02	M0841_1.02	0.00313768	0.00736769	0.00350081	0.00877714	0.0147202	0.00717856	-0.00126059	0.00214047
Module4	M0842_1.02	GL2	0.013219	-0.00311691	-0.00846569	0.00222658	-0.00430033	0.00430039	0.0192005	0.0342874
Module4	M0842_1.02	HDG2	0.013219	-0.00311691	-0.00846569	0.00222658	-0.00430033	0.00430039	0.0192005	0.0342874
Module4	M0843_1.02	M0843_1.02	0.01544	0.0071845	0.0051685	-0.0041519	0.011851	-0.00682855	0.00160176	-0.00323264
Module4	M0845_1.02	M0845_1.02	-0.0049946	-0.00208593	-0.0133047	-0.0240327	-0.0131233	-0.00373535	-0.00306222	0.00497065
Module4	M0846_1.02	MtHB1	-0.00257773	-0.0134469	-0.0127448	-0.00762509	-0.020342	-0.0267056	-0.0255207	-0.0192707
Module4	M0848_1.02	M0848_1.02	0.00168753	-0.00861213	-0.00199465	0.0171157	0.0244705	0.0155889	0.016378	-0.00752964
Module4	M0849_1.02	MtHB1	0.00336227	0.00590511	-0.00426934	0.00437464	0.00961721	0.00563806	0.00815841	0.0025714
Module4	M0850_1.02	HDG2	-0.00132565	0.00608206	0.015192	0.00649167	-0.000773531	-0.0122521	-0.0101025	-0.00748475
Module4	M0851_1.02	M0851_1.02	0.0131858	0.0205191	0.0127134	0.00798355	0.0146899	0.0307753	0.0255072	0.0215275
Module4	M0852_1.02	HDG2	-0.00360586	0.0138653	0.000322092	0.00742615	0.00267432	-0.00526561	-0.00376451	-0.00455175
Module4	M0853_1.02	M0853_1.02	0.0172312	0.0136971	0.0181652	0.0225558	0.0379934	0.042454	0.0274667	0.0298066
Module4	M0854_1.02	M0854_1.02	-0.0231407	-0.0140129	-0.0123144	0.00162438	-0.000897519	0.00436131	-0.00239354	-0.0156232
Module4	M0855_1.02	MtKNOX10	-0.00281229	-0.00589901	0.00389858	-0.00136616	0.00258061	0.00217563	-0.0116609	0.00449655
Module4	M0855_1.02	MtKNOX3	-0.00281229	-0.00589901	0.00389858	-0.00136616	0.00258061	0.00217563	-0.0116609	0.00449655
Module4	M0855_1.02	MtKNOX4	-0.00281229	-0.00589901	0.00389858	-0.00136616	0.00258061	0.00217563	-0.0116609	0.00449655
Module4	M0855_1.02	MtKNOX5	-0.00281229	-0.00589901	0.00389858	-0.00136616	0.00258061	0.00217563	-0.0116609	0.00449655
Module4	M0855_1.02	MtKNOX9	-0.00281229	-0.00589901	0.00389858	-0.00136616	0.00258061	0.00217563	-0.0116609	0.00449655
Module4	M1108_1.02	MtHB1	0.00996572	-0.0088469	-0.00412316	-0.00790034	0.00349856	0.00780456	0.0126958	0.039225
Module4	M1195_1.02	M1195_1.02	0.01157	0.00855304	0.00903196	0.0111142	0.0189743	0.0180842	0.0279197	0.03464
Module4	M1209_1.02	M1209_1.02	-0.00707609	0.0202329	0.0196768	0.0122559	-0.017792	-0.0289052	-0.0132599	-0.0358556
Module4	M1210_1.02	MtKNOX1	0.00605453	0.00128907	-0.00205908	0.000576144	0.00159113	-0.0107218	0.0108554	0.00404891
Module4	M1210_1.02	MtKNOX7	0.00605453	0.00128907	-0.00205908	0.000576144	0.00159113	-0.0107218	0.0108554	0.00404891
Module4	M1210_1.02	MtKNOX8	0.00605453	0.00128907	-0.00205908	0.000576144	0.00159113	-0.0107218	0.0108554	0.00404891
Module4	M1211_1.02	MtKNOX1	-0.00853011	-0.0132213	-0.0165857	-0.00951685	-0.0329431	-0.0232983	-0.032107	-0.0325877
Module4	M1211_1.02	MtKNOX6	-0.00853011	-0.0132213	-0.0165857	-0.00951685	-0.0329431	-0.0232983	-0.032107	-0.0325877
Module4	M1211_1.02	MtKNOX7	-0.00853011	-0.0132213	-0.0165857	-0.00951685	-0.0329431	-0.0232983	-0.032107	-0.0325877
Module4	M1211_1.02	MtKNOX8	-0.00853011	-0.0132213	-0.0165857	-0.00951685	-0.0329431	-0.0232983	-0.032107	-0.0325877
Module4	M1215_1.02	M1215_1.02	-0.0334513	-0.0113559	-0.0184329	-0.0189769	-0.0331009	-0.0313918	-0.0318918	-0.03574
Module4	M1274_1.02	M1274_1.02	-0.0217057	-0.024117	-0.00986715	-0.00767136	7.43116e-07	-0.0130071	-0.0135755	-0.0196054
Module4	M1275_1.02	M1275_1.02	-0.00417291	-0.000381109	0.00355575	-0.000977126	-0.0141	-0.0145315	-0.00880184	-0.0124815
Module4	M1293_1.02	M1293_1.02	0.00288891	0.00500894	-0.00749073	-0.00522531	0.00758145	0.00675655	-0.00578324	-0.000994032
Module4	M1302_1.02	M1302_1.02	0.00625847	0.0142117	0.0227943	0.0168293	0.00372319	0.00651443	0.00347654	-0.0284977
Module4	M1303_1.02	M1303_1.02	-0.0245094	-0.028566	-0.0288428	-0.024164	-0.0110741	-0.00467961	-0.00307425	-0.0348947
Module4	M1304_1.02	MtSHR	-0.036378	-0.0301959	-0.0300305	-0.0238111	-0.0209477	-0.0156043	-0.0189948	-0.0238671
Module4	M1305_1.02	M1305_1.02	0.0204556	0.0124249	0.00388146	0.00356647	0.0145551	0.0216696	0.0267207	0.0282031
Module4	M1306_1.02	M1306_1.02	0.0133905	0.0103577	0.0159657	0.011595	0.0202793	0.0269026	0.00715833	-0.012046
Module4	M1307_1.02	M1307_1.02	-0.00170919	-0.00841598	-0.00516353	-0.00340628	-0.00725424	0.0142341	-0.00315452	-0.000297554
Module4	M1309_1.02	M1309_1.02	0.00198262	-0.00359751	-0.0174191	-0.0176497	-0.00954755	0.00383616	0.0143677	-0.00513622
Module4	M1310_1.02	M1310_1.02	-0.0103652	0.00336271	-0.00176336	-0.0117148	0.00728263	0.00271581	0.0397791	0.00451492
Module4	M1311_1.02	M1311_1.02	0.00646317	0.0214176	0.0375019	0.0104988	-0.00182064	-0.0124475	-0.0111362	-0.00184269
Module4	M1313_1.02	M1313_1.02	-0.0105565	-0.0130206	-0.0112094	-0.0179243	-0.00557041	-0.00244814	0.0102574	0.00715447
Module4	M1314_1.02	M1314_1.02	0.0344454	0.0437048	0.0377686	0.0521551	0.0682779	0.0400308	0.0444273	0.0377579
Module4	M1318_1.02	M1318_1.02	-0.027009	-0.0226691	-0.023015	-0.00686021	-0.00703319	-0.0250467	0.00170283	-0.00304395
Module4	M1319_1.02	M1319_1.02	0.00551095	0.0137267	0.0228242	0.0201437	0.000408162	-0.00489728	-0.00856331	0.00709362
Module4	M1320_1.02	M1320_1.02	-0.0134353	-0.0132755	-0.013499	-0.0195202	-0.0174988	-0.0187419	-0.0099373	-0.00973127
Module4	M1321_1.02	M1321_1.02	-0.0065165	-0.0152253	-0.0134306	-0.00478405	0.00550756	0.025845	0.0106597	0.0411569
Module4	M1322_1.02	M1322_1.02	-0.00340686	-0.0125459	-0.00872269	0.00702045	-0.00271903	0.00873031	0.00645762	0.0124769
Module4	M1323_1.02	M1323_1.02	-0.00449406	-0.00202638	-0.00219389	-0.00126259	0.00585068	0.00468062	-0.00869848	-0.0310838
Module4	M1325_1.02	M1325_1.02	-0.0060087	-0.019323	-0.00982667	-0.0284738	-7.16396e-05	-0.00059464	-0.0314187	-0.0234928
Module4	M1329_1.02	MYB	-0.00603012	0.000930724	0.00181433	0.000690302	0.000251263	0.00475201	-0.00150644	0.0100519
Module4	M1332_1.02	MtRRB9	0.00800162	0.00765815	0.00550999	0.0050227	0.0178382	0.0160676	0.0140549	0.00115504
Module4	M1334_1.02	MtRRB15	-0.00821959	0.00689067	0.011752	0.0216468	0.0274556	0.022142	0.0298527	0.0266717
Module4	M1335_1.02	M1335_1.02	0.00234356	-0.00253617	0.000685162	-0.007358	-0.0113795	0.00452811	0.0042124	0.0142403
Module4	M1337_1.02	M1337_1.02	-0.00341268	-0.00109448	-0.00819837	-0.00813289	-0.0100913	-0.00490711	0.0121537	0.0224259
Module4	M1340_1.02	M1340_1.02	0.0026025	0.00221279	-0.0038155	-0.00149819	0.00158237	0.00980427	0.0150697	0.00389032
Module4	M1341_1.02	M1341_1.02	-0.0125017	-0.0156979	-0.0143929	-0.00469825	-0.0116333	-0.0121519	-0.0080286	0.00390745
Module4	M1342_1.02	MtRRB15	-0.00388453	0.0017171	-0.0154234	-0.0180594	-0.0391517	-0.0451929	-0.0555319	0.00462399
Module4	M1344_1.02	M1344_1.02	-0.0361	-0.0523783	-0.0522387	-0.033677	-0.0535172	-0.0438187	-0.0556044	-0.0446283
Module4	M1351_1.02	M1351_1.02	-0.0058405	0.00180855	0.00407826	0.00522409	0.00804796	0.0288409	0.0497561	0.0365348
Module4	M1363_1.02	M1363_1.02	0.0523821	0.0519864	0.0631808	0.0700262	0.0334258	0.0120443	0.00971704	0.0266605
Module4	M1364_1.02	MtRRB15	0.000858039	-0.00690526	0.00293588	-0.00214445	-0.0177769	-0.0101647	-0.0048503	-0.0429765
Module4	M1365_1.02	M1365_1.02	-0.00763561	-0.0123492	-0.0181721	-0.0170788	-0.0200111	-0.0275882	-0.025419	-0.0114689
Module4	M1388_1.02	M1388_1.02	-0.00715339	-0.00519634	-0.0171721	-0.0192835	0.00225563	0.00361498	0.0176808	-0.0111788
Module4	M1400_1.02	MtNAC969	-0.00198903	-0.00437192	-0.00242045	-0.0109541	-0.0139798	0.0105803	0.0264781	-0.00118239
Module4	M1401_1.02	MtNAC969	0.0101544	0.00873783	0.0113067	-0.00822298	-0.0248443	-0.0140784	0.00473425	-0.0735471
Module4	M1402_1.02	SMB	0.0193437	0.0147223	0.0193841	0.025024	0.00458547	-0.00563649	0.00998901	0.0101141
Module4	M1402_1.02	VND7	0.0193437	0.0147223	0.0193841	0.025024	0.00458547	-0.00563649	0.00998901	0.0101141
Module4	M1403_1.02	M1403_1.02	0.0282795	0.0208143	0.0216423	0.0198912	0.0201232	0.00884236	0	0
Module4	M1404_1.02	M1404_1.02	0.005939	0.00195633	0.0138486	0.00871036	0.0149628	-0.00154302	-0.00220981	-0.00181298
Module4	M1405_1.02	M1405_1.02	0.0186146	0.00288703	0.00881075	0.00551844	0.000757076	-0.00401563	-0.0147528	-0.0111581
Module4	M1406_1.02	M1406_1.02	-0.000113628	-0.00237159	-0.00613519	0.00348112	0.00540816	0.0069039	0.00961005	0.00732151
Module4	M1407_1.02	M1407_1.02	0.00954838	0.0103117	0.00699385	0.00937856	0.00864443	-0.000594313	0.00422856	0.0283308
Module4	M1408_1.02	M1408_1.02	-0.028204	-0.0239732	-0.0249525	-0.0505218	-0.0422342	-0.0104579	-0.00297426	-0.0204379
Module4	M1409_1.02	M1409_1.02	-0.0122915	-0.0125833	0.00761135	0.0151549	-0.0082744	-0.0287697	-0.0303744	-0.0386429
Module4	M1410_1.02	M1410_1.02	0.0420625	0.0354688	0.0173113	0.0233193	0.026456	0.0373346	0.023395	0.050982
Module4	M1412_1.02	M1412_1.02	0.0202765	0.0286904	0.000678733	0.0104388	0.0144601	0.00293029	0.00913836	0.00918342
Module4	M1413_1.02	M1413_1.02	-0.0366432	-0.0312515	-0.0281044	-0.0322932	-0.0323901	-0.01506	-0.0140947	-0.00881915
Module4	M1414_1.02	M1414_1.02	-0.0220769	-0.0249051	-0.00863905	0.000378336	0.00868053	-0.00547504	-0.0101421	-0.0165995
Module4	M1415_1.02	M1415_1.02	-0.0183583	-0.02327	-0.0130091	-0.0210249	-0.00462958	-0.00335914	0.000837388	0.00516947
Module4	M1416_1.02	SMB	-0.0279942	-0.0150082	-0.0197094	-0.0273516	-0.0138422	-0.0064946	-0.00213315	-0.00185671
Module4	M1416_1.02	VND7	-0.0279942	-0.0150082	-0.0197094	-0.0273516	-0.0138422	-0.0064946	-0.00213315	-0.00185671
Module4	M1559_1.02	M1559_1.02	-0.00977739	0.00867349	-0.000765295	-6.61907e-05	-0.0173125	-0.0540984	-0.0258708	-0.0468165
Module4	M1560_1.02	M1560_1.02	-0.0230352	-0.0155233	-0.0233318	-0.0185903	-0.0166074	-0.0275159	-0.047778	-0.0246496
Module4	M1561_1.02	M1561_1.02	-0.013003	-0.00914742	0.000459205	0.00147683	0.000121374	-4.51416e-05	-0.00683123	0.00131036
Module4	M1562_1.02	M1562_1.02	-0.00550551	-0.00497192	-0.00580868	-0.0113115	-0.00695176	-0.0155666	-0.0296015	-0.0242316
Module4	M1563_1.02	M1563_1.02	0.0334244	0.0312754	0.03012	0.0283088	0.0218167	0.0446613	0.0400572	0.040113
Module4	M1564_1.02	M1564_1.02	0.0041773	0.000240123	0.0184463	0.00808937	0.0178617	0.00740917	0.00394176	-0.0111123
Module4	M1565_1.02	M1565_1.02	0.00424351	-0.0191586	-0.0171989	-0.00626814	0.00835297	0.0170441	0.0144071	0.012058
Module4	M1566_1.02	M1566_1.02	0.005312	0.0140097	0.0209909	-0.00603597	0.00481996	0.0268269	0.0045652	0.0293945
Module4	M1568_1.02	M1568_1.02	0.00799729	0.00905455	0.00686125	0.00494754	-0.000533194	0.0026023	-0.0189471	-0.0184456
Module4	M1569_1.02	M1569_1.02	-0.0169343	-0.0224741	-0.0279378	-0.019412	-0.00906312	0.0100638	0.0291638	0.00503235
Module4	M1572_1.02	M1572_1.02	-0.00109282	-0.0127449	-0.0132128	-0.00920218	-0.00351169	-0.0209236	0.00841107	-0.0174792
Module4	M1643_1.02	M1643_1.02	0.0230717	0.022701	0.0257278	0.0194745	0.0276836	0.0118992	0.00265199	-0.000171464
Module4	M1644_1.02	M1644_1.02	-0.000908996	0.00124982	-0.00391614	-0.0109966	-0.00783106	-0.0249991	-0.0237977	-0.0253966
Module4	M1645_1.02	M1645_1.02	0.0315838	0.0144986	0.0134069	0.00807739	0.0245315	0.0136719	0.0272025	0.0197857
Module4	M1646_1.02	M1646_1.02	0.0252445	0.0167246	0.0117253	-0.000224616	0.00312678	-0.00317943	0.00394867	0.0152189
Module4	M1647_1.02	M1647_1.02	0.000860799	-0.00644443	-0.015453	-0.0180696	0.00138559	0.0164479	0.0151414	0.0168186
Module4	M1648_1.02	M1648_1.02	0.0111754	0.0120639	0.00675893	0.00401407	0.00582888	0.00818012	0.00876844	0.0171887
Module4	M1649_1.02	M1649_1.02	-0.00650279	-0.015034	0.00502756	-0.0214089	0.00629931	-0.0173581	-0.0233162	0.00885624
Module4	M1650_1.02	M1650_1.02	0.0363533	0.0263661	0.0280512	0.026885	0.0122446	0.0323898	0.0389432	0.0323261
Module4	M1651_1.02	M1651_1.02	0.00376806	-0.0019857	-0.00366791	-0.0132516	0.000327991	0.00669448	0.00935038	-0.000941112
Module4	M1652_1.02	M1652_1.02	0.0320412	0.0274722	0.0196444	0.0158734	0.0318726	0.026688	0.0323579	0.0404984
Module4	M1653_1.02	M1653_1.02	-0.0423308	-0.0319211	-0.0304325	-0.0208731	-0.0233272	9.08854e-05	-0.0075851	-0.00634925
Module4	M1655_1.02	M1655_1.02	-0.0565443	-0.0541175	-0.0332872	-0.0235807	-0.0104932	-0.0240443	-0.0292287	-0.0391626
Module4	M1656_1.02	M1656_1.02	0.0440799	0.0520388	0.0486028	0.0726969	0.034794	0.0297869	0.0289979	0.0379255
Module4	M1657_1.02	M1657_1.02	0.00268254	-0.00143591	0.00119277	0.00190217	-0.0047996	-0.00716394	-0.00485642	0.0068203
Module4	M1658_1.02	M1658_1.02	-0.0107992	-0.00759675	-0.0132341	-0.0131562	-0.0229622	-0.0121015	-0.0236465	-0.0342879
Module4	M1659_1.02	M1659_1.02	-0.0341602	-0.0240013	-0.0269178	-0.0173672	-0.030347	-0.0215943	-0.020534	-0.0249306
Module4	M1660_1.02	M1660_1.02	-0.00616532	-0.0084894	-0.00832775	-0.00695432	-0.00407225	0.0063554	0.0235224	0.018395
Module4	M1661_1.02	M1661_1.02	-0.0477673	-0.0420975	-0.0448947	-0.0401115	-0.0454391	-0.018766	-0.0166112	-0.0645223
Module4	M1662_1.02	M1662_1.02	0.0180925	0.0146344	0.0140901	0.010106	0.00619367	0.0111751	0.00789967	-0.00137015
Module4	M1663_1.02	M1663_1.02	-0.0195812	-0.00780725	-0.0219293	-0.0113778	-0.0170777	-0.0264205	-0.0369343	-0.0258528
Module4	M1678_1.02	IBM1	0.000988323	-0.0254203	-0.0195108	-0.000447816	-0.0133022	-0.00268023	0.0142632	-0.0111707
Module4	M1679_1.02	IBM1	0.0239903	0.0121547	-0.0311589	-0.028245	-0.006341	-0.00532861	0.0106823	-0.032905
Module4	M1680_1.02	IBM1	-0.00708516	-0.0175564	-0.0195833	-0.0189631	0.0104967	0.0136563	0.00758525	-0.0235532
Module4	M1681_1.02	IBM1	-0.0289787	-0.0290674	-0.0125304	-0.0100481	0.00977464	-0.020625	-0.0473186	0.019154
Module4	M1682_1.02	IBM1	-0.0191847	-0.0321351	-0.0480574	-0.034121	-0.0159549	0.00720809	0.00407126	-0.0173243
Module4	M1683_1.02	IBM1	0.00999769	0.00929827	0.0143915	0.0290585	0.0277671	0.0201186	0.017708	0.0327129
Module4	M1684_1.02	IBM1	0.00757594	0.0112595	0.0194675	0.0175875	-9.17902e-05	-0.0171574	-0.0209183	-0.0034348
Module4	M1685_1.02	M1685_1.02	0.0139575	0.0216079	0.000648748	0.00425429	0.0106103	0.00601541	-0.00965587	0.0617376
Module4	M1686_1.02	IBM1	0.0328365	0.0503815	0.0507849	0.0175342	0.0252988	0.0266416	0.0306767	0.0575723
Module4	M1687_1.02	M1687_1.02	-0.0286737	-0.0320562	-0.0259217	-0.0204569	-0.0198703	0.00634282	0.00273334	-0.0550504
Module4	M1688_1.02	IBM1	0.00612791	0.0144803	0.0140396	0.00329163	0.0184329	0.0175608	-0.0240611	-0.0154518
Module4	M1689_1.02	IBM1	-0.0107398	-0.0132167	-0.0258733	-0.0235977	-0.0166204	-0.0237357	0.00439725	0.0210645
Module4	M1690_1.02	IBM1	-0.0289967	-0.00814143	-0.0128939	-0.0240922	-0.0144451	-0.0491006	-0.0568764	-0.0376519
Module4	M1691_1.02	IBM1	-0.00383179	-0.00923001	0.00478719	-0.00216757	-0.0105991	-0.0161363	-0.0033265	-0.00800096
Module4	M1692_1.02	IBM1	0.0440143	0.0368284	0.0172103	0.0372117	-0.00621356	0.0183636	0.0212538	0.0148304
Module4	M1693_1.02	IBM1	-0.0358374	-0.00925312	-0.0236955	-0.0213379	-0.0324127	-0.0390092	-0.0457381	-0.0391186
Module4	M1694_1.02	IBM1	-0.0104239	-0.00495884	-0.000143151	0.00975635	-0.00519814	0.0188551	-0.00523095	0.0529779
Module4	M1695_1.02	IBM1	0	-0.0247032	0.00734586	-0.00316888	0.0613455	0.0597045	0.0671234	0.0565386
Module4	M1696_1.02	IBM1	0.00630488	0.0404376	0.0224497	0.0546243	-0.0437416	-0.0465685	-0.0252074	-0.0320931
Module4	M1697_1.02	M1697_1.02	-0.0153847	-0.0121476	0.00812192	0.011031	0.0259118	0.00277118	-0.0107396	-0.00850558
Module4	M1698_1.02	IBM1	0.0105913	0.0173999	0.0468274	0.0477737	0.0360686	0.029377	0.0382028	0.0349293
Module4	M1699_1.02	IBM1	0.0392647	0.0613932	0.0631842	0.0226073	0.0335047	-0.00343094	0.0306846	0.0487426
Module4	M1700_1.02	IBM1	-0.0229469	-0.0605576	-0.0456492	-0.0324084	-0.0501738	-0.00254517	-0.0758735	-0.0880092
Module4	M1701_1.02	M1701_1.02	-0.0647051	-0.0552907	-0.0217376	-0.0169597	-0.0575829	-0.0141345	-0.0309219	-0.0607271
Module4	M1702_1.02	IBM1	0.00826394	0.0110628	0.0156856	-0.0114814	-0.008877	-0.0503866	-0.0255565	0.0312799
Module4	M1704_1.02	IBM1	-0.0034927	0.00911567	-0.0100744	0.0116494	0.0419898	0.043226	0.0417795	0.0238047
Module4	M1836_1.02	MTF1	0.00389485	0.00104453	-7.53416e-05	0.000408479	0.000168378	0.011851	0.015452	0.0167973
Module4	M1836_1.02	MtMADS1	0.00389485	0.00104453	-7.53416e-05	0.000408479	0.000168378	0.011851	0.015452	0.0167973
Module4	M1840_1.02	MTF1	0.000480903	-0.00808069	-0.00761328	-0.00235467	0.00646277	-0.00292309	-0.0176284	-0.0130639
Module4	M1840_1.02	MtMADS1	0.000480903	-0.00808069	-0.00761328	-0.00235467	0.00646277	-0.00292309	-0.0176284	-0.0130639
Module4	M1842_1.02	M1842_1.02	0.0241805	0.0360053	0.0368178	0.0419846	0.0375747	0.040827	0.0465113	0.0535537
Module4	M1877_1.02	M1877_1.02	0.0187811	0.0183451	0.0161309	0.0238493	0.0150898	0.0147699	0.020644	0.0265922
Module4	M1909_1.02	MTF1	0.00185537	0.00152365	0.0050559	0.00160268	0.00906621	0.0173126	0.00803574	-0.00117938
Module4	M1909_1.02	MtMADS1	0.00185537	0.00152365	0.0050559	0.00160268	0.00906621	0.0173126	0.00803574	-0.00117938
Module4	M1932_1.02	M1932_1.02	-0.0232968	-0.024395	-0.0273123	-0.0200513	-0.0322872	-0.0287285	-0.0253137	-0.0162027
Module4	M1940_1.02	JKD	0.00502379	-0.0105391	-0.000217532	-0.0114701	-0.00749294	-0.000914018	-0.0107783	-0.0219343
Module4	M1943_1.02	MtABI4	0.0031405	-0.000450645	-0.000578809	-0.00199089	-0.00819864	-0.00408103	0.00306294	-0.00782865
Module4	M1948_1.02	M1948_1.02	0.0218733	0.016953	0.0233206	0.00413481	0.0111804	-0.0133294	-0.011055	0.0210369
Module4	M1949_1.02	M1949_1.02	-0.0148179	-0.0258242	-0.00780374	-0.0226863	-0.0203141	-0.0184758	-0.0134294	-0.0227316
Module4	M2341_1.02	MTF1	0.0461057	0.0548823	0.0383169	0.0440921	0.0410587	0.0398253	0.0394564	0.0370951
Module4	M2341_1.02	MtMADS1	0.0461057	0.0548823	0.0383169	0.0440921	0.0410587	0.0398253	0.0394564	0.0370951
Module4	M2345_1.02	M2345_1.02	0.0220539	0.0207956	0.0147917	0.0110712	0.00994973	0.00203598	-0.00197413	0.0148511
Module4	M2347_1.02	MTF1	0.000331367	9.36592e-05	-0.00451821	-0.00745381	-0.00786052	-0.00961314	-0.00115618	-0.0100989
Module4	M2347_1.02	MtMADS1	0.000331367	9.36592e-05	-0.00451821	-0.00745381	-0.00786052	-0.00961314	-0.00115618	-0.0100989
Module4	M2348_1.02	MTF1	0.00240142	0.00854618	0.0219754	0.0139332	0.00809849	0.00530886	0.00966316	0.0149304
Module4	M2348_1.02	MtMADS1	0.00240142	0.00854618	0.0219754	0.0139332	0.00809849	0.00530886	0.00966316	0.0149304
Module4	M2349_1.02	M2349_1.02	-0.0251553	-0.0316535	-0.0279579	-0.0342243	-0.0299637	-0.022274	-0.01567	-0.0157962
Module4	M2350_1.02	M2350_1.02	0.0147618	0.00949001	0.0132452	0.0117374	0.0136274	0.00392919	-0.00405363	-0.0161727
Module4	M2351_1.02	MTF1	-0.0123128	-0.0133921	-0.00848674	-0.0139392	-0.00257945	-0.0237359	-0.0282367	-0.0102071
Module4	M2351_1.02	MtMADS1	-0.0123128	-0.0133921	-0.00848674	-0.0139392	-0.00257945	-0.0237359	-0.0282367	-0.0102071
Module4	M2352_1.02	MTF1	0.00684313	0.000959079	0.00878298	0.0153656	0.0105551	0.0305531	0.030575	0.0236703
Module4	M2353_1.02	M2353_1.02	0.00124619	-0.00323359	0.00658728	0.00298237	-0.00435325	-0.00839757	-0.00133391	0.00297499
Module4	M2354_1.02	M2354_1.02	0.00588132	0.00988494	0.021241	0.0283412	0.0290555	0.0315488	0.0415817	0.0376186
Module4	M2355_1.02	M2355_1.02	0.0334654	0.0311929	0.0158345	0.0283244	0.0260015	0.0222198	0.0013727	-0.00237197
Module4	M2356_1.02	MTF1	-0.00185984	-0.0064215	-0.00515114	0.00631317	-0.000888966	-0.0187125	-0.0132827	-0.0133194
Module4	M2356_1.02	MtMADS1	-0.00185984	-0.0064215	-0.00515114	0.00631317	-0.000888966	-0.0187125	-0.0132827	-0.0133194
Module4	M2358_1.02	M2358_1.02	-0.00991154	-0.00330124	0.000504367	-0.00196911	-0.00700839	-0.000259668	0.00301835	0.00358987
Module4	M2359_1.02	BHLH	-0.00331716	-0.00320086	-0.00800625	-0.0118186	-0.00938075	-0.0041792	0.0164326	0.0118946
Module4	M2360_1.02	MtABI4	-0.0119884	-0.0069277	-0.00622497	-0.00453701	-0.025066	-0.0308862	-0.0243797	-0.0104572
Module4	M2360_1.02	MtEDN1	-0.0119884	-0.0069277	-0.00622497	-0.00453701	-0.025066	-0.0308862	-0.0243797	-0.0104572
Module4	M2360_1.02	MtEDN2	-0.0119884	-0.0069277	-0.00622497	-0.00453701	-0.025066	-0.0308862	-0.0243797	-0.0104572
Module4	M2360_1.02	MtEDN3	-0.0119884	-0.0069277	-0.00622497	-0.00453701	-0.025066	-0.0308862	-0.0243797	-0.0104572
Module4	M2360_1.02	MtERF1	-0.0119884	-0.0069277	-0.00622497	-0.00453701	-0.025066	-0.0308862	-0.0243797	-0.0104572
Module4	M2361_1.02	BHLH	-0.00109146	-0.00555662	0.00774438	-0.00334402	-0.00957114	0.00820665	-0.00428527	-0.00491504
Module4	M2362_1.02	BHLH	0.0196366	0.00795419	-0.0159707	-0.01047	-0.00884999	-0.00882275	-0.0338929	-0.0276949
Module4	M2363_1.02	MtABI5	-0.0275346	-0.0141424	-0.0227171	-0.00860539	-0.00843917	-0.0281804	-0.0198405	-0.0386155
Module4	M2363_1.02	MtbZIP-102	-0.0275346	-0.0141424	-0.0227171	-0.00860539	-0.00843917	-0.0281804	-0.0198405	-0.0386155
Module4	M2364_1.02	MtPLT1	-0.00266069	-0.00101948	-0.00567098	-0.00604872	-0.00718288	0.000161616	0.00515566	-0.00170849
Module4	M2364_1.02	MtPLT2	-0.00266069	-0.00101948	-0.00567098	-0.00604872	-0.00718288	0.000161616	0.00515566	-0.00170849
Module4	M2364_1.02	MtPLT3	-0.00266069	-0.00101948	-0.00567098	-0.00604872	-0.00718288	0.000161616	0.00515566	-0.00170849
Module4	M2364_1.02	MtPLT4	-0.00266069	-0.00101948	-0.00567098	-0.00604872	-0.00718288	0.000161616	0.00515566	-0.00170849
Module4	M2364_1.02	MtPLT5	-0.00266069	-0.00101948	-0.00567098	-0.00604872	-0.00718288	0.000161616	0.00515566	-0.00170849
Module4	M2365_1.02	M2365_1.02	0.0150352	0.0101367	0.0163303	0.0115261	-0.00119045	-0.00362259	-0.0124624	-0.0155239
Module4	M2366_1.02	MtCNA1	0.0345673	0.0323172	0.0291656	0.0116875	0.00452573	0.0164155	0.0202522	0.0334846
Module4	M2366_1.02	MtCNA2	0.0345673	0.0323172	0.0291656	0.0116875	0.00452573	0.0164155	0.0202522	0.0334846
Module4	M2366_1.02	REV	0.0345673	0.0323172	0.0291656	0.0116875	0.00452573	0.0164155	0.0202522	0.0334846
Module4	M2369_1.02	M2369_1.02	0.0185202	0.014361	0.00900902	0.0209966	0.0185727	0.00368163	0.013633	-0.0136213
Module4	M2370_1.02	M2370_1.02	-0.00400793	-0.00242863	0.00547595	-0.00359292	-0.00795109	-0.00925398	-0.0196331	-0.00455614
Module4	M2371_1.02	M2371_1.02	0.0252173	0.0247343	0.0204153	0.0222947	0.0295155	0.0303319	0.0349502	0.0285099
Module4	M2372_1.02	M2372_1.02	0.0241687	0.0205152	0.0106296	0.00960824	0.0230935	0.021257	0.0171132	0.0200952
Module4	M2375_1.02	M2375_1.02	0.0205524	0.0264774	0.0224576	0.0189696	0.0130732	0.0273632	0.0276041	0.026892
Module4	M2376_1.02	M2376_1.02	0.00287609	0.00363277	0.000873668	0.00266706	-0.00314961	-0.00291724	0.00577471	0.005899
Module4	M2377_1.02	MTF1	-0.00681016	-0.00409493	-0.00766526	-0.00355256	0.0131182	0.00989493	0.0232225	0.00965356
Module4	M2377_1.02	MtMADS1	-0.00681016	-0.00409493	-0.00766526	-0.00355256	0.0131182	0.00989493	0.0232225	0.00965356
Module4	M2378_1.02	MTF1	-0.0166892	-0.00255849	-0.00626405	-0.00445843	-0.0168681	0.00270331	0.00121145	-0.00119766
Module4	M2378_1.02	MtMADS1	-0.0166892	-0.00255849	-0.00626405	-0.00445843	-0.0168681	0.00270331	0.00121145	-0.00119766
Module4	M2379_1.02	M2379_1.02	0.0175548	0.0165145	0.0125792	0.00299981	0.00721227	-0.00475073	0.0069651	0.0160491
Module4	M2380_1.02	M2380_1.02	-0.00216326	-0.00650414	-0.00503888	-0.00811235	-0.00850535	-0.0198884	-0.0191397	-0.0255844
Module4	M2381_1.02	M2381_1.02	0.00833292	0.0141321	0.00809638	0.00507416	0.0124306	0.00396661	0.0112621	0.0147243
Module4	M2382_1.02	M2382_1.02	0.0114858	0.00275806	0.0171823	0.0108977	0.0189985	0.0199731	0.0339748	0.0132029
Module4	M2620_1.02	MTF1	-0.00756768	-0.0110223	-0.0180506	-0.0209994	-0.0276947	-0.0236699	-0.0234253	-0.0184013
Module4	M2620_1.02	MtMADS1	-0.00756768	-0.0110223	-0.0180506	-0.0209994	-0.0276947	-0.0236699	-0.0234253	-0.0184013
Module4	M2631_1.02	MtPLT1	-0.01025	-0.00874761	-0.0183929	-0.010284	-0.00980242	-0.00900885	-0.0187262	-0.0156639
Module4	M2631_1.02	MtPLT2	-0.01025	-0.00874761	-0.0183929	-0.010284	-0.00980242	-0.00900885	-0.0187262	-0.0156639
Module4	M2631_1.02	MtPLT3	-0.01025	-0.00874761	-0.0183929	-0.010284	-0.00980242	-0.00900885	-0.0187262	-0.0156639
Module4	M2631_1.02	MtPLT4	-0.01025	-0.00874761	-0.0183929	-0.010284	-0.00980242	-0.00900885	-0.0187262	-0.0156639
Module4	M2631_1.02	MtPLT5	-0.01025	-0.00874761	-0.0183929	-0.010284	-0.00980242	-0.00900885	-0.0187262	-0.0156639
Module4	M2661_1.02	M2661_1.02	0.00527848	-0.00680456	-0.0129083	-0.021059	-0.0279801	-0.00827935	-0.012328	0.00837216
Module4	M2662_1.02	M2662_1.02	0.00339155	0.0151686	0.017079	0.0080021	0.00800744	0.00777016	0.00813799	-0.0290548
Module4	M2862_1.02	M2862_1.02	-0.0132638	-0.0105745	-0.00801678	-0.016976	-0.00259271	0.0192277	0.0137428	0.00469932
Module4	M2863_1.02	M2863_1.02	-0.00896088	-0.0122833	-0.0134181	-0.00574102	-0.0230982	-0.0205727	-0.017619	-0.0256903
Module4	M2889_1.02	EIN3	-0.00987048	-0.00600536	-0.00229342	-0.0108438	-0.00576834	-0.00871538	-0.00596384	-0.00463069
Module4	M5276_1.02	IAA4-5	0.0119081	0.00582107	0.00768301	0.00886132	0.00843591	0.0150042	0.00427801	0.00565591
Module4	M5276_1.02	SHY2	0.0119081	0.00582107	0.00768301	0.00886132	0.00843591	0.0150042	0.00427801	0.00565591
Module4	NFBOX	NFBOX	-0.00720031	-0.00819115	-0.00489274	0.000282066	-0.00408655	-3.04738e-05	0.00123049	0.00500067
Module4	NIN	NIN	-0.00161942	-0.00411126	-0.00665723	-0.00082889	-0.00608982	-0.0057459	-0.0139405	-0.000320204
Module4	NRE	NRE	0.00764541	0.00423473	-0.000682555	0.00109191	-0.00492052	0.00243497	0.00227924	0.00609555
Module4	NSP1	NSP1	0.0251657	0.0363249	-0.0041319	-0.0224544	-0.00903027	0.0245095	-0.0321499	0.0316592
Module5	AMCYCRE	AMCYCRE	0.00929045	0.00638212	0.00560179	0.00188316	0.00676788	0.0038556	0.00400459	0.00155002
Module5	ATAC	ATAC	-0.0708326	-0.0120047	0.0113983	0.111026	0.141946	0.154219	0.227363	0.217533
Module5	CCAATBOX	CCAATBOX	0.0100867	0.00620093	-0.00861206	-0.0224489	0.0120991	0.0185232	0.0306344	0.0207178
Module5	CYCRE	CYCRE	-0.00409108	-0.00265816	-0.00168783	0.00195995	-0.00612906	-0.0107728	-0.0117486	-0.0104746
Module5	M0004_1.02	MtABI4	-0.0305529	-0.034812	-0.0286998	-0.037185	-0.0308464	-0.0252449	-0.0278235	-0.0254057
Module5	M0004_1.02	MtEDN1	-0.0305529	-0.034812	-0.0286998	-0.037185	-0.0308464	-0.0252449	-0.0278235	-0.0254057
Module5	M0004_1.02	MtEDN2	-0.0305529	-0.034812	-0.0286998	-0.037185	-0.0308464	-0.0252449	-0.0278235	-0.0254057
Module5	M0004_1.02	MtEDN3	-0.0305529	-0.034812	-0.0286998	-0.037185	-0.0308464	-0.0252449	-0.0278235	-0.0254057
Module5	M0004_1.02	MtERF1	-0.0305529	-0.034812	-0.0286998	-0.037185	-0.0308464	-0.0252449	-0.0278235	-0.0254057
Module5	M0005_1.02	MtABI4	-0.00203608	0.0138959	0.016513	0.0225314	0.0162749	0.001039	0.00582339	0.0073531
Module5	M0005_1.02	MtEDN1	-0.00203608	0.0138959	0.016513	0.0225314	0.0162749	0.001039	0.00582339	0.0073531
Module5	M0005_1.02	MtEDN2	-0.00203608	0.0138959	0.016513	0.0225314	0.0162749	0.001039	0.00582339	0.0073531
Module5	M0005_1.02	MtEDN3	-0.00203608	0.0138959	0.016513	0.0225314	0.0162749	0.001039	0.00582339	0.0073531
Module5	M0005_1.02	MtERF1	-0.00203608	0.0138959	0.016513	0.0225314	0.0162749	0.001039	0.00582339	0.0073531
Module5	M0006_1.02	MtEFD2	0.0228099	0.0255372	0.0230242	0.0168701	0.0253967	0.0266062	0.0173526	0.0378254
Module5	M0007_1.02	MtABI4	0.00896567	0.00787814	0.00185791	0.00369609	0.0076469	-0.00363264	0.00657898	0.0127471
Module5	M0007_1.02	MtEDN3	0.00896567	0.00787814	0.00185791	0.00369609	0.0076469	-0.00363264	0.00657898	0.0127471
Module5	M0009_1.02	MtABI4	0.0123224	0.00716511	0.008868	0.0149325	0.0312308	0.00974766	0.0119004	0.015099
Module5	M0009_1.02	MtEDN1	0.0123224	0.00716511	0.008868	0.0149325	0.0312308	0.00974766	0.0119004	0.015099
Module5	M0009_1.02	MtEDN2	0.0123224	0.00716511	0.008868	0.0149325	0.0312308	0.00974766	0.0119004	0.015099
Module5	M0009_1.02	MtEDN3	0.0123224	0.00716511	0.008868	0.0149325	0.0312308	0.00974766	0.0119004	0.015099
Module5	M0009_1.02	MtERF1	0.0123224	0.00716511	0.008868	0.0149325	0.0312308	0.00974766	0.0119004	0.015099
Module5	M0010_1.02	MtABI4	-0.0312431	-0.0232947	-0.0160747	-0.0162577	-0.0223214	-0.00876766	0.0111759	0.00319697
Module5	M0010_1.02	MtEDN1	-0.0312431	-0.0232947	-0.0160747	-0.0162577	-0.0223214	-0.00876766	0.0111759	0.00319697
Module5	M0010_1.02	MtEDN2	-0.0312431	-0.0232947	-0.0160747	-0.0162577	-0.0223214	-0.00876766	0.0111759	0.00319697
Module5	M0010_1.02	MtEDN3	-0.0312431	-0.0232947	-0.0160747	-0.0162577	-0.0223214	-0.00876766	0.0111759	0.00319697
Module5	M0010_1.02	MtERF1	-0.0312431	-0.0232947	-0.0160747	-0.0162577	-0.0223214	-0.00876766	0.0111759	0.00319697
Module5	M0011_1.02	MtEDN1	0.00867241	0.0107632	0.0101989	-0.00570604	0.00871012	0.00682962	0.00192599	0.00259834
Module5	M0011_1.02	MtEDN2	0.00867241	0.0107632	0.0101989	-0.00570604	0.00871012	0.00682962	0.00192599	0.00259834
Module5	M0011_1.02	MtEDN3	0.00867241	0.0107632	0.0101989	-0.00570604	0.00871012	0.00682962	0.00192599	0.00259834
Module5	M0011_1.02	MtERF1	0.00867241	0.0107632	0.0101989	-0.00570604	0.00871012	0.00682962	0.00192599	0.00259834
Module5	M0012_1.02	MtABI4	-0.0394441	-0.0361725	-0.0373489	-0.0331626	-0.0517446	-0.05902	-0.0786685	-0.0892472
Module5	M0012_1.02	MtEDN1	-0.0394441	-0.0361725	-0.0373489	-0.0331626	-0.0517446	-0.05902	-0.0786685	-0.0892472
Module5	M0012_1.02	MtEDN2	-0.0394441	-0.0361725	-0.0373489	-0.0331626	-0.0517446	-0.05902	-0.0786685	-0.0892472
Module5	M0012_1.02	MtEDN3	-0.0394441	-0.0361725	-0.0373489	-0.0331626	-0.0517446	-0.05902	-0.0786685	-0.0892472
Module5	M0012_1.02	MtERF1	-0.0394441	-0.0361725	-0.0373489	-0.0331626	-0.0517446	-0.05902	-0.0786685	-0.0892472
Module5	M0014_1.02	MtRRA6	0.0334505	0.0257805	0.0199211	0.0131011	0.0267257	0.0341128	0.0352971	0.0306232
Module5	M0015_1.02	MtABI4	0.012651	0.0177254	0.0131833	0.0205013	0.0165305	0.0097467	0.00842081	0.0033482
Module5	M0015_1.02	MtEFD	0.012651	0.0177254	0.0131833	0.0205013	0.0165305	0.0097467	0.00842081	0.0033482
Module5	M0015_1.02	MtEFD2	0.012651	0.0177254	0.0131833	0.0205013	0.0165305	0.0097467	0.00842081	0.0033482
Module5	M0016_1.02	MtABI4	-0.000465689	-0.00829112	-0.00353595	-0.00971836	-0.00589708	0.0026798	0.00436943	0.0036046
Module5	M0016_1.02	MtEDN1	-0.000465689	-0.00829112	-0.00353595	-0.00971836	-0.00589708	0.0026798	0.00436943	0.0036046
Module5	M0016_1.02	MtEDN2	-0.000465689	-0.00829112	-0.00353595	-0.00971836	-0.00589708	0.0026798	0.00436943	0.0036046
Module5	M0016_1.02	MtEDN3	-0.000465689	-0.00829112	-0.00353595	-0.00971836	-0.00589708	0.0026798	0.00436943	0.0036046
Module5	M0017_1.02	MtABI4	-0.0169098	-0.0146497	-0.00623568	-0.0119217	-0.00222202	-0.0113667	-0.0115908	-0.0196326
Module5	M0017_1.02	MtEDN1	-0.0169098	-0.0146497	-0.00623568	-0.0119217	-0.00222202	-0.0113667	-0.0115908	-0.0196326
Module5	M0017_1.02	MtEDN2	-0.0169098	-0.0146497	-0.00623568	-0.0119217	-0.00222202	-0.0113667	-0.0115908	-0.0196326
Module5	M0017_1.02	MtEDN3	-0.0169098	-0.0146497	-0.00623568	-0.0119217	-0.00222202	-0.0113667	-0.0115908	-0.0196326
Module5	M0017_1.02	MtERF1	-0.0169098	-0.0146497	-0.00623568	-0.0119217	-0.00222202	-0.0113667	-0.0115908	-0.0196326
Module5	M0018_1.02	MtABI4	0.00552537	0.0100711	0.00586509	0.00987364	0.00409621	-0.00131432	0.00344216	0.011447
Module5	M0018_1.02	MtEDN1	0.00552537	0.0100711	0.00586509	0.00987364	0.00409621	-0.00131432	0.00344216	0.011447
Module5	M0018_1.02	MtEDN2	0.00552537	0.0100711	0.00586509	0.00987364	0.00409621	-0.00131432	0.00344216	0.011447
Module5	M0018_1.02	MtEDN3	0.00552537	0.0100711	0.00586509	0.00987364	0.00409621	-0.00131432	0.00344216	0.011447
Module5	M0018_1.02	MtERF1	0.00552537	0.0100711	0.00586509	0.00987364	0.00409621	-0.00131432	0.00344216	0.011447
Module5	M0019_1.02	M0019_1.02	0.0152063	0.0119684	0.0128361	0.0161591	0.00633823	-0.00721696	-0.016465	-0.0266293
Module5	M0020_1.02	MtABI4	-0.00635779	-0.00825218	-0.0106713	-0.0193146	-0.0157687	-0.0157372	-0.0210217	0.000718491
Module5	M0020_1.02	MtEDN1	-0.00635779	-0.00825218	-0.0106713	-0.0193146	-0.0157687	-0.0157372	-0.0210217	0.000718491
Module5	M0020_1.02	MtEDN2	-0.00635779	-0.00825218	-0.0106713	-0.0193146	-0.0157687	-0.0157372	-0.0210217	0.000718491
Module5	M0020_1.02	MtEDN3	-0.00635779	-0.00825218	-0.0106713	-0.0193146	-0.0157687	-0.0157372	-0.0210217	0.000718491
Module5	M0020_1.02	MtERF1	-0.00635779	-0.00825218	-0.0106713	-0.0193146	-0.0157687	-0.0157372	-0.0210217	0.000718491
Module5	M0022_1.02	MtABI4	0.00764111	0.0130306	0.00799597	0.000368544	0.0163922	0.0150538	0.0145247	0.0181044
Module5	M0022_1.02	MtEDN1	0.00764111	0.0130306	0.00799597	0.000368544	0.0163922	0.0150538	0.0145247	0.0181044
Module5	M0022_1.02	MtEDN2	0.00764111	0.0130306	0.00799597	0.000368544	0.0163922	0.0150538	0.0145247	0.0181044
Module5	M0022_1.02	MtEDN3	0.00764111	0.0130306	0.00799597	0.000368544	0.0163922	0.0150538	0.0145247	0.0181044
Module5	M0022_1.02	MtERF1	0.00764111	0.0130306	0.00799597	0.000368544	0.0163922	0.0150538	0.0145247	0.0181044
Module5	M0023_1.02	MtEDN1	0.0192272	0.0158402	0.00203218	-0.00548074	0.0183068	0.023494	0.0303287	0.0514036
Module5	M0023_1.02	MtEDN2	0.0192272	0.0158402	0.00203218	-0.00548074	0.0183068	0.023494	0.0303287	0.0514036
Module5	M0023_1.02	MtEDN3	0.0192272	0.0158402	0.00203218	-0.00548074	0.0183068	0.023494	0.0303287	0.0514036
Module5	M0024_1.02	MtABI4	0.0232505	0.0246781	0.000383458	0.0141015	0.00804312	0.00499098	-0.00139808	-0.0043024
Module5	M0024_1.02	MtEDN1	0.0232505	0.0246781	0.000383458	0.0141015	0.00804312	0.00499098	-0.00139808	-0.0043024
Module5	M0024_1.02	MtEDN2	0.0232505	0.0246781	0.000383458	0.0141015	0.00804312	0.00499098	-0.00139808	-0.0043024
Module5	M0024_1.02	MtEDN3	0.0232505	0.0246781	0.000383458	0.0141015	0.00804312	0.00499098	-0.00139808	-0.0043024
Module5	M0024_1.02	MtERF1	0.0232505	0.0246781	0.000383458	0.0141015	0.00804312	0.00499098	-0.00139808	-0.0043024
Module5	M0025_1.02	MtABI4	-0.0227868	-0.0187436	-0.0203319	-0.0328816	-0.0378853	-0.0161546	-0.0219304	-0.00722564
Module5	M0025_1.02	MtEDN1	-0.0227868	-0.0187436	-0.0203319	-0.0328816	-0.0378853	-0.0161546	-0.0219304	-0.00722564
Module5	M0025_1.02	MtEDN2	-0.0227868	-0.0187436	-0.0203319	-0.0328816	-0.0378853	-0.0161546	-0.0219304	-0.00722564
Module5	M0025_1.02	MtEDN3	-0.0227868	-0.0187436	-0.0203319	-0.0328816	-0.0378853	-0.0161546	-0.0219304	-0.00722564
Module5	M0025_1.02	MtERF1	-0.0227868	-0.0187436	-0.0203319	-0.0328816	-0.0378853	-0.0161546	-0.0219304	-0.00722564
Module5	M0026_1.02	MtCBF3b	0.0177457	0.0119319	0.00576936	0.00992256	0.0129184	0.0119856	0.0135765	0.0126708
Module5	M0026_1.02	MtCBF4	0.0177457	0.0119319	0.00576936	0.00992256	0.0129184	0.0119856	0.0135765	0.0126708
Module5	M0027_1.02	MtABI4	0.0170721	0.0136062	0.0122644	0.0279874	0.0114629	0.00774785	0.021423	0.0159422
Module5	M0027_1.02	MtEDN1	0.0170721	0.0136062	0.0122644	0.0279874	0.0114629	0.00774785	0.021423	0.0159422
Module5	M0027_1.02	MtEDN2	0.0170721	0.0136062	0.0122644	0.0279874	0.0114629	0.00774785	0.021423	0.0159422
Module5	M0027_1.02	MtEDN3	0.0170721	0.0136062	0.0122644	0.0279874	0.0114629	0.00774785	0.021423	0.0159422
Module5	M0027_1.02	MtERF1	0.0170721	0.0136062	0.0122644	0.0279874	0.0114629	0.00774785	0.021423	0.0159422
Module5	M0028_1.02	MtABI4	-0.00290357	-0.00209673	0.00300917	0.00739716	0.0043628	-0.00663534	0.00460727	0.0262314
Module5	M0028_1.02	MtEDN1	-0.00290357	-0.00209673	0.00300917	0.00739716	0.0043628	-0.00663534	0.00460727	0.0262314
Module5	M0028_1.02	MtEDN2	-0.00290357	-0.00209673	0.00300917	0.00739716	0.0043628	-0.00663534	0.00460727	0.0262314
Module5	M0028_1.02	MtEDN3	-0.00290357	-0.00209673	0.00300917	0.00739716	0.0043628	-0.00663534	0.00460727	0.0262314
Module5	M0028_1.02	MtERF1	-0.00290357	-0.00209673	0.00300917	0.00739716	0.0043628	-0.00663534	0.00460727	0.0262314
Module5	M0029_1.02	MtABI4	0.0263873	0.0288108	0.0333875	0.039015	0.0460828	0.0321613	0.0196946	0.0135815
Module5	M0029_1.02	MtEDN3	0.0263873	0.0288108	0.0333875	0.039015	0.0460828	0.0321613	0.0196946	0.0135815
Module5	M0030_1.02	MtCBF3b	-0.00350222	0.00238486	-0.00718264	-0.0119091	-0.0110029	-0.0109984	-0.0197294	-0.012516
Module5	M0030_1.02	MtCBF4	-0.00350222	0.00238486	-0.00718264	-0.0119091	-0.0110029	-0.0109984	-0.0197294	-0.012516
Module5	M0031_1.02	MtCBF3b	0.00846838	0.00953224	-0.00214842	0.00666194	0.0142829	0.0204153	0.019369	0.0113245
Module5	M0031_1.02	MtCBF4	0.00846838	0.00953224	-0.00214842	0.00666194	0.0142829	0.0204153	0.019369	0.0113245
Module5	M0032_1.02	MtCBF3b	0.0003035	-0.000174598	0.00581142	-0.00134761	0.0125793	-0.00728553	-0.00539396	-0.0181471
Module5	M0032_1.02	MtCBF4	0.0003035	-0.000174598	0.00581142	-0.00134761	0.0125793	-0.00728553	-0.00539396	-0.0181471
Module5	M0033_1.02	MtABI4	-0.000966103	-0.0109464	-0.00282158	-0.00877836	-0.0257415	-0.0274416	-0.0224856	-0.0390322
Module5	M0033_1.02	MtEDN3	-0.000966103	-0.0109464	-0.00282158	-0.00877836	-0.0257415	-0.0274416	-0.0224856	-0.0390322
Module5	M0034_1.02	MtCBF3b	0.0155877	0.0219323	0.0130064	0.0175157	0.00846129	0.0213543	0.0245098	0.0136341
Module5	M0034_1.02	MtCBF4	0.0155877	0.0219323	0.0130064	0.0175157	0.00846129	0.0213543	0.0245098	0.0136341
Module5	M0035_1.02	MtABI4	-0.0154143	-0.013554	-0.0129336	-0.0104348	-0.014152	-0.0128967	-0.0124261	-0.023432
Module5	M0035_1.02	MtEDN1	-0.0154143	-0.013554	-0.0129336	-0.0104348	-0.014152	-0.0128967	-0.0124261	-0.023432
Module5	M0035_1.02	MtEDN2	-0.0154143	-0.013554	-0.0129336	-0.0104348	-0.014152	-0.0128967	-0.0124261	-0.023432
Module5	M0035_1.02	MtERF1	-0.0154143	-0.013554	-0.0129336	-0.0104348	-0.014152	-0.0128967	-0.0124261	-0.023432
Module5	M0036_1.02	MtABI4	0.0024704	0.0117732	0.0124782	0.0109705	-0.000449612	0.030449	0.0412198	0.0317033
Module5	M0036_1.02	MtEDN1	0.0024704	0.0117732	0.0124782	0.0109705	-0.000449612	0.030449	0.0412198	0.0317033
Module5	M0036_1.02	MtEDN2	0.0024704	0.0117732	0.0124782	0.0109705	-0.000449612	0.030449	0.0412198	0.0317033
Module5	M0036_1.02	MtEDN3	0.0024704	0.0117732	0.0124782	0.0109705	-0.000449612	0.030449	0.0412198	0.0317033
Module5	M0036_1.02	MtERF1	0.0024704	0.0117732	0.0124782	0.0109705	-0.000449612	0.030449	0.0412198	0.0317033
Module5	M0037_1.02	MtABI4	0.0106863	0.0133425	0.0187026	0.0265332	0.027474	0.0147089	-0.00656092	0.00125692
Module5	M0037_1.02	MtEDN1	0.0106863	0.0133425	0.0187026	0.0265332	0.027474	0.0147089	-0.00656092	0.00125692
Module5	M0037_1.02	MtEDN2	0.0106863	0.0133425	0.0187026	0.0265332	0.027474	0.0147089	-0.00656092	0.00125692
Module5	M0037_1.02	MtEDN3	0.0106863	0.0133425	0.0187026	0.0265332	0.027474	0.0147089	-0.00656092	0.00125692
Module5	M0037_1.02	MtERF1	0.0106863	0.0133425	0.0187026	0.0265332	0.027474	0.0147089	-0.00656092	0.00125692
Module5	M0038_1.02	MtABI4	0.00689435	0.00368002	0.0157869	0.0116936	0.0250099	-0.00157631	-0.00814149	-0.0132612
Module5	M0038_1.02	MtEDN1	0.00689435	0.00368002	0.0157869	0.0116936	0.0250099	-0.00157631	-0.00814149	-0.0132612
Module5	M0038_1.02	MtEDN2	0.00689435	0.00368002	0.0157869	0.0116936	0.0250099	-0.00157631	-0.00814149	-0.0132612
Module5	M0038_1.02	MtEDN3	0.00689435	0.00368002	0.0157869	0.0116936	0.0250099	-0.00157631	-0.00814149	-0.0132612
Module5	M0038_1.02	MtERF1	0.00689435	0.00368002	0.0157869	0.0116936	0.0250099	-0.00157631	-0.00814149	-0.0132612
Module5	M0039_1.02	MtABI4	-0.0135883	-0.0138765	-0.00690903	0.000423724	-0.0056697	-0.0189582	-0.024229	-0.00950939
Module5	M0039_1.02	MtEDN1	-0.0135883	-0.0138765	-0.00690903	0.000423724	-0.0056697	-0.0189582	-0.024229	-0.00950939
Module5	M0039_1.02	MtEDN2	-0.0135883	-0.0138765	-0.00690903	0.000423724	-0.0056697	-0.0189582	-0.024229	-0.00950939
Module5	M0039_1.02	MtEDN3	-0.0135883	-0.0138765	-0.00690903	0.000423724	-0.0056697	-0.0189582	-0.024229	-0.00950939
Module5	M0039_1.02	MtERF1	-0.0135883	-0.0138765	-0.00690903	0.000423724	-0.0056697	-0.0189582	-0.024229	-0.00950939
Module5	M0040_1.02	MtABI4	-0.00457785	-0.00827239	-0.00826748	-0.0096336	0.00841144	0.0192777	0.000543001	0.00182675
Module5	M0040_1.02	MtEDN1	-0.00457785	-0.00827239	-0.00826748	-0.0096336	0.00841144	0.0192777	0.000543001	0.00182675
Module5	M0040_1.02	MtEDN2	-0.00457785	-0.00827239	-0.00826748	-0.0096336	0.00841144	0.0192777	0.000543001	0.00182675
Module5	M0040_1.02	MtEDN3	-0.00457785	-0.00827239	-0.00826748	-0.0096336	0.00841144	0.0192777	0.000543001	0.00182675
Module5	M0040_1.02	MtERF1	-0.00457785	-0.00827239	-0.00826748	-0.0096336	0.00841144	0.0192777	0.000543001	0.00182675
Module5	M0041_1.02	MtABI4	-0.0192206	-0.020126	-0.00940812	-0.0165412	-0.0113678	-0.00462336	-0.0169962	-0.0330707
Module5	M0041_1.02	MtEDN3	-0.0192206	-0.020126	-0.00940812	-0.0165412	-0.0113678	-0.00462336	-0.0169962	-0.0330707
Module5	M0042_1.02	MtCBF3b	-0.0295226	-0.035343	-0.0296642	-0.0338361	-0.0327628	-0.0232644	-0.0332291	-0.0201394
Module5	M0042_1.02	MtCBF4	-0.0295226	-0.035343	-0.0296642	-0.0338361	-0.0327628	-0.0232644	-0.0332291	-0.0201394
Module5	M0043_1.02	MtEDN1	0.00295389	0.00208529	0.000910235	0.00519777	0.00950287	0.00425769	-0.00390474	0.0021634
Module5	M0043_1.02	MtEDN2	0.00295389	0.00208529	0.000910235	0.00519777	0.00950287	0.00425769	-0.00390474	0.0021634
Module5	M0043_1.02	MtEDN3	0.00295389	0.00208529	0.000910235	0.00519777	0.00950287	0.00425769	-0.00390474	0.0021634
Module5	M0044_1.02	MtABI4	-0.0218475	-0.0205312	-0.0205328	-0.000265342	-0.0291798	-0.0406793	-0.0241638	-0.032584
Module5	M0044_1.02	MtEDN1	-0.0218475	-0.0205312	-0.0205328	-0.000265342	-0.0291798	-0.0406793	-0.0241638	-0.032584
Module5	M0044_1.02	MtEDN2	-0.0218475	-0.0205312	-0.0205328	-0.000265342	-0.0291798	-0.0406793	-0.0241638	-0.032584
Module5	M0044_1.02	MtEDN3	-0.0218475	-0.0205312	-0.0205328	-0.000265342	-0.0291798	-0.0406793	-0.0241638	-0.032584
Module5	M0072_1.02	M0072_1.02	-0.0206747	-0.0190025	-0.0211613	-0.0284988	-0.0354542	-0.0190261	-0.0236277	-0.0163598
Module5	M0073_1.02	M0073_1.02	-0.0176437	-0.0277826	-0.0271442	-0.0267081	-0.0493044	-0.0484134	-0.0313693	-0.0342946
Module5	M0075_1.02	M0075_1.02	0.00513121	0.00679876	0.0148782	0.00722867	0.0183577	0.0354931	0.0336573	0.0512962
Module5	M0076_1.02	MtABI4	0.034191	0.0356962	0.0394372	0.039378	0.0108786	0.0230248	0.0294184	0.0236546
Module5	M0076_1.02	MtEDN1	0.034191	0.0356962	0.0394372	0.039378	0.0108786	0.0230248	0.0294184	0.0236546
Module5	M0076_1.02	MtEDN2	0.034191	0.0356962	0.0394372	0.039378	0.0108786	0.0230248	0.0294184	0.0236546
Module5	M0076_1.02	MtEDN3	0.034191	0.0356962	0.0394372	0.039378	0.0108786	0.0230248	0.0294184	0.0236546
Module5	M0076_1.02	MtERF1	0.034191	0.0356962	0.0394372	0.039378	0.0108786	0.0230248	0.0294184	0.0236546
Module5	M0078_1.02	MtABI3	-0.00260594	-0.00149951	-0.0105542	-0.00556235	-0.0036366	-0.00295488	0.00407606	0.00801937
Module5	M0081_1.02	M0081_1.02	-0.00318094	-0.0074146	0.000386147	-0.00612751	0.00215244	-0.0107574	-0.00201338	-0.00784362
Module5	M0118_1.02	M0118_1.02	0.015282	0.011575	0.00601808	0.0047214	0.0154748	0.00628193	0.00439107	0.0102169
Module5	M0119_1.02	TIFY	0.0143252	0.00617933	0.000469144	0.000729588	0.0132281	0.00533097	0.0147072	0.0201481
[truncated: 1,222 more rows]

## Sheet: Table S3
Module	Motif	CommonRegulatorName	Control	15min	30min	1hr	2hr	4hr	8hr	24hr
Module3	NIN	NIN	0.170997	0.454706	0.634477	0.153607	0.0648164	0.0488183	0.0296305	0.0513768
Module4	AMCYCRE	AMCYCRE	0.0716981	0.073427	0.0501683	0.0427488	0.0716821	0.0663119	0.0849783	0.166732
Module4	M0005_1.02	MtABI4	0.0281361	0.0267278	0.01229	0.022396	0.0219288	0.0966445	0.0751016	0.0567134
Module4	M0005_1.02	MtEDN1	0.0281361	0.0267278	0.01229	0.022396	0.0219288	0.0966445	0.0751016	0.0567134
Module4	M0005_1.02	MtEDN2	0.0281361	0.0267278	0.01229	0.022396	0.0219288	0.0966445	0.0751016	0.0567134
Module4	M0005_1.02	MtEDN3	0.0281361	0.0267278	0.01229	0.022396	0.0219288	0.0966445	0.0751016	0.0567134
Module4	M0005_1.02	MtERF1	0.0281361	0.0267278	0.01229	0.022396	0.0219288	0.0966445	0.0751016	0.0567134
Module4	M0006_1.02	MtEFD2	0.0065571	0.00879066	0.0118227	0.0214095	0.0162572	0.0142535	0.00375499	0.00811663
Module4	M0007_1.02	MtABI4	0.00744012	0.00946124	0.00703176	0.01037	0.0126488	0.105496	0.0811949	0.0567134
Module4	M0007_1.02	MtEDN3	0.00744012	0.00946124	0.00703176	0.01037	0.0126488	0.105496	0.0811949	0.0567134
Module4	M0009_1.02	MtABI4	0.0485141	0.0673589	0.0811466	0.116041	0.0651796	0.393896	0.246194	0.210284
Module4	M0009_1.02	MtEDN1	0.0485141	0.0673589	0.0811466	0.116041	0.0651796	0.393896	0.246194	0.210284
Module4	M0009_1.02	MtEDN2	0.0485141	0.0673589	0.0811466	0.116041	0.0651796	0.393896	0.246194	0.210284
Module4	M0009_1.02	MtEDN3	0.0485141	0.0673589	0.0811466	0.116041	0.0651796	0.393896	0.246194	0.210284
Module4	M0009_1.02	MtERF1	0.0485141	0.0673589	0.0811466	0.116041	0.0651796	0.393896	0.246194	0.210284
Module4	M0010_1.02	MtABI4	0.00549217	0.00738977	0.00703176	0.0108763	0.0124131	0.0236057	0.0263385	0.0390857
Module4	M0010_1.02	MtEDN1	0.00549217	0.00738977	0.00703176	0.0108763	0.0124131	0.0236057	0.0263385	0.0390857
Module4	M0010_1.02	MtEDN2	0.00549217	0.00738977	0.00703176	0.0108763	0.0124131	0.0236057	0.0263385	0.0390857
Module4	M0010_1.02	MtEDN3	0.00549217	0.00738977	0.00703176	0.0108763	0.0124131	0.0236057	0.0263385	0.0390857
Module4	M0010_1.02	MtERF1	0.00549217	0.00738977	0.00703176	0.0108763	0.0124131	0.0236057	0.0263385	0.0390857
Module4	M0011_1.02	MtEDN1	0.00856723	0.0100652	0.00798945	0.0191999	0.0347396	0.0867595	0.0653094	0.0593039
Module4	M0011_1.02	MtEDN2	0.00856723	0.0100652	0.00798945	0.0191999	0.0347396	0.0867595	0.0653094	0.0593039
Module4	M0011_1.02	MtEDN3	0.00856723	0.0100652	0.00798945	0.0191999	0.0347396	0.0867595	0.0653094	0.0593039
Module4	M0011_1.02	MtERF1	0.00856723	0.0100652	0.00798945	0.0191999	0.0347396	0.0867595	0.0653094	0.0593039
Module4	M0012_1.02	MtABI4	0.0266964	0.027029	0.01229	0.0130537	0.00727247	0.0583015	0.0617064	0.113799
Module4	M0012_1.02	MtEDN1	0.0266964	0.027029	0.01229	0.0130537	0.00727247	0.0583015	0.0617064	0.113799
Module4	M0012_1.02	MtEDN2	0.0266964	0.027029	0.01229	0.0130537	0.00727247	0.0583015	0.0617064	0.113799
Module4	M0012_1.02	MtEDN3	0.0266964	0.027029	0.01229	0.0130537	0.00727247	0.0583015	0.0617064	0.113799
Module4	M0012_1.02	MtERF1	0.0266964	0.027029	0.01229	0.0130537	0.00727247	0.0583015	0.0617064	0.113799
Module4	M0017_1.02	MtABI4	0.0165211	0.0211103	0.0200817	0.0259446	0.0615247	0.113196	0.0955545	0.0768508
Module4	M0017_1.02	MtEDN1	0.0165211	0.0211103	0.0200817	0.0259446	0.0615247	0.113196	0.0955545	0.0768508
Module4	M0017_1.02	MtEDN2	0.0165211	0.0211103	0.0200817	0.0259446	0.0615247	0.113196	0.0955545	0.0768508
Module4	M0017_1.02	MtEDN3	0.0165211	0.0211103	0.0200817	0.0259446	0.0615247	0.113196	0.0955545	0.0768508
Module4	M0017_1.02	MtERF1	0.0165211	0.0211103	0.0200817	0.0259446	0.0615247	0.113196	0.0955545	0.0768508
Module4	M0018_1.02	MtABI4	0.0181845	0.0266466	0.0278979	0.0348052	0.0312412	0.178231	0.171132	0.167749
Module4	M0018_1.02	MtEDN1	0.0181845	0.0266466	0.0278979	0.0348052	0.0312412	0.178231	0.171132	0.167749
Module4	M0018_1.02	MtEDN2	0.0181845	0.0266466	0.0278979	0.0348052	0.0312412	0.178231	0.171132	0.167749
Module4	M0018_1.02	MtEDN3	0.0181845	0.0266466	0.0278979	0.0348052	0.0312412	0.178231	0.171132	0.167749
Module4	M0018_1.02	MtERF1	0.0181845	0.0266466	0.0278979	0.0348052	0.0312412	0.178231	0.171132	0.167749
Module4	M0020_1.02	MtABI4	0.000980587	0.00127698	0.000603501	0.00293177	0.0104718	0.017065	0.0136831	0.0258429
Module4	M0020_1.02	MtEDN1	0.000980587	0.00127698	0.000603501	0.00293177	0.0104718	0.017065	0.0136831	0.0258429
Module4	M0020_1.02	MtEDN2	0.000980587	0.00127698	0.000603501	0.00293177	0.0104718	0.017065	0.0136831	0.0258429
Module4	M0020_1.02	MtEDN3	0.000980587	0.00127698	0.000603501	0.00293177	0.0104718	0.017065	0.0136831	0.0258429
Module4	M0020_1.02	MtERF1	0.000980587	0.00127698	0.000603501	0.00293177	0.0104718	0.017065	0.0136831	0.0258429
Module4	M0022_1.02	MtABI4	0.00520623	0.00787658	0.00697894	0.01037	0.00848327	0.0272908	0.0250501	0.0271591
Module4	M0022_1.02	MtEDN1	0.00520623	0.00787658	0.00697894	0.01037	0.00848327	0.0272908	0.0250501	0.0271591
Module4	M0022_1.02	MtEDN2	0.00520623	0.00787658	0.00697894	0.01037	0.00848327	0.0272908	0.0250501	0.0271591
Module4	M0022_1.02	MtEDN3	0.00520623	0.00787658	0.00697894	0.01037	0.00848327	0.0272908	0.0250501	0.0271591
Module4	M0022_1.02	MtERF1	0.00520623	0.00787658	0.00697894	0.01037	0.00848327	0.0272908	0.0250501	0.0271591
Module4	M0024_1.02	MtABI4	0.00176601	0.0033197	0.00200172	0.00573249	0.0125307	0.0591265	0.0605849	0.0331298
Module4	M0024_1.02	MtEDN1	0.00176601	0.0033197	0.00200172	0.00573249	0.0125307	0.0591265	0.0605849	0.0331298
Module4	M0024_1.02	MtEDN2	0.00176601	0.0033197	0.00200172	0.00573249	0.0125307	0.0591265	0.0605849	0.0331298
Module4	M0024_1.02	MtEDN3	0.00176601	0.0033197	0.00200172	0.00573249	0.0125307	0.0591265	0.0605849	0.0331298
Module4	M0024_1.02	MtERF1	0.00176601	0.0033197	0.00200172	0.00573249	0.0125307	0.0591265	0.0605849	0.0331298
Module4	M0025_1.02	MtABI4	0.0162242	0.0203287	0.0103629	0.0154866	0.0161424	0.0441173	0.0452215	0.0384586
Module4	M0025_1.02	MtEDN1	0.0162242	0.0203287	0.0103629	0.0154866	0.0161424	0.0441173	0.0452215	0.0384586
Module4	M0025_1.02	MtEDN2	0.0162242	0.0203287	0.0103629	0.0154866	0.0161424	0.0441173	0.0452215	0.0384586
Module4	M0025_1.02	MtEDN3	0.0162242	0.0203287	0.0103629	0.0154866	0.0161424	0.0441173	0.0452215	0.0384586
Module4	M0025_1.02	MtERF1	0.0162242	0.0203287	0.0103629	0.0154866	0.0161424	0.0441173	0.0452215	0.0384586
Module4	M0027_1.02	MtABI4	2.60983e-05	4.43869e-05	3.59147e-05	5.26523e-05	0.00032006	0.000326189	0.000237719	0.000107629
Module4	M0027_1.02	MtEDN1	2.60983e-05	4.43869e-05	3.59147e-05	5.26523e-05	0.00032006	0.000326189	0.000237719	0.000107629
Module4	M0027_1.02	MtEDN2	2.60983e-05	4.43869e-05	3.59147e-05	5.26523e-05	0.00032006	0.000326189	0.000237719	0.000107629
Module4	M0027_1.02	MtEDN3	2.60983e-05	4.43869e-05	3.59147e-05	5.26523e-05	0.00032006	0.000326189	0.000237719	0.000107629
Module4	M0027_1.02	MtERF1	2.60983e-05	4.43869e-05	3.59147e-05	5.26523e-05	0.00032006	0.000326189	0.000237719	0.000107629
Module4	M0028_1.02	MtABI4	0.00228179	0.0033197	0.00368794	0.00641933	0.0158479	0.0477712	0.0573565	0.0567134
Module4	M0028_1.02	MtEDN1	0.00228179	0.0033197	0.00368794	0.00641933	0.0158479	0.0477712	0.0573565	0.0567134
Module4	M0028_1.02	MtEDN2	0.00228179	0.0033197	0.00368794	0.00641933	0.0158479	0.0477712	0.0573565	0.0567134
Module4	M0028_1.02	MtEDN3	0.00228179	0.0033197	0.00368794	0.00641933	0.0158479	0.0477712	0.0573565	0.0567134
Module4	M0028_1.02	MtERF1	0.00228179	0.0033197	0.00368794	0.00641933	0.0158479	0.0477712	0.0573565	0.0567134
Module4	M0029_1.02	MtABI4	0.020926	0.0256909	0.0148586	0.0219464	0.0156278	0.0282327	0.0136831	0.0123526
Module4	M0029_1.02	MtEDN3	0.020926	0.0256909	0.0148586	0.0219464	0.0156278	0.0282327	0.0136831	0.0123526
Module4	M0030_1.02	MtCBF3b	0.0437201	0.0414884	0.0493588	0.0390727	0.0126488	0.0572147	0.0821377	0.182266
Module4	M0030_1.02	MtCBF4	0.0437201	0.0414884	0.0493588	0.0390727	0.0126488	0.0572147	0.0821377	0.182266
Module4	M0033_1.02	MtABI4	0.0065571	0.00879066	0.00604235	0.00952108	0.0124131	0.0572147	0.0452215	0.0390857
Module4	M0033_1.02	MtEDN3	0.0065571	0.00879066	0.00604235	0.00952108	0.0124131	0.0572147	0.0452215	0.0390857
Module4	M0036_1.02	MtABI4	0.0372983	0.0502994	0.0317991	0.0458286	0.0584931	0.178231	0.120698	0.127475
Module4	M0036_1.02	MtEDN1	0.0372983	0.0502994	0.0317991	0.0458286	0.0584931	0.178231	0.120698	0.127475
Module4	M0036_1.02	MtEDN2	0.0372983	0.0502994	0.0317991	0.0458286	0.0584931	0.178231	0.120698	0.127475
Module4	M0036_1.02	MtEDN3	0.0372983	0.0502994	0.0317991	0.0458286	0.0584931	0.178231	0.120698	0.127475
Module4	M0036_1.02	MtERF1	0.0372983	0.0502994	0.0317991	0.0458286	0.0584931	0.178231	0.120698	0.127475
Module4	M0037_1.02	MtABI4	0.0719868	0.0793452	0.0442272	0.0657827	0.0887813	0.206271	0.175901	0.178262
Module4	M0037_1.02	MtEDN1	0.0719868	0.0793452	0.0442272	0.0657827	0.0887813	0.206271	0.175901	0.178262
Module4	M0037_1.02	MtEDN2	0.0719868	0.0793452	0.0442272	0.0657827	0.0887813	0.206271	0.175901	0.178262
Module4	M0037_1.02	MtEDN3	0.0719868	0.0793452	0.0442272	0.0657827	0.0887813	0.206271	0.175901	0.178262
Module4	M0037_1.02	MtERF1	0.0719868	0.0793452	0.0442272	0.0657827	0.0887813	0.206271	0.175901	0.178262
Module4	M0038_1.02	MtABI4	0.0065571	0.00787658	0.00798945	0.0187786	0.0261318	0.0820014	0.0811949	0.0811273
Module4	M0038_1.02	MtEDN1	0.0065571	0.00787658	0.00798945	0.0187786	0.0261318	0.0820014	0.0811949	0.0811273
Module4	M0038_1.02	MtEDN2	0.0065571	0.00787658	0.00798945	0.0187786	0.0261318	0.0820014	0.0811949	0.0811273
Module4	M0038_1.02	MtEDN3	0.0065571	0.00787658	0.00798945	0.0187786	0.0261318	0.0820014	0.0811949	0.0811273
Module4	M0038_1.02	MtERF1	0.0065571	0.00787658	0.00798945	0.0187786	0.0261318	0.0820014	0.0811949	0.0811273
Module4	M0039_1.02	MtABI4	0.0151804	0.0187933	0.0117909	0.0167409	0.0225337	0.124901	0.161491	0.105036
Module4	M0039_1.02	MtEDN1	0.0151804	0.0187933	0.0117909	0.0167409	0.0225337	0.124901	0.161491	0.105036
Module4	M0039_1.02	MtEDN2	0.0151804	0.0187933	0.0117909	0.0167409	0.0225337	0.124901	0.161491	0.105036
Module4	M0039_1.02	MtEDN3	0.0151804	0.0187933	0.0117909	0.0167409	0.0225337	0.124901	0.161491	0.105036
Module4	M0039_1.02	MtERF1	0.0151804	0.0187933	0.0117909	0.0167409	0.0225337	0.124901	0.161491	0.105036
Module4	M0040_1.02	MtABI4	0.00520623	0.00738977	0.00798945	0.00952108	0.0104821	0.00768915	0.00375499	0.00790202
Module4	M0040_1.02	MtEDN1	0.00520623	0.00738977	0.00798945	0.00952108	0.0104821	0.00768915	0.00375499	0.00790202
Module4	M0040_1.02	MtEDN2	0.00520623	0.00738977	0.00798945	0.00952108	0.0104821	0.00768915	0.00375499	0.00790202
Module4	M0040_1.02	MtEDN3	0.00520623	0.00738977	0.00798945	0.00952108	0.0104821	0.00768915	0.00375499	0.00790202
Module4	M0040_1.02	MtERF1	0.00520623	0.00738977	0.00798945	0.00952108	0.0104821	0.00768915	0.00375499	0.00790202
Module4	M0041_1.02	MtABI4	0.0181845	0.0192105	0.0176232	0.0275966	0.0303328	0.185494	0.151154	0.14159
Module4	M0041_1.02	MtEDN3	0.0181845	0.0192105	0.0176232	0.0275966	0.0303328	0.185494	0.151154	0.14159
Module4	M0043_1.02	MtEDN1	0.0235186	0.0266466	0.0358402	0.0662598	0.123198	0.221454	0.267945	0.171663
Module4	M0043_1.02	MtEDN2	0.0235186	0.0266466	0.0358402	0.0662598	0.123198	0.221454	0.267945	0.171663
Module4	M0043_1.02	MtEDN3	0.0235186	0.0266466	0.0358402	0.0662598	0.123198	0.221454	0.267945	0.171663
Module4	M0076_1.02	MtABI4	0.00125398	0.00178083	0.000603501	0.00302769	0.00969707	0.0137368	0.00930232	0.0117286
Module4	M0076_1.02	MtEDN1	0.00125398	0.00178083	0.000603501	0.00302769	0.00969707	0.0137368	0.00930232	0.0117286
Module4	M0076_1.02	MtEDN2	0.00125398	0.00178083	0.000603501	0.00302769	0.00969707	0.0137368	0.00930232	0.0117286
Module4	M0076_1.02	MtEDN3	0.00125398	0.00178083	0.000603501	0.00302769	0.00969707	0.0137368	0.00930232	0.0117286
Module4	M0076_1.02	MtERF1	0.00125398	0.00178083	0.000603501	0.00302769	0.00969707	0.0137368	0.00930232	0.0117286
Module4	M0078_1.02	MtABI3	0.00577668	0.00478328	0.00526932	0.00780199	0.0163204	0.0177741	0.0340732	0.0594664
Module4	M0119_1.02	TIFY	0.0277833	0.0209728	0.0134146	0.0271361	0.0614605	0.232578	0.181678	0.277493
Module4	M0123_1.02	IAA4-5	0.0647375	0.0640529	0.0468954	0.0527243	0.0980414	0.182559	0.109187	0.141795
Module4	M0123_1.02	SHY2	0.0647375	0.0640529	0.0468954	0.0527243	0.0980414	0.182559	0.109187	0.141795
Module4	M0126_1.02	IAA4-5	0.016897	0.015874	0.0225118	0.0275966	0.0286703	0.0323808	0.0424084	0.0373662
Module4	M0126_1.02	SHY2	0.016897	0.015874	0.0225118	0.0275966	0.0286703	0.0323808	0.0424084	0.0373662
Module4	M0127_1.02	IAA4-5	0.0281361	0.0226784	0.0173844	0.0348052	0.0464946	0.167038	0.267945	0.278401
Module4	M0127_1.02	SHY2	0.0281361	0.0226784	0.0173844	0.0348052	0.0464946	0.167038	0.267945	0.278401
Module4	M0131_1.02	IAA4-5	0.0259148	0.0216695	0.0260298	0.0400308	0.0373992	0.0590418	0.0849783	0.0966614
Module4	M0131_1.02	SHY2	0.0259148	0.0216695	0.0260298	0.0400308	0.0373992	0.0590418	0.0849783	0.0966614
Module4	M0135_1.02	IAA4-5	0.0109756	0.0126624	0.0178518	0.030326	0.059488	0.0146801	0.0376612	0.0397705
Module4	M0135_1.02	SHY2	0.0109756	0.0126624	0.0178518	0.030326	0.059488	0.0146801	0.0376612	0.0397705
Module4	M0145_1.02	IAA4-5	0.00509742	0.00380083	0.00200172	0.00487813	0.00558964	0.00102564	0.00375499	0.00945561
Module4	M0145_1.02	SHY2	0.00509742	0.00380083	0.00200172	0.00487813	0.00558964	0.00102564	0.00375499	0.00945561
Module4	M0150_1.02	BHLH	0.00176601	0.00178083	0.00168597	0.00487813	0.0104821	0.0181902	0.0136831	0.0331298
Module4	M0153_1.02	M0153_1.02	0.0226896	0.0216954	0.0298939	0.0427488	0.0467503	0.0498598	0.028674	0.0886056
Module4	M0154_1.02	M0154_1.02	0.0124967	0.0100652	0.015596	0.0427488	0.0348067	0.00618521	0.00440637	0.0117286
Module4	M0156_1.02	M0156_1.02	0.0181845	0.015874	0.01214	0.0327878	0.0388991	0.0193406	0.0136831	0.0384586
Module4	M0157_1.02	M0157_1.02	0.00802148	0.00738977	0.00845178	0.0186419	0.0419244	0.0401722	0.0452215	0.0943442
Module4	M0158_1.02	M0158_1.02	0.00176601	0.00178083	0.00168597	0.00487813	0.0104821	0.0181902	0.0136831	0.0331298
Module4	M0159_1.02	M0159_1.02	0.0189294	0.0211163	0.0143339	0.0295729	0.0615247	0.109306	0.0805162	0.101065
Module4	M0160_1.02	BHLH	0.0181415	0.015874	0.0114446	0.0294109	0.0550478	0.11674	0.0959544	0.216045
Module4	M0161_1.02	M0161_1.02	0.0381634	0.0350677	0.0314495	0.0703559	0.0738237	0.11674	0.10662	0.151046
Module4	M0162_1.02	M0162_1.02	0.0277833	0.0266466	0.0319066	0.0470296	0.0366132	0.102239	0.0928316	0.151046
Module4	M0163_1.02	M0163_1.02	0.135796	0.121339	0.0466703	0.0662598	0.162494	0.125441	0.134097	0.174211
Module4	M0164_1.02	M0164_1.02	0.0267325	0.0226784	0.0260298	0.0427488	0.0738237	0.138094	0.132697	0.146551
Module4	M0165_1.02	BHLH	0.0456704	0.0502994	0.0488858	0.0994783	0.211359	0.296818	0.250211	0.444627
Module4	M0167_1.02	M0167_1.02	0.0124644	0.011009	0.00717433	0.0167409	0.0143325	0.0261415	0.0174463	0.0391029
Module4	M0250_1.02	M0250_1.02	0.0109756	0.0114242	0.0158823	0.0240288	0.0397994	0.115935	0.122233	0.178262
Module4	M0251_1.02	M0251_1.02	0.0244578	0.0211103	0.0226533	0.047702	0.0614605	0.0182474	0.0136831	0.0200314
Module4	M0252_1.02	M0252_1.02	0.0014291	0.00163514	0.00131096	0.00414876	0.00748487	0.00527348	0.00375499	0.00790202
Module4	M0256_1.02	MtABI5	0.0543195	0.0538483	0.0314495	0.0457904	0.0253456	0.0204724	0.0250501	0.0650049
Module4	M0256_1.02	MtbZIP-102	0.0543195	0.0538483	0.0314495	0.0457904	0.0253456	0.0204724	0.0250501	0.0650049
Module4	M0257_1.02	MtABI5	0.0200775	0.0150932	0.0173844	0.0400308	0.0430552	0.0323808	0.0263385	0.0390857
Module4	M0257_1.02	MtbZIP-102	0.0200775	0.0150932	0.0173844	0.0400308	0.0430552	0.0323808	0.0263385	0.0390857
Module4	M0258_1.02	MtABI5	0.00520623	0.0042706	0.00368794	0.00780199	0.015734	0.0142535	0.0142533	0.0337274
Module4	M0258_1.02	MtbZIP-102	0.00520623	0.0042706	0.00368794	0.00780199	0.015734	0.0142535	0.0142533	0.0337274
Module4	M0262_1.02	M0262_1.02	0.0189294	0.0192105	0.0260298	0.030326	0.0366132	0.0663119	0.0599783	0.134394
Module4	M0263_1.02	M0263_1.02	0.0437201	0.0363135	0.080421	0.0992808	0.0899683	0.0401722	0.0599783	0.0979967
Module4	M0265_1.02	M0265_1.02	0.0510806	0.0537397	0.0434908	0.0400308	0.0154367	0.0236057	0.0136831	0.0331298
Module4	M0266_1.02	M0266_1.02	0.0087229	0.00879066	0.00717433	0.00910511	0.00326919	0.00278325	0.00375499	0.0117286
Module4	M0267_1.02	MtABI5	0.0762722	0.0641453	0.0590756	0.080111	0.043914	0.182559	0.132697	0.1804
Module4	M0267_1.02	MtbZIP-102	0.0762722	0.0641453	0.0590756	0.080111	0.043914	0.182559	0.132697	0.1804
Module4	M0269_1.02	M0269_1.02	0.0281361	0.027029	0.0336809	0.0400308	0.0571908	0.109678	0.0694405	0.151046
Module4	M0270_1.02	M0270_1.02	0.0200607	0.0203287	0.0260298	0.0227863	0.0298259	0.0226385	0.0239291	0.0484851
Module4	M0272_1.02	MtbZIP-627	0.000246263	9.11712e-05	0.000227996	0.000254681	0.000927927	0.000326189	0.000171766	0.00166543
Module4	M0329_1.02	M0329_1.02	0.0077901	0.00787658	0.0103629	0.0191999	0.012242	0.00839626	0.00375499	0.0123526
Module4	M0359_1.02	MtbZIP-627	0.0277833	0.0246938	0.0436367	0.0427488	0.0286703	0.0323808	0.0450124	0.091793
Module4	M0581_1.02	CAMTA1	0.00126458	0.00127698	0.00243285	0.00414876	0.0126488	0.0323808	0.0250501	0.0280242
Module4	M0582_1.02	CAMTA1	0.0189294	0.015874	0.0350267	0.0413086	0.0798139	0.182559	0.135051	0.167281
Module4	M0587_1.02	M0587_1.02	0.0320261	0.0192105	0.0115313	0.0247052	0.0124131	0.00331023	0.00455599	0.0139549
Module4	M0591_1.02	M0591_1.02	0.0719868	0.0502994	0.0314495	0.0427488	0.0615247	0.197403	0.161976	0.174211
Module4	M0840_1.02	MtKNOX1	0.0065571	0.00663465	0.00526932	0.00780199	0.00299425	0.00274091	0.000620678	0.00166543
Module4	M0840_1.02	MtKNOX7	0.0065571	0.00663465	0.00526932	0.00780199	0.00299425	0.00274091	0.000620678	0.00166543
Module4	M0840_1.02	MtKNOX8	0.0065571	0.00663465	0.00526932	0.00780199	0.00299425	0.00274091	0.000620678	0.00166543
Module4	M0845_1.02	M0845_1.02	0.0451212	0.0430409	0.0810816	0.080427	0.0485751	0.134996	0.235543	0.290005
Module4	M0849_1.02	MtHB1	0.020926	0.0211163	0.0324502	0.0343808	0.0158479	0.00351277	0.00375499	0.0117286
Module4	M0853_1.02	M0853_1.02	0.0510806	0.0426988	0.0618431	0.0817023	0.0464946	0.0323808	0.069961	0.121757
Module4	M0854_1.02	M0854_1.02	0.0216089	0.0211163	0.01229	0.0191999	0.0378251	0.0278642	0.0420179	0.0390857
Module4	M0855_1.02	MtKNOX10	0.0101169	0.00879066	0.00880228	0.00694924	0.00727247	0.0181902	0.00832118	0.0123526
Module4	M0855_1.02	MtKNOX3	0.0101169	0.00879066	0.00880228	0.00694924	0.00727247	0.0181902	0.00832118	0.0123526
Module4	M0855_1.02	MtKNOX4	0.0101169	0.00879066	0.00880228	0.00694924	0.00727247	0.0181902	0.00832118	0.0123526
Module4	M0855_1.02	MtKNOX5	0.0101169	0.00879066	0.00880228	0.00694924	0.00727247	0.0181902	0.00832118	0.0123526
Module4	M0855_1.02	MtKNOX9	0.0101169	0.00879066	0.00880228	0.00694924	0.00727247	0.0181902	0.00832118	0.0123526
Module4	M1274_1.02	M1274_1.02	0.091973	0.0901049	0.13416	0.126234	0.0899683	0.0249632	0.0233179	0.0390857
Module4	M1293_1.02	M1293_1.02	0.0456704	0.0388121	0.0173844	0.0348052	0.0161424	0.0500306	0.119311	0.1804
Module4	M1306_1.02	M1306_1.02	0.11191	0.0769538	0.0614568	0.111251	0.0498046	0.105496	0.135051	0.142854
Module4	M1313_1.02	M1313_1.02	0.0381634	0.0372868	0.033167	0.0443778	0.0425848	0.066466	0.0526192	0.0650049
Module4	M1323_1.02	M1323_1.02	0.0500077	0.0418732	0.0592129	0.0594612	0.0823217	0.122167	0.164885	0.174211
Module4	M1334_1.02	MtRRB15	0.082998	0.0784269	0.0468954	0.030326	0.0738237	0.124048	0.183131	0.158591
Module4	M1335_1.02	M1335_1.02	0.0355358	0.027029	0.0170254	0.0258431	0.0366132	0.0730177	0.0903805	0.116812
Module4	M1342_1.02	MtRRB15	0.0196452	0.01643	0.0167762	0.0165777	0.0216651	0.0401722	0.0599783	0.0975356
Module4	M1351_1.02	M1351_1.02	0.091973	0.0653623	0.0319066	0.0657009	0.0485751	0.0323808	0.0864328	0.113143
Module4	M1400_1.02	MtNAC969	0.0162242	0.015874	0.0173844	0.0176452	0.0126488	0.0401722	0.0473033	0.0788835
Module4	M1402_1.02	SMB	0.0451212	0.0430409	0.0314495	0.061291	0.0893922	0.0689198	0.094933	0.0886056
Module4	M1402_1.02	VND7	0.0451212	0.0430409	0.0314495	0.061291	0.0893922	0.0689198	0.094933	0.0886056
Module4	M1403_1.02	M1403_1.02	0.0763001	0.0653623	0.0462965	0.0445215	0.0571908	0.0182474	0.0227981	0.0567134
Module4	M1404_1.02	M1404_1.02	0.0256958	0.0211163	0.0173844	0.0226301	0.0320494	0.0373931	0.0340732	0.0540093
Module4	M1405_1.02	M1405_1.02	0.0498553	0.0414867	0.0548017	0.0473963	0.0720076	0.182559	0.132697	0.151046
Module4	M1406_1.02	M1406_1.02	0.0281361	0.0315001	0.0590756	0.0646654	0.093835	0.11674	0.126297	0.151046
Module4	M1407_1.02	M1407_1.02	0.0189294	0.015874	0.0260298	0.0275966	0.0785574	0.162785	0.213038	0.263771
Module4	M1414_1.02	M1414_1.02	0.0281361	0.0272068	0.0413794	0.0662598	0.105485	0.206826	0.2289	0.252243
Module4	M1415_1.02	M1415_1.02	0.0405963	0.0332451	0.0413794	0.073665	0.0498046	0.069429	0.10916	0.122602
Module4	M1563_1.02	M1563_1.02	0.0372983	0.0414867	0.0224776	0.0348052	0.0931267	0.178231	0.145291	0.191203
Module4	M1564_1.02	M1564_1.02	0.0200607	0.0203287	0.00798945	0.00780199	0.0104821	0.0137368	0.00718331	0.0117286
Module4	M1568_1.02	M1568_1.02	0.0492546	0.0414867	0.0359676	0.0776306	0.128551	0.109678	0.0959544	0.055279
Module4	M1643_1.02	M1643_1.02	0.0451973	0.0434699	0.0260298	0.0281676	0.0188243	0.0477712	0.0374123	0.0387403
Module4	M1649_1.02	M1649_1.02	0.0238172	0.0264387	0.0173844	0.0176467	0.0104821	0.0137368	0.0207998	0.0271591
Module4	M1650_1.02	M1650_1.02	0.0281361	0.0266466	0.0298939	0.0348052	0.0124131	0.0137368	0.00375499	0.0107291
Module4	M1651_1.02	M1651_1.02	0.0181845	0.015874	0.01229	0.0222203	0.0303328	0.0354128	0.0848741	0.150819
Module4	M1655_1.02	M1655_1.02	0.0518236	0.0414867	0.0431587	0.0598334	0.0126488	0.0128418	0.00375499	0.0117286
Module4	M1656_1.02	M1656_1.02	0.0189294	0.015874	0.01229	0.0167409	0.0343262	0.0401722	0.0507654	0.0337274
Module4	M1657_1.02	M1657_1.02	0.0236812	0.0258265	0.0118227	0.0135651	0.0126488	0.0323808	0.0157877	0.0331298
Module4	M1658_1.02	M1658_1.02	0.0437055	0.0278171	0.01229	0.01037	0.0348067	0.0351746	0.0263385	0.0200314
Module4	M1679_1.02	IBM1	0.0266964	0.0216954	0.026602	0.0427488	0.0809357	0.259731	0.261783	0.353045
Module4	M1684_1.02	IBM1	0.0358944	0.025429	0.0260298	0.0360935	0.0379184	0.122167	0.111857	0.158085
Module4	M1687_1.02	M1687_1.02	0.0429516	0.0350677	0.0686738	0.0662598	0.0899683	0.122167	0.113491	0.169707
Module4	M1695_1.02	IBM1	0.0429516	0.0414867	0.101472	0.108444	0.163118	0.170802	0.192924	0.250868
Module4	M1836_1.02	MTF1	0.0942128	0.0924961	0.0809877	0.081107	0.0614605	0.0137368	0.0263385	0.0384345
Module4	M1836_1.02	MtMADS1	0.0942128	0.0924961	0.0809877	0.081107	0.0614605	0.0137368	0.0263385	0.0384345
Module4	M1842_1.02	M1842_1.02	0.0065571	0.00813151	0.00825253	0.0154866	0.0104821	0.00278325	0.00375499	0.00790202
Module4	M1877_1.02	M1877_1.02	0.00966226	0.00946124	0.0118227	0.0191999	0.0189931	0.0137368	0.0420179	0.0139549
Module4	M1909_1.02	MTF1	0.00244909	0.00197366	0.00168597	0.00487813	0.00727247	0.0163457	0.0188108	0.0390857
Module4	M1909_1.02	MtMADS1	0.00244909	0.00197366	0.00168597	0.00487813	0.00727247	0.0163457	0.0188108	0.0390857
Module4	M1940_1.02	JKD	0.0087229	0.00879066	0.00957656	0.0167409	0.0264851	0.0142535	0.0239291	0.0384586
Module4	M1948_1.02	M1948_1.02	0.0437201	0.0363135	0.0590756	0.0662598	0.100437	0.109678	0.0959544	0.170345
Module4	M2341_1.02	MTF1	0.106493	0.0918512	0.0620066	0.0709657	0.0944374	0.0498598	0.0815785	0.10216
Module4	M2341_1.02	MtMADS1	0.106493	0.0918512	0.0620066	0.0709657	0.0944374	0.0498598	0.0815785	0.10216
Module4	M2345_1.02	M2345_1.02	0.0014291	0.00127698	0.000603501	0.00293177	0.00248972	0.00140824	0.000517498	0.00417683
Module4	M2347_1.02	MTF1	7.4961e-06	1.37556e-05	6.25142e-06	1.87336e-06	1.38987e-07	9.85891e-07	4.3287e-07	7.86119e-06
Module4	M2347_1.02	MtMADS1	7.4961e-06	1.37556e-05	6.25142e-06	1.87336e-06	1.38987e-07	9.85891e-07	4.3287e-07	7.86119e-06
Module4	M2349_1.02	M2349_1.02	0.0510806	0.0426988	0.0539282	0.092809	0.0615247	0.0572147	0.0903805	0.101065
Module4	M2350_1.02	M2350_1.02	0.0277833	0.0246938	0.0278251	0.0568557	0.0615247	0.0801313	0.126976	0.167281
Module4	M2351_1.02	MTF1	0.0670859	0.0493873	0.0243818	0.0294109	0.0261318	0.0401722	0.0804133	0.0886056
Module4	M2351_1.02	MtMADS1	0.0670859	0.0493873	0.0243818	0.0294109	0.0261318	0.0401722	0.0804133	0.0886056
Module4	M2353_1.02	M2353_1.02	0.0124644	0.00879066	0.0114446	0.0259446	0.0240258	0.00495369	0.00375499	0.00790202
Module4	M2354_1.02	M2354_1.02	0.0112813	0.00813151	0.0143339	0.030326	0.0187914	0.0323808	0.0271617	0.0443713
Module4	M2355_1.02	M2355_1.02	0.0277833	0.0266466	0.0307467	0.0448354	0.0615247	0.0266243	0.02408	0.0369444
Module4	M2356_1.02	MTF1	0.0077901	0.00738977	0.00639364	0.01037	0.012242	0.0379769	0.0420179	0.0390857
Module4	M2356_1.02	MtMADS1	0.0077901	0.00738977	0.00639364	0.01037	0.012242	0.0379769	0.0420179	0.0390857
Module4	M2360_1.02	MtABI4	0.0065571	0.00738977	0.00798945	0.0147679	0.0240289	0.06121	0.0599783	0.0540093
Module4	M2360_1.02	MtEDN1	0.0065571	0.00738977	0.00798945	0.0147679	0.0240289	0.06121	0.0599783	0.0540093
Module4	M2360_1.02	MtEDN2	0.0065571	0.00738977	0.00798945	0.0147679	0.0240289	0.06121	0.0599783	0.0540093
Module4	M2360_1.02	MtEDN3	0.0065571	0.00738977	0.00798945	0.0147679	0.0240289	0.06121	0.0599783	0.0540093
Module4	M2360_1.02	MtERF1	0.0065571	0.00738977	0.00798945	0.0147679	0.0240289	0.06121	0.0599783	0.0540093
Module4	M2361_1.02	BHLH	0.0372983	0.0363135	0.0167762	0.0371096	0.0887065	0.109678	0.0610779	0.10164
Module4	M2363_1.02	MtABI5	0.0160394	0.015874	0.0210307	0.0348052	0.0485751	0.124901	0.110473	0.123608
Module4	M2363_1.02	MtbZIP-102	0.0160394	0.015874	0.0210307	0.0348052	0.0485751	0.124901	0.110473	0.123608
Module4	M2365_1.02	M2365_1.02	0.0158059	0.0100652	0.0114375	0.0214095	0.0253456	0.0304136	0.048951	0.0544834
Module4	M2370_1.02	M2370_1.02	0.0472162	0.0522275	0.0618431	0.0480674	0.0899683	0.182559	0.253448	0.216045
Module4	M2371_1.02	M2371_1.02	0.0166589	0.015874	0.0173844	0.0187786	0.0298259	0.00839626	0.00871844	0.0139549
Module4	M2380_1.02	M2380_1.02	0.0523489	0.0482431	0.0413794	0.0360935	0.0348067	0.109136	0.109195	0.126624
Module4	M2381_1.02	M2381_1.02	0.0266964	0.0256909	0.0358402	0.0660898	0.0457028	0.143245	0.159165	0.170345
Module4	M2619_1.02	MTF1	0.0942128	0.0924961	0.0809877	0.081107	0.0614605	0.0137368	0.0263385	0.0384345
Module4	M2619_1.02	MtMADS1	0.0942128	0.0924961	0.0809877	0.081107	0.0614605	0.0137368	0.0263385	0.0384345
Module4	M2661_1.02	M2661_1.02	0.0281361	0.0246938	0.0174544	0.0400308	0.0240258	0.0323808	0.0340732	0.053223
Module4	M2862_1.02	M2862_1.02	0.0357768	0.0358692	0.0314495	0.0589476	0.0614605	0.0248126	0.0136831	0.0331298
Module4	M2863_1.02	M2863_1.02	0.00125398	0.00127698	0.00105126	0.00293177	0.00727247	0.00363976	0.00375499	0.0252112
Module4	M2889_1.02	EIN3	0.0569903	0.0486025	0.0314495	0.0360935	0.0286703	0.0450227	0.0491644	0.0625077
Module4	NRE	NRE	0.0162226	0.015874	0.01229	0.00952108	0.0188243	0.0801313	0.069961	0.0893721
Module5	CCAATBOX	CCAATBOX	0.0352153	0.0947181	0.034935	0.0338402	0.0316437	0.030013	0.0296198	0.0292296
Module5	M0004_1.02	MtABI4	2.0163e-05	4.53724e-05	0.000194106	2.73092e-05	0.000159694	1.70605e-05	8.46413e-06	1.7531e-06
Module5	M0004_1.02	MtEDN1	2.0163e-05	4.53724e-05	0.000194106	2.73092e-05	0.000159694	1.70605e-05	8.46413e-06	1.7531e-06
Module5	M0004_1.02	MtEDN2	2.0163e-05	4.53724e-05	0.000194106	2.73092e-05	0.000159694	1.70605e-05	8.46413e-06	1.7531e-06
Module5	M0004_1.02	MtEDN3	2.0163e-05	4.53724e-05	0.000194106	2.73092e-05	0.000159694	1.70605e-05	8.46413e-06	1.7531e-06
Module5	M0004_1.02	MtERF1	2.0163e-05	4.53724e-05	0.000194106	2.73092e-05	0.000159694	1.70605e-05	8.46413e-06	1.7531e-06
Module5	M0005_1.02	MtABI4	0.0124312	0.0166079	0.0352881	0.023949	0.0394071	0.0110712	0.00914917	0.00575843
Module5	M0005_1.02	MtEDN1	0.0124312	0.0166079	0.0352881	0.023949	0.0394071	0.0110712	0.00914917	0.00575843
Module5	M0005_1.02	MtEDN2	0.0124312	0.0166079	0.0352881	0.023949	0.0394071	0.0110712	0.00914917	0.00575843
Module5	M0005_1.02	MtEDN3	0.0124312	0.0166079	0.0352881	0.023949	0.0394071	0.0110712	0.00914917	0.00575843
Module5	M0005_1.02	MtERF1	0.0124312	0.0166079	0.0352881	0.023949	0.0394071	0.0110712	0.00914917	0.00575843
Module5	M0006_1.02	MtEFD2	0.000255736	0.000555511	0.000677281	0.000216158	0.000128442	0.000102816	0.000279995	0.000145557
Module5	M0007_1.02	MtABI4	3.72008e-07	7.44689e-07	5.36193e-06	1.40451e-06	3.97457e-06	1.64174e-07	3.25368e-07	9.62529e-09
Module5	M0007_1.02	MtEDN3	3.72008e-07	7.44689e-07	5.36193e-06	1.40451e-06	3.97457e-06	1.64174e-07	3.25368e-07	9.62529e-09
Module5	M0009_1.02	MtABI4	1.35302e-06	2.38687e-06	9.61423e-06	1.42016e-06	6.15967e-06	6.49266e-07	1.78149e-06	3.27115e-07
Module5	M0009_1.02	MtEDN1	1.35302e-06	2.38687e-06	9.61423e-06	1.42016e-06	6.15967e-06	6.49266e-07	1.78149e-06	3.27115e-07
Module5	M0009_1.02	MtEDN2	1.35302e-06	2.38687e-06	9.61423e-06	1.42016e-06	6.15967e-06	6.49266e-07	1.78149e-06	3.27115e-07
Module5	M0009_1.02	MtEDN3	1.35302e-06	2.38687e-06	9.61423e-06	1.42016e-06	6.15967e-06	6.49266e-07	1.78149e-06	3.27115e-07
Module5	M0009_1.02	MtERF1	1.35302e-06	2.38687e-06	9.61423e-06	1.42016e-06	6.15967e-06	6.49266e-07	1.78149e-06	3.27115e-07
Module5	M0010_1.02	MtABI4	4.71556e-05	7.01301e-05	0.000143999	5.76739e-05	0.000520512	0.000148905	0.000106782	2.65352e-05
Module5	M0010_1.02	MtEDN1	4.71556e-05	7.01301e-05	0.000143999	5.76739e-05	0.000520512	0.000148905	0.000106782	2.65352e-05
Module5	M0010_1.02	MtEDN2	4.71556e-05	7.01301e-05	0.000143999	5.76739e-05	0.000520512	0.000148905	0.000106782	2.65352e-05
Module5	M0010_1.02	MtEDN3	4.71556e-05	7.01301e-05	0.000143999	5.76739e-05	0.000520512	0.000148905	0.000106782	2.65352e-05
Module5	M0010_1.02	MtERF1	4.71556e-05	7.01301e-05	0.000143999	5.76739e-05	0.000520512	0.000148905	0.000106782	2.65352e-05
Module5	M0011_1.02	MtEDN1	0.000133986	0.000210872	0.00042472	7.88175e-05	0.000116456	3.99586e-05	3.5372e-05	6.57091e-06
Module5	M0011_1.02	MtEDN2	0.000133986	0.000210872	0.00042472	7.88175e-05	0.000116456	3.99586e-05	3.5372e-05	6.57091e-06
Module5	M0011_1.02	MtEDN3	0.000133986	0.000210872	0.00042472	7.88175e-05	0.000116456	3.99586e-05	3.5372e-05	6.57091e-06
Module5	M0011_1.02	MtERF1	0.000133986	0.000210872	0.00042472	7.88175e-05	0.000116456	3.99586e-05	3.5372e-05	6.57091e-06
Module5	M0012_1.02	MtABI4	1.25574e-05	2.54765e-05	9.51276e-05	5.76739e-05	0.000287069	1.86984e-05	1.56731e-05	2.52113e-06
Module5	M0012_1.02	MtEDN1	1.25574e-05	2.54765e-05	9.51276e-05	5.76739e-05	0.000287069	1.86984e-05	1.56731e-05	2.52113e-06
Module5	M0012_1.02	MtEDN2	1.25574e-05	2.54765e-05	9.51276e-05	5.76739e-05	0.000287069	1.86984e-05	1.56731e-05	2.52113e-06
Module5	M0012_1.02	MtEDN3	1.25574e-05	2.54765e-05	9.51276e-05	5.76739e-05	0.000287069	1.86984e-05	1.56731e-05	2.52113e-06
Module5	M0012_1.02	MtERF1	1.25574e-05	2.54765e-05	9.51276e-05	5.76739e-05	0.000287069	1.86984e-05	1.56731e-05	2.52113e-06
Module5	M0014_1.02	MtRRA6	0.000283572	0.000555511	0.00163538	0.00108242	0.000473546	2.81147e-05	9.40132e-05	0.000150373
Module5	M0015_1.02	MtABI4	1.82251e-05	5.80606e-05	9.51276e-05	3.88903e-05	0.000314272	2.59416e-06	2.3585e-06	6.95648e-06
Module5	M0015_1.02	MtEFD	1.82251e-05	5.80606e-05	9.51276e-05	3.88903e-05	0.000314272	2.59416e-06	2.3585e-06	6.95648e-06
Module5	M0015_1.02	MtEFD2	1.82251e-05	5.80606e-05	9.51276e-05	3.88903e-05	0.000314272	2.59416e-06	2.3585e-06	6.95648e-06
Module5	M0016_1.02	MtABI4	4.90763e-05	8.76979e-05	0.000115042	3.091e-05	1.68239e-05	2.81147e-05	7.68368e-05	3.20886e-05
Module5	M0016_1.02	MtEDN1	4.90763e-05	8.76979e-05	0.000115042	3.091e-05	1.68239e-05	2.81147e-05	7.68368e-05	3.20886e-05
Module5	M0016_1.02	MtEDN2	4.90763e-05	8.76979e-05	0.000115042	3.091e-05	1.68239e-05	2.81147e-05	7.68368e-05	3.20886e-05
Module5	M0016_1.02	MtEDN3	4.90763e-05	8.76979e-05	0.000115042	3.091e-05	1.68239e-05	2.81147e-05	7.68368e-05	3.20886e-05
Module5	M0017_1.02	MtABI4	0.0367863	0.0496568	0.0314474	0.0174506	0.0326667	0.0108362	0.00398925	0.00361086
Module5	M0017_1.02	MtEDN1	0.0367863	0.0496568	0.0314474	0.0174506	0.0326667	0.0108362	0.00398925	0.00361086
Module5	M0017_1.02	MtEDN2	0.0367863	0.0496568	0.0314474	0.0174506	0.0326667	0.0108362	0.00398925	0.00361086
Module5	M0017_1.02	MtEDN3	0.0367863	0.0496568	0.0314474	0.0174506	0.0326667	0.0108362	0.00398925	0.00361086
Module5	M0017_1.02	MtERF1	0.0367863	0.0496568	0.0314474	0.0174506	0.0326667	0.0108362	0.00398925	0.00361086
Module5	M0018_1.02	MtABI4	4.81545e-05	9.55169e-05	0.000414472	0.000164669	0.000436868	4.37902e-05	2.61031e-05	1.08228e-05
Module5	M0018_1.02	MtEDN1	4.81545e-05	9.55169e-05	0.000414472	0.000164669	0.000436868	4.37902e-05	2.61031e-05	1.08228e-05
Module5	M0018_1.02	MtEDN2	4.81545e-05	9.55169e-05	0.000414472	0.000164669	0.000436868	4.37902e-05	2.61031e-05	1.08228e-05
Module5	M0018_1.02	MtEDN3	4.81545e-05	9.55169e-05	0.000414472	0.000164669	0.000436868	4.37902e-05	2.61031e-05	1.08228e-05
Module5	M0018_1.02	MtERF1	4.81545e-05	9.55169e-05	0.000414472	0.000164669	0.000436868	4.37902e-05	2.61031e-05	1.08228e-05
Module5	M0019_1.02	M0019_1.02	1.81103e-05	3.53022e-05	0.000194106	0.000132515	5.25257e-05	8.11554e-06	9.526e-06	2.12634e-06
Module5	M0020_1.02	MtABI4	0.000813065	0.00134264	0.00177445	0.000635498	0.00107018	9.57081e-05	5.18821e-05	2.49456e-05
Module5	M0020_1.02	MtEDN1	0.000813065	0.00134264	0.00177445	0.000635498	0.00107018	9.57081e-05	5.18821e-05	2.49456e-05
Module5	M0020_1.02	MtEDN2	0.000813065	0.00134264	0.00177445	0.000635498	0.00107018	9.57081e-05	5.18821e-05	2.49456e-05
Module5	M0020_1.02	MtEDN3	0.000813065	0.00134264	0.00177445	0.000635498	0.00107018	9.57081e-05	5.18821e-05	2.49456e-05
Module5	M0020_1.02	MtERF1	0.000813065	0.00134264	0.00177445	0.000635498	0.00107018	9.57081e-05	5.18821e-05	2.49456e-05
Module5	M0022_1.02	MtABI4	1.00171e-05	1.60785e-05	2.50114e-05	6.52542e-06	3.92543e-05	5.86288e-07	5.02178e-07	1.02923e-07
Module5	M0022_1.02	MtEDN1	1.00171e-05	1.60785e-05	2.50114e-05	6.52542e-06	3.92543e-05	5.86288e-07	5.02178e-07	1.02923e-07
Module5	M0022_1.02	MtEDN2	1.00171e-05	1.60785e-05	2.50114e-05	6.52542e-06	3.92543e-05	5.86288e-07	5.02178e-07	1.02923e-07
Module5	M0022_1.02	MtEDN3	1.00171e-05	1.60785e-05	2.50114e-05	6.52542e-06	3.92543e-05	5.86288e-07	5.02178e-07	1.02923e-07
Module5	M0022_1.02	MtERF1	1.00171e-05	1.60785e-05	2.50114e-05	6.52542e-06	3.92543e-05	5.86288e-07	5.02178e-07	1.02923e-07
Module5	M0023_1.02	MtEDN1	0.00028823	0.000571705	0.00322127	0.00143009	0.00358662	0.000450856	0.00045566	9.59994e-05
Module5	M0023_1.02	MtEDN2	0.00028823	0.000571705	0.00322127	0.00143009	0.00358662	0.000450856	0.00045566	9.59994e-05
Module5	M0023_1.02	MtEDN3	0.00028823	0.000571705	0.00322127	0.00143009	0.00358662	0.000450856	0.00045566	9.59994e-05
Module5	M0024_1.02	MtABI4	5.74709e-06	8.27474e-06	9.61423e-06	4.51932e-06	4.57945e-06	1.59639e-06	8.61738e-07	1.14546e-06
Module5	M0024_1.02	MtEDN1	5.74709e-06	8.27474e-06	9.61423e-06	4.51932e-06	4.57945e-06	1.59639e-06	8.61738e-07	1.14546e-06
Module5	M0024_1.02	MtEDN2	5.74709e-06	8.27474e-06	9.61423e-06	4.51932e-06	4.57945e-06	1.59639e-06	8.61738e-07	1.14546e-06
Module5	M0024_1.02	MtEDN3	5.74709e-06	8.27474e-06	9.61423e-06	4.51932e-06	4.57945e-06	1.59639e-06	8.61738e-07	1.14546e-06
Module5	M0024_1.02	MtERF1	5.74709e-06	8.27474e-06	9.61423e-06	4.51932e-06	4.57945e-06	1.59639e-06	8.61738e-07	1.14546e-06
Module5	M0025_1.02	MtABI4	8.6538e-05	0.000125371	0.000301279	0.000132515	0.000832621	0.000183266	0.000107088	5.25327e-05
Module5	M0025_1.02	MtEDN1	8.6538e-05	0.000125371	0.000301279	0.000132515	0.000832621	0.000183266	0.000107088	5.25327e-05
Module5	M0025_1.02	MtEDN2	8.6538e-05	0.000125371	0.000301279	0.000132515	0.000832621	0.000183266	0.000107088	5.25327e-05
Module5	M0025_1.02	MtEDN3	8.6538e-05	0.000125371	0.000301279	0.000132515	0.000832621	0.000183266	0.000107088	5.25327e-05
Module5	M0025_1.02	MtERF1	8.6538e-05	0.000125371	0.000301279	0.000132515	0.000832621	0.000183266	0.000107088	5.25327e-05
Module5	M0026_1.02	MtCBF3b	4.07251e-05	8.06059e-05	0.000297885	0.000164669	4.153e-06	6.49266e-07	3.89004e-06	2.52113e-06
Module5	M0026_1.02	MtCBF4	4.07251e-05	8.06059e-05	0.000297885	0.000164669	4.153e-06	6.49266e-07	3.89004e-06	2.52113e-06
Module5	M0027_1.02	MtABI4	1.40721e-05	2.15353e-05	3.18058e-05	1.1396e-05	5.57437e-05	8.6347e-06	3.89004e-06	9.17911e-06
Module5	M0027_1.02	MtEDN1	1.40721e-05	2.15353e-05	3.18058e-05	1.1396e-05	5.57437e-05	8.6347e-06	3.89004e-06	9.17911e-06
Module5	M0027_1.02	MtEDN2	1.40721e-05	2.15353e-05	3.18058e-05	1.1396e-05	5.57437e-05	8.6347e-06	3.89004e-06	9.17911e-06
Module5	M0027_1.02	MtEDN3	1.40721e-05	2.15353e-05	3.18058e-05	1.1396e-05	5.57437e-05	8.6347e-06	3.89004e-06	9.17911e-06
Module5	M0027_1.02	MtERF1	1.40721e-05	2.15353e-05	3.18058e-05	1.1396e-05	5.57437e-05	8.6347e-06	3.89004e-06	9.17911e-06
Module5	M0028_1.02	MtABI4	0.000119938	0.000215598	0.00035217	0.000132515	0.000162195	3.07012e-05	2.12882e-05	1.46804e-05
Module5	M0028_1.02	MtEDN1	0.000119938	0.000215598	0.00035217	0.000132515	0.000162195	3.07012e-05	2.12882e-05	1.46804e-05
Module5	M0028_1.02	MtEDN2	0.000119938	0.000215598	0.00035217	0.000132515	0.000162195	3.07012e-05	2.12882e-05	1.46804e-05
Module5	M0028_1.02	MtEDN3	0.000119938	0.000215598	0.00035217	0.000132515	0.000162195	3.07012e-05	2.12882e-05	1.46804e-05
Module5	M0028_1.02	MtERF1	0.000119938	0.000215598	0.00035217	0.000132515	0.000162195	3.07012e-05	2.12882e-05	1.46804e-05
Module5	M0029_1.02	MtABI4	1.36121e-05	2.15353e-05	2.96863e-05	1.43731e-05	5.53893e-05	4.1259e-06	1.00879e-05	2.52113e-06
Module5	M0029_1.02	MtEDN3	1.36121e-05	2.15353e-05	2.96863e-05	1.43731e-05	5.53893e-05	4.1259e-06	1.00879e-05	2.52113e-06
Module5	M0030_1.02	MtCBF3b	0.0543922	0.0575439	0.0531447	0.0392552	0.126031	0.0528537	0.0701853	0.0305237
Module5	M0030_1.02	MtCBF4	0.0543922	0.0575439	0.0531447	0.0392552	0.126031	0.0528537	0.0701853	0.0305237
Module5	M0031_1.02	MtCBF3b	0.0187678	0.0293913	0.0311598	0.023076	0.0126228	0.00757999	0.0131937	0.0133163
Module5	M0031_1.02	MtCBF4	0.0187678	0.0293913	0.0311598	0.023076	0.0126228	0.00757999	0.0131937	0.0133163
Module5	M0032_1.02	MtCBF3b	0.00715537	0.0112725	0.0277389	0.0166632	0.0017168	7.97544e-05	9.40132e-05	0.000254256
Module5	M0032_1.02	MtCBF4	0.00715537	0.0112725	0.0277389	0.0166632	0.0017168	7.97544e-05	9.40132e-05	0.000254256
Module5	M0033_1.02	MtABI4	8.6081e-06	1.24254e-05	2.96863e-05	9.47265e-06	3.55919e-05	1.59639e-06	2.11297e-06	2.17992e-07
Module5	M0033_1.02	MtEDN3	8.6081e-06	1.24254e-05	2.96863e-05	9.47265e-06	3.55919e-05	1.59639e-06	2.11297e-06	2.17992e-07
Module5	M0034_1.02	MtCBF3b	7.95373e-07	1.03115e-06	3.87316e-06	1.03956e-06	5.37297e-06	5.69331e-07	1.69103e-06	1.35538e-06
Module5	M0034_1.02	MtCBF4	7.95373e-07	1.03115e-06	3.87316e-06	1.03956e-06	5.37297e-06	5.69331e-07	1.69103e-06	1.35538e-06
Module5	M0036_1.02	MtABI4	0.00115288	0.00227704	0.00666889	0.00347455	0.0022781	0.000603953	0.00108287	0.000426002
Module5	M0036_1.02	MtEDN1	0.00115288	0.00227704	0.00666889	0.00347455	0.0022781	0.000603953	0.00108287	0.000426002
Module5	M0036_1.02	MtEDN2	0.00115288	0.00227704	0.00666889	0.00347455	0.0022781	0.000603953	0.00108287	0.000426002
Module5	M0036_1.02	MtEDN3	0.00115288	0.00227704	0.00666889	0.00347455	0.0022781	0.000603953	0.00108287	0.000426002
Module5	M0036_1.02	MtERF1	0.00115288	0.00227704	0.00666889	0.00347455	0.0022781	0.000603953	0.00108287	0.000426002
Module5	M0037_1.02	MtABI4	0.000813065	0.00116504	0.00281443	0.00161083	0.00358662	0.000356695	0.000279995	4.35777e-05
Module5	M0037_1.02	MtEDN1	0.000813065	0.00116504	0.00281443	0.00161083	0.00358662	0.000356695	0.000279995	4.35777e-05
Module5	M0037_1.02	MtEDN2	0.000813065	0.00116504	0.00281443	0.00161083	0.00358662	0.000356695	0.000279995	4.35777e-05
Module5	M0037_1.02	MtEDN3	0.000813065	0.00116504	0.00281443	0.00161083	0.00358662	0.000356695	0.000279995	4.35777e-05
Module5	M0037_1.02	MtERF1	0.000813065	0.00116504	0.00281443	0.00161083	0.00358662	0.000356695	0.000279995	4.35777e-05
Module5	M0038_1.02	MtABI4	4.06399e-06	6.75725e-06	2.05539e-05	4.49716e-06	3.17889e-05	9.39472e-06	9.89096e-06	6.57091e-06
Module5	M0038_1.02	MtEDN1	4.06399e-06	6.75725e-06	2.05539e-05	4.49716e-06	3.17889e-05	9.39472e-06	9.89096e-06	6.57091e-06
Module5	M0038_1.02	MtEDN2	4.06399e-06	6.75725e-06	2.05539e-05	4.49716e-06	3.17889e-05	9.39472e-06	9.89096e-06	6.57091e-06
Module5	M0038_1.02	MtEDN3	4.06399e-06	6.75725e-06	2.05539e-05	4.49716e-06	3.17889e-05	9.39472e-06	9.89096e-06	6.57091e-06
Module5	M0038_1.02	MtERF1	4.06399e-06	6.75725e-06	2.05539e-05	4.49716e-06	3.17889e-05	9.39472e-06	9.89096e-06	6.57091e-06
Module5	M0039_1.02	MtABI4	5.87627e-07	7.47206e-07	6.49284e-06	2.28961e-06	5.72273e-06	2.67916e-07	3.25368e-07	1.00016e-07
Module5	M0039_1.02	MtEDN1	5.87627e-07	7.47206e-07	6.49284e-06	2.28961e-06	5.72273e-06	2.67916e-07	3.25368e-07	1.00016e-07
Module5	M0039_1.02	MtEDN2	5.87627e-07	7.47206e-07	6.49284e-06	2.28961e-06	5.72273e-06	2.67916e-07	3.25368e-07	1.00016e-07
Module5	M0039_1.02	MtEDN3	5.87627e-07	7.47206e-07	6.49284e-06	2.28961e-06	5.72273e-06	2.67916e-07	3.25368e-07	1.00016e-07
Module5	M0039_1.02	MtERF1	5.87627e-07	7.47206e-07	6.49284e-06	2.28961e-06	5.72273e-06	2.67916e-07	3.25368e-07	1.00016e-07
Module5	M0040_1.02	MtABI4	0.000376766	0.000528518	0.000338055	0.00018347	0.000550105	0.000341726	0.000355804	0.000956414
Module5	M0040_1.02	MtEDN1	0.000376766	0.000528518	0.000338055	0.00018347	0.000550105	0.000341726	0.000355804	0.000956414
Module5	M0040_1.02	MtEDN2	0.000376766	0.000528518	0.000338055	0.00018347	0.000550105	0.000341726	0.000355804	0.000956414
Module5	M0040_1.02	MtEDN3	0.000376766	0.000528518	0.000338055	0.00018347	0.000550105	0.000341726	0.000355804	0.000956414
Module5	M0040_1.02	MtERF1	0.000376766	0.000528518	0.000338055	0.00018347	0.000550105	0.000341726	0.000355804	0.000956414
Module5	M0041_1.02	MtABI4	1.85995e-06	4.04132e-06	1.14604e-05	7.11879e-06	8.42346e-06	1.64174e-07	3.25368e-07	1.0034e-08
Module5	M0041_1.02	MtEDN3	1.85995e-06	4.04132e-06	1.14604e-05	7.11879e-06	8.42346e-06	1.64174e-07	3.25368e-07	1.0034e-08
Module5	M0042_1.02	MtCBF3b	0.00424241	0.00643311	0.00666889	0.00300188	0.00225331	0.00494034	0.00395998	0.00645707
Module5	M0042_1.02	MtCBF4	0.00424241	0.00643311	0.00666889	0.00300188	0.00225331	0.00494034	0.00395998	0.00645707
Module5	M0043_1.02	MtEDN1	0.000909909	0.00116504	0.00139985	0.000733719	0.000142034	1.21965e-06	1.20581e-06	1.27609e-06
Module5	M0043_1.02	MtEDN2	0.000909909	0.00116504	0.00139985	0.000733719	0.000142034	1.21965e-06	1.20581e-06	1.27609e-06
Module5	M0043_1.02	MtEDN3	0.000909909	0.00116504	0.00139985	0.000733719	0.000142034	1.21965e-06	1.20581e-06	1.27609e-06
Module5	M0044_1.02	MtABI4	0.000142132	0.000330441	0.000677281	0.000260692	0.000385262	1.78421e-05	1.18186e-05	1.83265e-05
Module5	M0044_1.02	MtEDN1	0.000142132	0.000330441	0.000677281	0.000260692	0.000385262	1.78421e-05	1.18186e-05	1.83265e-05
Module5	M0044_1.02	MtEDN2	0.000142132	0.000330441	0.000677281	0.000260692	0.000385262	1.78421e-05	1.18186e-05	1.83265e-05
Module5	M0044_1.02	MtEDN3	0.000142132	0.000330441	0.000677281	0.000260692	0.000385262	1.78421e-05	1.18186e-05	1.83265e-05
Module5	M0072_1.02	M0072_1.02	0.000242864	0.000292713	0.000446877	0.000253791	7.93757e-05	4.37902e-05	3.5372e-05	7.00832e-05
Module5	M0073_1.02	M0073_1.02	4.56896e-05	6.22714e-05	0.000386184	0.000132515	6.61445e-05	4.50003e-06	1.16713e-05	1.12422e-05
Module5	M0075_1.02	M0075_1.02	2.38107e-05	3.02599e-05	9.13374e-05	3.34417e-05	6.61445e-05	8.63959e-06	1.06647e-05	1.82816e-05
Module5	M0076_1.02	MtABI4	0.000151239	0.00018358	0.000508212	0.000164197	0.000240502	0.000102816	9.40132e-05	2.88984e-05
Module5	M0076_1.02	MtEDN1	0.000151239	0.00018358	0.000508212	0.000164197	0.000240502	0.000102816	9.40132e-05	2.88984e-05
Module5	M0076_1.02	MtEDN2	0.000151239	0.00018358	0.000508212	0.000164197	0.000240502	0.000102816	9.40132e-05	2.88984e-05
Module5	M0076_1.02	MtEDN3	0.000151239	0.00018358	0.000508212	0.000164197	0.000240502	0.000102816	9.40132e-05	2.88984e-05
Module5	M0076_1.02	MtERF1	0.000151239	0.00018358	0.000508212	0.000164197	0.000240502	0.000102816	9.40132e-05	2.88984e-05
Module5	M0078_1.02	MtABI3	0.00276039	0.00502097	0.00593562	0.00494219	0.00285392	0.000251632	0.000229632	0.00022242
Module5	M0081_1.02	M0081_1.02	0.023838	0.0375679	0.0230687	0.0163171	0.0135028	0.0159034	0.0117916	0.0229556
Module5	M0119_1.02	TIFY	0.000316876	0.000555511	0.000899231	0.000734815	0.000123633	8.45037e-07	2.27564e-06	2.36105e-06
Module5	M0123_1.02	IAA4-5	0.0293403	0.0452117	0.104787	0.0935466	0.0326519	0.00274292	0.00433909	0.00127202
Module5	M0123_1.02	SHY2	0.0293403	0.0452117	0.104787	0.0935466	0.0326519	0.00274292	0.00433909	0.00127202
Module5	M0126_1.02	IAA4-5	7.87172e-05	0.000183315	9.51276e-05	6.41923e-05	0.000204231	6.38665e-05	4.02664e-05	1.79177e-05
Module5	M0126_1.02	SHY2	7.87172e-05	0.000183315	9.51276e-05	6.41923e-05	0.000204231	6.38665e-05	4.02664e-05	1.79177e-05
Module5	M0127_1.02	IAA4-5	0.0507385	0.087921	0.116913	0.121839	0.0357516	0.00140003	0.000820055	0.00117637
Module5	M0127_1.02	SHY2	0.0507385	0.087921	0.116913	0.121839	0.0357516	0.00140003	0.000820055	0.00117637
Module5	M0131_1.02	IAA4-5	6.73665e-07	1.66335e-06	2.33242e-06	1.03956e-06	2.35302e-06	1.64174e-07	3.2712e-07	1.00016e-07
Module5	M0131_1.02	SHY2	6.73665e-07	1.66335e-06	2.33242e-06	1.03956e-06	2.35302e-06	1.64174e-07	3.2712e-07	1.00016e-07
Module5	M0133_1.02	IAA4-5	1.99886e-05	3.86662e-05	3.4951e-05	2.4561e-05	2.35302e-06	1.85532e-07	5.02178e-07	4.65431e-07
Module5	M0133_1.02	SHY2	1.99886e-05	3.86662e-05	3.4951e-05	2.4561e-05	2.35302e-06	1.85532e-07	5.02178e-07	4.65431e-07
Module5	M0135_1.02	IAA4-5	1.03357e-06	2.38687e-06	4.81561e-06	1.42016e-06	3.39899e-07	1.87723e-06	1.02278e-06	9.35322e-07
Module5	M0135_1.02	SHY2	1.03357e-06	2.38687e-06	4.81561e-06	1.42016e-06	3.39899e-07	1.87723e-06	1.02278e-06	9.35322e-07
Module5	M0145_1.02	IAA4-5	4.72251e-08	2.19961e-07	8.40617e-07	6.30517e-07	2.35302e-06	5.69331e-07	5.66429e-07	3.07318e-07
Module5	M0145_1.02	SHY2	4.72251e-08	2.19961e-07	8.40617e-07	6.30517e-07	2.35302e-06	5.69331e-07	5.66429e-07	3.07318e-07
Module5	M0147_1.02	M0147_1.02	0.00424598	0.00737998	0.00536584	0.00353785	0.00873153	2.76121e-05	6.8489e-05	4.32129e-05
Module5	M0149_1.02	BHLH	0.0110413	0.0166079	0.012959	0.0124824	0.00457704	0.00166098	0.00329607	0.00136282
Module5	M0150_1.02	BHLH	1.25365e-08	2.15867e-08	4.35039e-08	1.7424e-08	2.37419e-08	1.64174e-07	5.02178e-07	5.07926e-08
Module5	M0151_1.02	M0151_1.02	0.000260362	0.00047227	0.00034765	0.000228638	0.000278624	0.00143731	0.00409561	0.00117637
Module5	M0152_1.02	BHLH	0.00261179	0.00407371	0.00691087	0.00448982	0.00412977	0.00140131	0.00341659	0.0006455
Module5	M0153_1.02	M0153_1.02	5.09374e-05	0.000101969	6.74653e-05	5.15672e-05	0.000289528	4.37902e-05	0.000145654	7.87182e-05
Module5	M0154_1.02	M0154_1.02	0.00281532	0.00442645	0.00279242	0.00161083	0.000669988	0.00511678	0.0103648	0.00331469
Module5	M0155_1.02	M0155_1.02	0.00092044	0.00158156	0.00281725	0.0021065	0.00204077	0.00507684	0.0078671	0.0042859
Module5	M0156_1.02	M0156_1.02	4.42867e-05	6.79511e-05	6.99165e-05	3.15118e-05	1.38924e-05	2.81147e-05	0.000154056	4.768e-05
Module5	M0157_1.02	M0157_1.02	1.00171e-05	2.50054e-05	1.14604e-05	7.62875e-06	1.51205e-06	1.21965e-06	7.61412e-06	2.58369e-06
Module5	M0158_1.02	M0158_1.02	1.25365e-08	2.15867e-08	4.35039e-08	1.7424e-08	2.37419e-08	1.64174e-07	5.02178e-07	5.07926e-08
Module5	M0159_1.02	M0159_1.02	0.000498676	0.000779916	0.00056361	0.000253791	0.000182441	0.000493228	0.0015136	0.00239222
Module5	M0160_1.02	BHLH	0.00745893	0.0111665	0.016272	0.0125411	0.0114458	0.00419163	0.0067507	0.00117637
Module5	M0161_1.02	M0161_1.02	6.77363e-05	0.000101969	0.000150013	0.000107356	7.93757e-05	2.81147e-05	3.5372e-05	8.17545e-06
Module5	M0162_1.02	M0162_1.02	0.00801698	0.0124583	0.00693827	0.0051992	0.00273267	0.00261613	0.0028563	0.00141633
Module5	M0163_1.02	M0163_1.02	4.52606e-05	8.76979e-05	0.000523678	0.000469162	0.000139675	0.000229371	0.000483263	0.000157595
Module5	M0164_1.02	M0164_1.02	0.00276039	0.00330986	0.00503699	0.00453215	0.00143109	0.000526518	0.0013278	0.00106906
Module5	M0165_1.02	BHLH	0.00896311	0.0132562	0.0136325	0.00797781	0.00347282	0.0010237	0.00130703	0.000576668
Module5	M0167_1.02	M0167_1.02	0.0014113	0.00194918	0.00308132	0.00219254	0.0020567	0.00464294	0.0100155	0.00231049
Module5	M0250_1.02	M0250_1.02	4.30366e-05	5.71278e-05	2.24988e-05	1.7834e-05	5.70333e-05	0.000140131	0.000152676	4.32129e-05
[truncated: 1,005 more rows]

## Sheet: Table S4  
Target	CommonTargetName	Motif	CommonRegulatorName	MTGLASSO_Regression_Weight	GeneSetCluster
[truncated: 155,897 more rows]

[truncated: 1 more sheets: Table S5]
